# Supplementary material for: Prediction of synonymous corrections by the BE-FF computational tool expands the targeting scope of base editing
Source: Nucleic Acids Res. 2020 Apr 7;48(W1):W340–7. doi: 10.1093/nar/gkaa215 (PMC7319459; doi:10.1093/nar/gkaa215)
Supplement: gkaa215_Supplemental_Files [file gkaa215_supplemental_files.zip]

Archive with 3 entries (3 files):
- Supplementary Figure1.docx
- Supplementary File 1 - Dataset of pathogenic SNVs.xlsx
- Supplementary File 2 - BE-FF db.xlsx
