# Supplementary material for: Prediction of synonymous corrections by the BE-FF computational tool expands the targeting scope of base editing
Source: Nucleic Acids Res. 2020 Apr 7;48(W1):W340–7. doi: 10.1093/nar/gkaa215 (PMC7319459; doi:10.1093/nar/gkaa215)
Supplement: gkaa215_Supplemental_Files [file gkaa215_supplemental_files.zip › Supplementary File 1 - Dataset of pathogenic SNVs.xlsx]

## Sheet: SupFile1 - Dataset of pathogeni
	SNP ID	Genome assembly	chromosome	orientation	start_pos	end_pos	5Xmer	Clinical significance	SNP	residue	var type	Gene name	Gene ID	readingFrame	aaPosition	condition
rs28937596	rs28937596	GRCh38.p7	3	+	184144111	184144111	CTTTCTTCCATAGCTGCTAAAGGCCTGGAGCCCTGTTTTTAGGAACTACAT	pathogenic	T>C	W>R	missense	EIF2B5	8893	1	628	Leukoencephalopathy with vanishing white matter (VWM)
rs199472989	rs199472989	GRCh38.p7	7	-	150950320	150950320	AAACCCTTCCGAGGGGCCACCAAGGGCTGCCTTCGGGCCCTGGCCATGAAG	pathogenic,not-provided,uncertain-significance	G>T	G>V	missense	KCNH2	3757	2	749	Congenital long QT syndrome
rs1131691518	rs1131691518	GRCh38.p7	20	-	63413513	63413513	CTGCGGCCCTACGACGTGATGGACGTCATCGAGCAGTACTCAGCCGGCCAC	likely-pathogenic	T>A	V>D	missense	KCNQ2	3785	2	539
rs730880853	rs730880853	GRCh38.p7	14	-	23431456	23431456	GGGAAATTCATTCGAATTCATTTTGGGGCAACAGGAAAGTTGGCATCTGCA	likely-pathogenic,uncertain-significance	G>T	G>V	missense	MYH7	4625	2	253	Cardiovascular phenotype
rs28933676	rs28933676	GRCh38.p7	X	-	154904864	154904864	GAAAGTGCAACATCATATGGCACCCACTAAAGATGAGTTTGACTGCAAAGC	pathogenic	A>C	T>P	missense	F8	2157	1	1845	Hereditary factor VIII deficiency disease (HEMA)
rs730882027	rs730882027	GRCh38.p7	17	-	7674211	7674211	ATGGGCGGCATGAACCGGAGGCCCATCCTCACCATCATCACACTGGAAGAC	likely-pathogenic,uncertain-significance	T>G	I>S	missense	TP53	7157	2	251
rs1064793014	rs1064793014	GRCh38.p7	1	-	94007707	94007707	CCTCCTGGGAGTGAATGGTGCCGGCAAAACAACCACATTCAAGATGCTCAC	likely-pathogenic	A>G	K>E	missense	ABCA4	24	1	1978	Retinal dystrophy
rs118192143_0	rs118192143	GRCh38.p7	19	+	38580395	38580395	CTGGTGATGACCGTGGGCCTTCTGGCGGTGGTCGTCTACCTGTACACCGTG	pathogenic,not-provided	C>T	A>V	missense	RYR1	6261	2	4846	Myopathy, Central Core (CCD)
rs118192143_1	rs118192143	GRCh38.p7	19	+	38580395	38580395	CTGGTGATGACCGTGGGCCTTCTGGCGGTGGTCGTCTACCTGTACACCGTG	pathogenic,not-provided	C>G	A>G	missense	RYR1	6261	2	4840
rs1064795757	rs1064795757	GRCh38.p7	12	-	6592701	6592701	TGCTCAACTTTCTCACCCCCGAGAGGTTCCAGTAAGTATGTGTTTATCTGT	likely-pathogenic	G>C	R>S	missense	CHD4	1108	3	923
rs1057516211	rs1057516211	GRCh38.p7	X	-	130133325	130133325	GGAGCTGCTAAGCCGTACTGGCATCAGTCAATGTTCTGGTAATAGTGGTGT	pathogenic	A>G	Q>R	missense	AIFM1	9131	2	140	Combined oxidative phosphorylation deficiency 6 (COXPD6)
rs397515468	rs397515468	GRCh38.p7	16	-	77367614	77367614	CCTGCGGGTCACCATCCTCACGTACTGTACAAAAGGACAGCAGAGGAGAAG	pathogenic	T>C	C>R	missense	ADAMTS18	170692	1	29	Microcornea, myopic chorioretinal atrophy, and telecanthus (MMCAT)
rs397508183	rs397508183	GRCh38.p7	7	+	117548671	117548671	TGGGGAATTATTTGAGAAAGCAAAACAAAACAATAACAATAGAAAAACTTC	pathogenic	C>T	Q>*	stop-gained	CFTR	1080	1	414	Cystic fibrosis (CF)
rs104895098_0	rs104895098	GRCh38.p7	16	-	3243423	3243423	TGACTCTGTCGCCAGAGAATGGCTACTGGGTGGTGATAATGATGAAGGAAA	pathogenic	C>G	Y>*	stop-gained	MEFV	4210	3	688	Familial Mediterranean fever (FMF)
rs104895098_1	rs104895098	GRCh38.p7	16	-	3243423	3243423	TGACTCTGTCGCCAGAGAATGGCTACTGGGTGGTGATAATGATGAAGGAAA	pathogenic	C>T	Y>Y	synonymous-codon	MEFV	4210	3	688
rs1009131948	rs1009131948	GRCh38.p7	2	-	178527548	178527548	GTCTGCCCAAAGCATGTCCTCCATGCAAGAGTCCTTTGTAGAAATGAGTTC	likely-pathogenic	C>T	Q>*	stop-gained	TTN	7273	1	34219	Cardiovascular phenotype
rs57599352	rs57599352	GRCh38.p7	12	-	52516688	52516688	GAGCTCATGAACACCAAGCTGGCCCTGGACGTGGAGATCGCCACTTACCGC	pathogenic	T>C	L>P	missense	KRT5	3852	2	463	Epidermolysis bullosa simplex, Koebner type
rs397515464	rs397515464	GRCh38.p7	17	-	13005967	13005967	CTCTTTGTTGCAGCTTCACTTAAAGAGAGGAAACTTCTTGGTGCTCAAAGC	pathogenic	A>T	R>*	stop-gained	ELAC2	60528	1	211	Combined oxidative phosphorylation deficiency 17 (COXPD17)
rs12478318	rs12478318	GRCh38.p7	2	-	166277030	166277030	CTGTATGGAGGTCGCTGGTCAAGCTATGTGCCTTATTGTTTACATGATGGT	benign,pathogenic	A>C	M>L	missense	SCN9A	6335	1	932	Small fiber neuropathy (SFNP), Congenital Indifference to Pain, Hereditary sensory and autonomic neuropathy type IIA (HSAN2A), Generalized epilepsy with febrile seizures plus, type 7 (GEFSP7)
rs398123113	rs398123113	GRCh38.p7	X	+	153725880	153725880	CTGACGGAGGACGTGGTGGCCTTTGCGGCCTCTGTGGCCCACCTCTACTCC	likely-pathogenic	C>T	A>V	missense	ABCD1	215	2	205
rs72558415	rs72558415	GRCh38.p7	X	+	38403698	38403698	ATATCCTGCACTCCATCATGATGAGCGCAGCGAAATTCGGAATGCACCTTC	likely-benign,pathogenic	C>T	S>S	synonymous-codon	OTC	5009	3	207	Ornithine carbamoyltransferase deficiency (OTCD), History of neurodevelopmental disorder
rs1114167297	rs1114167297	GRCh38.p7	10	-	32019912	32019912	GAGCAGGAACGTCTAAGAGTAGAACATGAGAAGTTGAAAGCCACAGATCAG	likely-pathogenic	A>G	H>R	missense	KIF5B	3799	2	751	Global developmental delay (DD), Seizures, Hypoplasia of the corpus callosum, Brain atrophy, Attention deficit hyperactivity disorder (ADHD)
rs121964974	rs121964974	GRCh38.p7	9	-	6588417	6588417	GGATCCTGCACCATGAAACTGAACAGTTCGTCTGAACTCGCAGTAAGTAGC	pathogenic	G>T	S>I	missense	GLDC	2731	2	564	Non-ketotic hyperglycinemia (GCE)
rs796052643	rs796052643	GRCh38.p7	20	-	63438638	63438638	TTTGAGAAGAGGCGGAACCCGGCAGCAGGCCTGATCCAGGTGAGTCCAGGT	pathogenic	C>G	A>G	missense	KCNQ2	3785	2	337	Early infantile epileptic encephalopathy 7 (EIEE7)
rs1057518920	rs1057518920	GRCh38.p7	6	+	7575386	7575386	GCCCAGCAGATCCACTCTCAGACTTCACAGCAGTATCCACTTTATGATCTG	pathogenic	C>A	S>*	stop-gained	DSP	1832	2	843	Sudden cardiac death (SCD), Arrhythmia, Ventricular fibrillation, Aortic dilatation, Bicuspid aortic valve
rs1057519777	rs1057519777	GRCh38.p7	1	-	11109304	11109304	GCTATCCAGATTATTAACAGGGTTCGAGATAAGCTCACTGGTGAGTGTGTC	likely-pathogenic	G>A	R>Q	missense	MTOR	2475	2	2505
rs281875334	rs281875334	GRCh38.p7	7	-	5528496	5528496	TACCTCATGAAGATCCTCACCGAGCGCGGCTACAGCTTCACCACCACGGCC	pathogenic	G>A	R>H	missense	ACTB	60	2	196	Baraitser-Winter syndrome 1 (BRWS1)
rs199472726	rs199472726	GRCh38.p7	11	+	2572880	2572880	ACCACCCTGTACATCGGCTTCCTGGGCCTCATCTTCTCCTCGTACTTTGTG	pathogenic,not-provided	G>A	G>D	missense	KCNQ1	3784	2	272	Long QT syndrome (LQTS), Congenital long QT syndrome
rs797045390	rs797045390	GRCh38.p7	X	+	78042726	78042726	CCCAGCTCTGGCAATGGCTAATGTGGGAATTGCTATTGGCACAGGCACAGA	pathogenic	G>A	G>R	missense	ATP7A	538	1	1315	Menkes kinky-hair syndrome (MK)
rs786201957	rs786201957	GRCh38.p7	11	+	108279555	108279555	GAAAGCACTTCCTTTGAAGCTTCAGCAAACAGCTTTTGAAAATGCATACTT	pathogenic	C>T	Q>*	stop-gained	ATM	472	1	1117	Hereditary cancer-predisposing syndrome, Ataxia-telangiectasia syndrome (AT)
rs1057519910	rs1057519910	GRCh38.p7	19	-	4117551	4117551	AGCAGAAGAAGCGGCTGGAAGCCTTTCTCACCCAGAAAGCCAAGGTCGGCG	likely-pathogenic	T>G	F>L	missense	MAP2K2	5605	3	57	Malignant melanoma of skin (CMM), Pancreatic adenocarcinoma, Squamous cell carcinoma of the head and neck (HNSCC), Adenocarcinoma of stomach
rs397516933	rs397516933	GRCh38.p7	6	+	7580019	7580019	GCGAGCTGAAGAAAACGCCCTTCAGCAAAAGGCCTGTGGCTCTGAGATAAT	likely-pathogenic	C>T	Q>*	stop-gained	DSP	1832	1	1277	Arrhythmogenic right ventricular cardiomyopathy (ARVD)
rs1064797284	rs1064797284	GRCh38.p7	20	-	63442411	63442411	CACCTACGCGGATGCACTCTGGTGGGGCCTGGTGAGTTGTGGTCATTGTGG	likely-pathogenic	G>C	G>R	missense	KCNQ2	3785	1	271
rs104894633	rs104894633	GRCh38.p7	17	+	17798371	17798371	GACAAGGGTCGCAAACATGAGTGCAGCAAGGAGGCTCCGGCAGAGCCCGGC	pathogenic	G>A	S>N	missense	RAI1	10743	2	1808	Smith-Magenis syndrome (SMS)
rs137852403	rs137852403	GRCh38.p7	X	-	154969438	154969438	CACACATTTCTTGTGAGGAACCATCGCCAGGCGTCCTTGGAAATCTCGCCA	pathogenic	G>T	R>L	missense	F8	2157	2	301	Hereditary factor VIII deficiency disease (HEMA)
rs797045032	rs797045032	GRCh38.p7	7	+	143321720	143321721	TAATCTTTCAACGCTTTTAGGCTCTGGAATCCCCGAAATGAAGACAATACTT	likely-pathogenic,pathogenic,uncertain-significance	GG>TC	G>S	missense	CLCN1	1180	1	190
rs104893957	rs104893957	GRCh38.p7	6	+	1610837	1610837	CAGAACAGCATCCGCCACAACCTCTCGCTCAACGAGTGCTTCGTCAAGGTG	pathogenic	C>T	S>L	missense	FOXC1	2296	2	131	Anterior segment dysgenesis 3 (ASGD3)
rs1287308680	rs1287308680	GRCh38.p7	1	+	220110800	220110800	TTTTTTTAAAGTTATAAAGATGCTTCAGACTGCAAAGAATTTGTTGAAAGA	likely-pathogenic	C>A	Q>K	missense	IARS2	55699	1	448
rs587784299	rs587784299	GRCh38.p7	X	-	100407903	100407903	CTTAGTATCAAGGTGACCGACTCCAATGACAACAACCCGGTGTTTAGCGAG	pathogenic,likely-pathogenic	A>G	N>S	missense	PCDH19	57526	2	232	Early infantile epileptic encephalopathy 9 (EIEE9), History of neurodevelopmental disorder
rs121908316	rs121908316	GRCh38.p7	3	+	149150624	149150624	TAACAACCTGCAGTGTTTCACTGTGCGGTGCAGTGCGGCGGCAGCTCGTGA	pathogenic	C>T	R>W	missense	HPS3	84343	1	232	Hermansky-Pudlak syndrome 3 (HPS3)
rs780684206	rs780684206	GRCh38.p7	9	-	35740567	35740567	CCTGACAGCACGGGGCAGCAGGTGTGGCAGGATCTACTTCAGGATGGACAG	likely-pathogenic	G>T	W>L	missense	GBA2	57704	2	363
rs796052005	rs796052005	GRCh38.p7	6	-	49459138	49459138	TTTAGGCCCTGGACCATCCGCCAGTATGCTGGTTTTAGTACTGTGGAAGAA	pathogenic	A>G	Y>C	missense	MUT	4594	2	110
rs121908805_0	rs121908805	GRCh38.p7	7	+	117559468	117559468	AATGATGGGTTTTATTTCCAGACTTCACTTCTAATGGTGATTATGGGAGAA	pathogenic	C>G	S>*	stop-gained	CFTR	1080	2	466	Cystic fibrosis (CF)
rs121908805_1	rs121908805	GRCh38.p7	7	+	117559468	117559468	AATGATGGGTTTTATTTCCAGACTTCACTTCTAATGGTGATTATGGGAGAA	pathogenic	C>T	S>L	missense	CFTR	1080	2	466
rs869312163	rs869312163	GRCh38.p7	X	-	101398032	101398032	GCCTGGGCTGTAGCTATGATAAACCGGCAGGAGATTGGTGGACCTCGCTCT	drug-response,pathogenic,likely-pathogenic	G>A	R>Q	missense	GLA	2717	2	356	Fabry disease
rs879254831	rs879254831	GRCh38.p7	19	+	11113298	11113298	CCCAGGCTCCATCGCCTACCTCTTCTTCACCAACCGGCACGAGGTCAGGAA	likely-pathogenic	T>C	F>L	missense	LDLR	3949	1	403	Familial hypercholesterolemia (FH)
rs146645381	rs146645381	GRCh38.p7	4	+	75564364	75564364	GTTTTCCATTCCAGCCATTTTATTGGCCACACCGTTACCTTACTTATAGGT	pathogenic	G>A	G>D	missense	ODAPH	152816	2	121	Amelogenesis imperfecta, hypomaturation type IIA4 (AI2A4)
rs1057520647	rs1057520647	GRCh38.p7	X	+	30694499	30694499	AGTTCAAAAGGCCGTTGAAGAAAAACGAGCTCTTTTTGGGACTATTGATTC	pathogenic	C>T	R>*	stop-gained	GK	2710	1	172
rs104894783	rs104894783	GRCh38.p7	X	-	111410260	111410260	CCGAACCAGAACCTTGCAGGCACTGAGTAATGAGAAGAAAGCCAAGAAGGT	pathogenic	A>C	S>R	missense	DCX	1641	1	128	Lissencephaly, X-linked (LISX1), Subcortical laminar heterotopia, X-linked (SCLH)
rs1131691080	rs1131691080	GRCh38.p7	17	+	31223567	31223567	GGAATAAATTTCTTCTTAAAAATAAGGTAAGCAAAATGACATATTTAAAAA	uncertain-significance,pathogenic	G>T	K>N	missense	NF1	4763	3	615	Hereditary cancer-predisposing syndrome, Neurofibromatosis, type 1 (NF1)
rs121909358_0	rs121909358	GRCh38.p7	5	+	42688934	42688934	ATTCACCAAGTGCCGTTCACCTGAGCGAGAGACTTTTTCATGCCACTGGAC	pathogenic	C>A	R>R	synonymous-codon	GHR	2690	1	61
rs121909358_1	rs121909358	GRCh38.p7	5	+	42688934	42688934	ATTCACCAAGTGCCGTTCACCTGAGCGAGAGACTTTTTCATGCCACTGGAC	pathogenic	C>G	R>G	missense	GHR	2690	1	61
rs121909358_2	rs121909358	GRCh38.p7	5	+	42688934	42688934	ATTCACCAAGTGCCGTTCACCTGAGCGAGAGACTTTTTCATGCCACTGGAC	pathogenic	C>T	R>*	stop-gained	GHR	2690	1	61	Laron-type isolated somatotropin defect
rs876660099	rs876660099	GRCh38.p7	17	+	31206278	31206278	GGTGGCCTAAGATTGATGCTGTGTATTGTCACTCGGTTGAACTTCGAAATA	pathogenic	T>G	Y>*	stop-gained	NF1	4763	3	433	Neurofibromatosis, type 1 (NF1)
rs886039808	rs886039808	GRCh38.p7	12	-	88083848	88083848	CTAAATAAATTCAAACAAACGGCTTGGGTAAGATTCTAAGAACTTTGTTCC	pathogenic	G>A	W>*	stop-gained	CEP290	80184	2	1604	Joubert Syndrome and Related Disorders
rs753508874_0	rs753508874	GRCh38.p7	11	+	6393985	6393985	TATGATGAAGAGACTCTGAGCCGGCCGCTGGCTGTAGCCTTCCTGGCACCC	likely-pathogenic	C>T	P>L	missense	SMPD1	6609	2	477	Niemann-Pick disease, type A
rs753508874_1	rs753508874	GRCh38.p7	11	+	6393985	6393985	TATGATGAAGAGACTCTGAGCCGGCCGCTGGCTGTAGCCTTCCTGGCACCC	likely-pathogenic	C>A	P>Q	missense	SMPD1	6609	2	476
rs118203974	rs118203974	GRCh38.p7	12	+	32601410	32601410	ATTCCTCTTGCCAGAGCTGGAGAAACGAATGCAAGAATGGTAAGAGGAGTA	pathogenic	C>T	R>*	stop-gained	FGD4	121512	1	387	Charcot-Marie-Tooth disease, type 4H (CMT4H)
rs121908531	rs121908531	GRCh38.p7	12	+	32731118	32731118	CTTAACACTATTGACATTTTGACTGCCATTAGAAATGCTACTGTGAGTATG	pathogenic	C>A	A>D	missense	DNM1L	10059	2	395	Encephalopathy due to defective mitochondrial and peroxisomal fission 1 (EMPF1)
rs121918707	rs121918707	GRCh38.p7	3	-	24143512	24143512	CCAAGGCAGCCACTGGAAGCAAAAACGGAAATTCCTGGTAAGGCTTCCTTG	uncertain-significance,pathogenic	C>T	R>W	missense	THRB	7068	1	243	Thyroid hormone resistance, generalized, autosomal dominant (GRTH)
rs137852777	rs137852777	GRCh38.p7	6	+	52452742	52452742	AAATCCACCAGAGAAGATGGCTCTTGATCCTTACACTGAACTCCGAAAACA	pathogenic,risk-factor	G>A	D>N	missense	EFHC1	114327	1	191	Myoclonic epilepsy, juvenile 1, Juvenile myoclonic epilepsy (EJM)
rs137854567	rs137854567	GRCh38.p7	5	+	112819272	112819272	AGTCCTTCATCTTTTGGAACAGATACGCGCTTACTGTGAAACCTGTTGGGA	benign,benign-likely-benign,likely-benign,uncertain-significance,pathogenic,conflicting-interpretations-of-pathogenicity	C>T	R>C	missense	APC	324	1	414	Gardner syndrome (GS), Hereditary cancer-predisposing syndrome, Familial adenomatous polyposis 1 (FAP1), APC-Associated Polyposis Disorders, Pilocytic astrocytoma
rs147700538	rs147700538	GRCh38.p7	1	+	244842234	244842234	TCATGTGATGTTGGAGTAGGAGGGTTTATCTTGGTGACTTTGGGATGCTGG	likely-pathogenic	T>G	F>C	missense	COX20	116228	2	66
rs104893751	rs104893751	GRCh38.p7	3	+	9750423	9750423	GTTCTGCCTTCTGGACAATCTTTCCGGTGAGTGACTGAGCCTGAGAAGCCT	pathogenic	G>C	R>P	missense	OGG1	4968	2	46
rs540911439	rs540911439	GRCh38.p7	11	+	89191358	89191358	TGTAGAATTTTGCCTGAGTTTGACCCAATATGAATCTGGTTCCATGGATAA	pathogenic	C>T	Q>*	stop-gained	TYR	7299	1	326
rs781957465	rs781957465	GRCh38.p7	1	-	119967573	119967573	GCAGGAAAATGTGTGAACACGGATGGCGCCTTCCACTGTGAGTGTCTGAAG	likely-pathogenic	G>C	G>A	missense	NOTCH2	4853	2	438
rs369804798_0	rs369804798	GRCh38.p7	5	+	1216611	1216611	GTGTCCATCATCAACGGCTTCACATCGGTGTATGTGGCCATCGTGGTCTAC	likely-pathogenic,uncertain-significance	C>A	S>*	stop-gained	SLC6A19	340024	2	314
rs369804798_1	rs369804798	GRCh38.p7	5	+	1216611	1216611	GTGTCCATCATCAACGGCTTCACATCGGTGTATGTGGCCATCGTGGTCTAC	likely-pathogenic,uncertain-significance	C>T	S>L	missense	SLC6A19	340024	2	314
rs1131691655	rs1131691655	GRCh38.p7	2	-	178609769	178609769	AAGGACTTGAAGAGGGGAAAGAGTACCAATTCCGTGTGCGAGCAGAGAACG	pathogenic	C>G	Y>*	stop-gained	TTN	7273	3	15577
rs138452760	rs138452760	GRCh38.p7	12	-	42460089	42460089	TACGGACAGTACGCCCATGCCACTTCCGATTATGGCCTGCAGAACCCAGGA	pathogenic,uncertain-significance	C>T	S>F	missense	PRICKLE1	144165	2	739	Progressive myoclonus epilepsy with ataxia (EPM1B), Rolandic epilepsy
rs199473002	rs199473002	GRCh38.p7	7	-	150948971	150948971	TCGAACGGGGATGTGCGGGCCCTCACCTACTGTGACCTACACAAGATCCAT	pathogenic,not-provided	C>T	T>I	missense	KCNH2	3757	2	826	Congenital long QT syndrome
rs886039756	rs886039756	GRCh38.p7	3	+	132665842	132665842	TTTAAGCCGCTTGATGGCATTGAAACGAATGGGAATTGTAAGCGACTATGA	pathogenic	C>T	R>*	stop-gained	UBA5	79876	1	5	Epileptic encephalopathy, early infantile, 44 (EIEE44)
rs879253875	rs879253875	GRCh38.p7	16	-	9829502	9829502	GCCTTCTTCGCTGTCATATTCCTGGCTAGCTACACAGCCAATCTGGCTGCC	likely-pathogenic	C>A	A>D	missense	GRIN2A	2903	2	643	Dystonia, intellectual disability and language impairment
rs199422181	rs199422181	GRCh38.p7	1	-	197100583	197100583	ATATAGAAAAGCAGCAGTGGTTTTACAAAATCACTACAGAGCATTTCTGTC	pathogenic	C>T	Q>*	stop-gained	ASPM	259266	1	2890	Primary autosomal recessive microcephaly 5 (MCPH5)
rs796064504	rs796064504	GRCh38.p7	12	-	102851704	102851704	TGTGCCCTTGTTTTCAGATCGCAGCTTTGCCCAGTTTTCCCAGGTAAGGAA	likely-pathogenic	T>C	F>L	missense	PAH	5053	1	299	Phenylketonuria (PKU)
rs281865453	rs281865453	GRCh38.p7	12	-	102843674	102843674	CCAGCCCCTCTATTACGTGGCAGAGAGTTTTAATGATGCCAAGGAGAAAGT	likely-pathogenic	A>G	S>G	missense	PAH	5053	1	391	Phenylketonuria (PKU)
rs387906952	rs387906952	GRCh38.p7	14	-	87945593	87945593	CCAGAGACCCATTACATGGGCTGCCGATGCATCCAACACAATCAGTATTAT	pathogenic	G>A	D>N	missense	GALC	2581	1	544	Galactosylceramide beta-galactosidase deficiency
rs730880543	rs730880543	GRCh38.p7	11	-	47342731	47342731	CCACCCGGCTAGGCTGAAGGACGGGGTGGAGCTGACCCGGGAGGAGACCTT	uncertain-significance,likely-pathogenic	G>A	V>M	missense	MYBPC3	4607	1	491	Cardiovascular phenotype, Hypertrophic cardiomyopathy
rs28933384	rs28933384	GRCh38.p7	21	-	34449615	34449615	CCCAGGATGATCCTGTCTAACACCACAGCGGTGACGCCCTTTCTGACCAAG	not-provided,pathogenic	C>T	T>I	missense	KCNE1	3753	2	7	Jervell and Lange-Nielsen syndrome 2 (JLNS2), Congenital long QT syndrome
rs11555096_0	rs11555096	GRCh38.p7	15	+	80180184	80180184	CCACTCTGTCAACGGCTGCAACCTGCGGCCGGGGGACCTCCTGGCTTCTGG	other,pathogenic	C>A	R>R	synonymous-codon	FAH	2184	1	341
rs11555096_1	rs11555096	GRCh38.p7	15	+	80180184	80180184	CCACTCTGTCAACGGCTGCAACCTGCGGCCGGGGGACCTCCTGGCTTCTGG	other,pathogenic	C>T	R>W	missense	FAH	2184	1	341	Fumarylacetoacetase pseudodeficiency, Tyrosinemia type I (TYRSN1)
rs139429793	rs139429793	GRCh38.p7	7	+	55155928	55155928	CGGCGTCCGCAAGTGTAAGAAGTGCGAAGGGCCTTGCCGCAAAGGTAGGAA	pathogenic	G>A	E>K	missense	EGFR	1956	1	285	Lung adenocarcinoma
rs121909803	rs121909803	GRCh38.p7	16	+	172913	172913	CCCACAGACTCAGAGAGAACCCACCATGGTGCTGTCTCCTGCCGACAAGAC	pathogenic	A>G	M>V	missense	HBA2	3040	1	1	Hemoglobin H disease, nondeletional
rs201455840	rs201455840	GRCh38.p7	17	-	8228592	8228592	GTTGACGAGCCCATGACCATGTTCCTCTGGACACTTTGTACTAGCCCCTCT	pathogenic	T>A	L>H	missense	CTC1	80169	2	1142	Cerebroretinal microangiopathy with calcifications and cysts 1 (CRMCC1)
rs4010613	rs4010613	GRCh38.p7	X	+	153743055	153743055	CGAGAAGCAGAGAATCGGCATGGCCCGCATGTTCTACCACAGGTGAGCACT	pathogenic	C>T	R>C	missense	ABCD1	215	1	617	Adrenoleukodystrophy (ALD)
rs121912455	rs121912455	GRCh38.p7	21	+	31666496	31666496	CTTTAATCCTCTATCCAGAAAACACGGTGGGCCAAAGGATGAAGAGAGGTA	pathogenic	G>A	G>S	missense	SOD1	6647	1	73	Amyotrophic lateral sclerosis type 1 (ALS1)
rs1158151918	rs1158151918	GRCh38.p7	17	+	67944294	67944294	TGCAATGCCAAATGGTACTGTTCAGCGATTCCTCTTTACCCCATTGGCAAC	pathogenic	C>A	R>R	synonymous-codon	BPTF	2186	1	2334
rs397515945	rs397515945	GRCh38.p7	11	-	47351325	47351325	GGCACACGGCATACGCTGACAGTGCGGGAAGTGGGCCCTGCCGACCAGGGA	pathogenic,likely-benign	G>A	R>Q	missense	MYBPC3	4607	2	69	Primary familial hypertrophic cardiomyopathy (HCM)
rs72653137	rs72653137	GRCh38.p7	17	-	50190008	50190008	CCTGCCGGACCCGCTGGACCCCCTGGCCCCATTGTGAGTGGCTTGGCCCTC	pathogenic	G>A	G>D	missense	COL1A1	1277	2	851	Osteogenesis imperfecta, recessive perinatal lethal (OI2)
rs745688122	rs745688122	GRCh38.p7	10	-	95693897	95693897	GACCCGGAGGCCCTGAATGCCCCATGCGCACCCCACAGCTCGCGCTCCTGC	pathogenic	G>A	M>I	missense	TCTN3	26123	3	1	Joubert syndrome 18 (JBTS18)
rs137854441	rs137854441	GRCh38.p7	8	-	143728053	143728053	CCCGCAGCTCACGCCGGCGCGCCCGCAAGGCCTGTTCGAGAAGCTTCGCGG	pathogenic	C>T	Q>*	stop-gained	FAM83H	286077	1	470	Amelogenesis imperfecta, hypocalcification type (AI3A)
rs281874706	rs281874706	GRCh38.p7	X	+	108568638	108568638	TTATTTCTTCTTATAGGGTCCTCCTGGACTTCCTGGATTTCCAGGGACACC	pathogenic	G>A	G>R	missense	COL4A5	1287	1	96	Alport syndrome 1, X-linked recessive (ATS1)
rs875989841	rs875989841	GRCh38.p7	6	-	165418735	165418735	GGTGAATGCCGATCGTTGTGCGCTTTTCCAGGTGGACCATAAGAACAAGGA	pathogenic	T>C	F>L	missense	PDE10A	10846	1	300	Striatal degeneration, autosomal dominant 2 (ADSD2)
rs730881238	rs730881238	GRCh38.p7	5	+	112835074	112835074	ATTTTTGGTTGGCACTCTTACTTACCGGAGCCAGACAAACACTTTAGCCAT	likely-pathogenic,uncertain-significance	C>T	R>W	missense	APC	324	1	623	Familial adenomatous polyposis 1 (FAP1)
rs372659908	rs372659908	GRCh38.p7	6	-	135433081	135433081	GAGAGAAGATTCTGCCATATTGGTCCGACAGTTTGATGTTCACAAAAGTTT	pathogenic	C>T	R>*	stop-gained	AHI1	54806	1	738	Joubert syndrome 3 (JBTS3)
rs587779661	rs587779661	GRCh38.p7	2	+	188998267	188998267	TAATACAAATATGATTCTTTCTAGGGCTTGCCTGGTACAGGTGGTCCTCCA	pathogenic	G>T	G>V	missense	COL3A1	1281	2	642	Ehlers-Danlos syndrome, type 4 (EDSVASC)
rs121918364	rs121918364	GRCh38.p7	X	+	100662227	100662227	ATCCAGGATGGAGAAGCCACATGCTACTCACCGAAGGGAGGAAATTATCAC	pathogenic	A>C	Y>S	missense	SRPX2	27286	2	72	Rolandic epilepsy with mental retardation and speech dyspraxia, X-linked (RESDX)
rs757676723	rs757676723	GRCh38.p7	1	-	215639190	215639190	ACGACTGACGAAGGAAGTGTTAAGACGCCGTTGATCCAATATGATACCTCT	likely-pathogenic	C>T	T>M	missense	USH2A	7399	2	5006	Usher syndrome, type 2A (USH2A), Retinitis pigmentosa 39 (RP39)
rs755875230	rs755875230	GRCh38.p7	19	+	38448674	38448674	GAGAAGCTGGATGTGGCCCCCAAGCGGGATGTGGAGGGCATGGGCCCCCCT	likely-pathogenic	G>A	R>Q	missense	RYR1	6261	2	328
rs199472854	rs199472854	GRCh38.p7	7	-	150974722	150974722	GAGCGCAAAGTGGAAATCGCCTTCTACCGGAAAGATGGTAGGAGCGGGCCG	pathogenic,not-provided	A>G	Y>C	missense	KCNH2	3757	2	99
rs764791523	rs764791523	GRCh38.p7	16	+	89526389	89526389	TATTGACAAGTTTGAAGAGAAGCTTCGAGCAGCTGAAGATGAGCTGAATAT	pathogenic	C>T	R>*	stop-gained	SPG7	6687	1	227
rs1057516044	rs1057516044	GRCh38.p7	12	-	21913005	21913005	ATATGGCTTGCAATGTACAGAGCTTTTGGGCGACCAATTCTACTTAGTAGC	likely-pathogenic	T>C	F>S	missense	ABCC9	10060	2	293	Hypertrichotic osteochondrodysplasia
rs863223563	rs863223563	GRCh38.p7	5	-	128344447	128344447	TATGGGAAGTGCAGAAATACAATCGGAAGCTTCAAATGCCGTTGCAATAGT	likely-pathogenic	G>A	G>E	missense	FBN2	2201	2	1094
rs782344765	rs782344765	GRCh38.p7	X	+	46837108	46837108	GCTCCGCGGGCTGGGACCATGGGCTGCTTCTTCTCCAAGAGACGGAAGGCT	likely-pathogenic	G>C	C>S	missense	RP2	6102	2	3
rs781477694	rs781477694	GRCh38.p7	19	+	12897409	12897409	CCTTCACGCCTGCCTGCAGCTCGGCCGCTTGAAGGACCAGGACAAGTAGGG	likely-pathogenic	C>T	R>C	missense	GCDH	2639	1	355	Glutaric aciduria, type 1 (GA1)
rs1064793295	rs1064793295	GRCh38.p7	7	-	152676078	152676078	CTCCTGCGCCGAGCCTTCGGGGCGATGTGTAGTGCCTTCCATAGGGCTGAG	pathogenic	T>C	M>T	missense	XRCC2	7516	2	1
rs118204027	rs118204027	GRCh38.p7	22	+	37724297	37724297	AGACAACCCCAGAACATCCTGTGCCCAGCGGGACAATCCCAGAGCCTCCTC	pathogenic	C>T	Q>*	stop-gained	TRIOBP	11078	1	581	Deafness, autosomal recessive 28 (DFNB28)
rs778345761	rs778345761	GRCh38.p7	16	-	23614091	23614091	AGCTTATTTATTTTTGTTATCTAAGGAATTTAAAAACTGGTCAACTCCTGA	pathogenic	G>A	W>*	stop-gained	PALB2	79728	3	1038	Hereditary cancer-predisposing syndrome
rs149602485	rs149602485	GRCh38.p7	2	+	47050043	47050043	TTTGCCTGATGCCCATGATGCAGACTCTGGTAAGAACGAGCTCCTTGGGCC	pathogenic,uncertain-significance,likely-benign	T>C	S>P	missense	TTC7A	57217	1	696	Multiple gastrointestinal atresias (GIDID), Multiple gastrointestinal atresias (GIDID)
rs104886255	rs104886255	GRCh38.p7	X	+	108668435	108668435	TGTGCAGGGTCCCCCAGGCCCTCCTGGTTCTCCGGGTCCAGCTCTGGAAGG	pathogenic	G>T	G>C	missense	COL4A5	1287	1	1241	Alport syndrome 1, X-linked recessive (ATS1)
rs869025609	rs869025609	GRCh38.p7	10	-	47865	47865	AGCATCCTGCCCTCGCCCAAGGTGTCGGACACCGTGGTGGAGCCCTACAAC	pathogenic	C>T	S>L	missense	TUBB8	347688	2	176	Oocyte maturation defect 2 (OOMD2)
rs137852849_0	rs137852849	GRCh38.p7	3	-	4417132	4417132	GGTGAGGATGGCTTCCAAGGAACTGCGCCTGTGAGTAATGAGACCTCTGCA	likely-pathogenic,pathogenic	C>G	A>G	missense	SUMF1	285362	2	254
rs137852849_1	rs137852849	GRCh38.p7	3	-	4417132	4417132	GGTGAGGATGGCTTCCAAGGAACTGCGCCTGTGAGTAATGAGACCTCTGCA	likely-pathogenic,pathogenic	C>T	A>V	missense	SUMF1	285362	2	279	Multiple sulfatase deficiency (MSD)
rs1064795244	rs1064795244	GRCh38.p7	14	-	49586039	49586039	TCTCTTTTCTTACAGTCGTGTCTGTTCAAACCGGCACGGTCTGATCCGGAA	likely-pathogenic	T>C	S>P	missense	RPS29	6235	1	25
rs113993948	rs113993948	GRCh38.p7	X	-	149486983	149486983	GGACGGCTTCACTTCCGGAGGCAGGCGAGAAGCTTTTCCCTTACCTCGACC	pathogenic	C>T	G>G	synonymous-codon	IDS	3423	3	374	Mucopolysaccharidosis, MPS-II (MPS2)
rs951805101	rs951805101	GRCh38.p7	11	-	94486068	94486068	GTTGATCAGGTGGATTTTATTTTGTTAGGTGGTGATCTTTTTCATGAAAAT	pathogenic	T>G	L>*	stop-gained	MRE11	4361	2	57	Hereditary cancer-predisposing syndrome
rs121912992_0	rs121912992	GRCh38.p7	6	+	7565478	7565478	AGGAGGAGCTGCTGTACGACTGGAGCGACAAGAACACCAACATCGCTCAGA	pathogenic,benign,uncertain-significance	C>G	S>R	missense	DSP	1832	3	299	Arrhythmogenic right ventricular cardiomyopathy, type 8 (ARVD8)
rs121912992_1	rs121912992	GRCh38.p7	6	+	7565478	7565478	AGGAGGAGCTGCTGTACGACTGGAGCGACAAGAACACCAACATCGCTCAGA	pathogenic,benign,uncertain-significance	C>T	S>S	synonymous-codon	DSP	1832	3	299	Dilated cardiomyopathy with woolly hair and keratoderma (DCWHK), Arrhythmogenic right ventricular cardiomyopathy, type 8 (ARVD8)
rs387906930	rs387906930	GRCh38.p7	4	+	6301846	6301846	CGCGCCTGGAAGGAGACCAACATGGCGCGCACCCAGATCCTCTGCAGCCAC	pathogenic	C>T	A>V	missense	WFS1	7466	2	684	Wolfram-like syndrome, autosomal dominant (WFSL), Diabetes mellitus AND insipidus with optic atrophy AND deafness (WFS1), Nonsyndromic hearing loss and deafness, Inborn genetic diseases
rs587777442	rs587777442	GRCh38.p7	5	+	119456357	119456357	GCCCTGGCTTTTGCAGAAAGAGGAGCGTTAGTTGTTGGTAAGTTGGTGTGT	pathogenic,uncertain-significance	C>T	A>V	missense	HSD17B4	3295	2	34	Perrault syndrome 1 (PRLTS1), Bifunctional peroxisomal enzyme deficiency (DBIF)
rs267607111	rs267607111	GRCh38.p7	8	-	42839187	42839187	TTTCTTTGTACTGAGCCACATGACAAGGTAATATGCATTTTAAAATATTGG	pathogenic	A>G	K>R	missense	THAP1	55145	2	89	Dystonia 6, torsion (DYT6)
rs1057516426	rs1057516426	GRCh38.p7	17	+	80112033	80112033	GGCCACCATCTGTGCCTCCAGCCACCAGTTTCTCTCCACACACTACAACCT	likely-pathogenic	C>T	Q>*	stop-gained	GAA	2548	1	563	Glycogen storage disease, type II (GSD2)
rs1085307429	rs1085307429	GRCh38.p7	12	+	51920849	51920849	CGCGCTGCGGATCAAGAAGACACTACAAAAAATTAGCAACAGTCCAGAGAA	pathogenic	C>T	Q>*	stop-gained	ACVRL1	94	1	490	Pulmonary arterial hypertension related to hereditary hemorrhagic telangiectasia
rs869312902	rs869312902	GRCh38.p7	1	+	2228828	2228828	CCGCACCCGGGGCTGCAGAAGACGCTGGAGCAGTTCCACCTGAGCTCCATG	pathogenic	T>G	L>R	missense	SKI	6497	2	21	Shprintzen-Goldberg syndrome (SGS)
rs587777075	rs587777075	GRCh38.p7	1	-	1213738	1213738	CAGCCGCTCCCAGAACACGGTGTGCCGTCCGTGCGGGCCGGGCTTCTACAA	pathogenic	C>T	R>C	missense	TNFRSF4	7293	1	65	Immunodeficiency 16 (IMD16)
rs397509258	rs397509258	GRCh38.p7	17	-	43051088	43051088	TCAGGGGGCTAGAAATCTGTTGCTATGGGCCCTTCACCAACATGCCCACAG	pathogenic,likely-pathogenic	T>G	Y>*	stop-gained	BRCA1	672	3	1769	Breast-ovarian cancer, familial 1 (BROVCA1)
rs786204607	rs786204607	GRCh38.p7	2	-	26215149	26215149	ACCAGGACTAAAACCTCCAGAGGAACGGACAATAGAATACCTAGAAGAAGT	likely-pathogenic	C>T	R>W	missense	HADHA	3030	1	235	Long-chain 3-hydroxyacyl-CoA dehydrogenase deficiency
rs786204321	rs786204321	GRCh38.p7	2	+	47475249	47475249	TGACGTATACTTTGAAAAAGATAAACAGATGTTCCACATCATTACTGGTAA	pathogenic	C>T	Q>*	stop-gained	MSH2	4436	1	662	Lynch syndrome (HNPCC)
rs934287314	rs934287314	GRCh38.p7	10	+	13109249	13109249	GTTTACCCCGGAGGAGCTGCTGCAGCAGATGAAAGAGCTCCTGACCGAGAA	likely-pathogenic	C>T	Q>*	stop-gained	OPTN	10133	1	43
rs1410159094	rs1410159094	GRCh38.p7	9	+	34649443	34649443	ACAGGATCAGAGGCTGGGGCCAACTGGAACCATTGGCAGCTGCACGCTCAT	likely-pathogenic	G>A	W>*	stop-gained	GALT	2592	2	313	Deficiency of UDPglucose-hexose-1-phosphate uridylyltransferase
rs587777234	rs587777234	GRCh38.p7	6	+	12293956	12293956	TGGATAATAGGCACGTTGTTCCGTATGGACTTGGAAGCCCTAGGTCCAAGA	pathogenic	T>G	Y>*	stop-gained	EDN1	1906	3	82	Question mark ears, isolated (QME)
rs527236107	rs527236107	GRCh38.p7	8	-	10612126	10612126	CTCACCCAGCAGCCCTGGCCTTGGCCGAGTGGCCCCGAGAGGCCATCCCAG	likely-pathogenic	C>T	R>*	stop-gained	RP1L1	94137	1	658	Retinitis pigmentosa (RP)
rs121912858	rs121912858	GRCh38.p7	2	-	227032253	227032253	AGGTTTGCATGATGTGGGGCCACCTGGTCCAGTGGGAATACCTGGGCTAAA	pathogenic	G>A	G>S	missense	COL4A4	1286	1	1201	Alport syndrome, autosomal recessive (ATS2)
rs63750235	rs63750235	GRCh38.p7	16	-	16154915	16154915	TCGACGGGGTCCCCATTGCCCACGTGGGGCTGCACACACTGCGCTCCAGGA	pathogenic	G>A	V>V	synonymous-codon	ABCC6	368	3	1333	Pseudoxanthoma elasticum (PXE)
rs397514605	rs397514605	GRCh38.p7	1	-	243613681	243613681	TTGTGTTTTGTGATGGAATATGTTAATGGGGGCGAGGTGAGTCAAGAAGTA	pathogenic	A>G	N>S	missense	AKT3	10000	2	229	Megalencephaly-polymicrogyria-polydactyly-hydrocephalus syndrome 2 (MPPH2), Megalencephaly cutis marmorata telangiectatica congenita (MCAP)
rs377619533	rs377619533	GRCh38.p7	18	+	33743312	33743312	ACCCCTGAAACAAAAATGGAAGGTTCGACTGGTGTCATTATTGTCAATCCA	pathogenic,uncertain-significance,not-provided	C>T	S>L	missense	ASXL3	80816	2	1155
rs104893974	rs104893974	GRCh38.p7	6	-	137206279	137206279	AAGAATTCAGAATGGATTGATGCCTGCATCAATATTTCTCATCATTATTGT	pathogenic	G>A	C>Y	missense	IFNGR1	3459	2	77	Disseminated atypical mycobacterial infection (IMD27A)
rs121908033	rs121908033	GRCh38.p7	19	+	11105429	11105429	CTGCGACAACGACCCCGACTGCGAAGATGGCTCGGATGAGTGGCCGCAGCG	pathogenic-likely-pathogenic,likely-pathogenic	G>A	D>N	missense	LDLR	3949	1	175	Familial hypercholesterolemia (FH)
rs1481415459_0	rs1481415459	GRCh38.p7	12	-	109573469	109573469	AAGCAGCCTGGCTCATGGCTGTGTGCGGCCTGGGGAGCCGTCTTGGCCTGG	likely-pathogenic	C>A	C>*	stop-gained	MMAB	326625	3	4
rs1481415459_1	rs1481415459	GRCh38.p7	12	+	109573469	109573469	CCAGGCCAAGACGGCTCCCCAGGCCGCACACAGCCATGAGCCAGGCTGCTT	likely-pathogenic	G>T	A>S	missense	MVK	4598	1	62	Methylmalonic aciduria cblB type
rs1278834014	rs1278834014	GRCh38.p7	1	-	17023973	17023973	ATCTGGGGCCTGCAGTTCTTATGCAGGTGAGGTGCTCCTTAATTGCTTTAA	likely-pathogenic,uncertain-significance	G>A	Q>Q	synonymous-codon	SDHB	6390	3	214
rs80338708	rs80338708	GRCh38.p7	16	+	8847794	8847794	TACTCCGTGACAGCGCCTGAGGACACGCGCAGGATCTGTGAACTGCTGTTC	pathogenic,pathogenic-likely-pathogenic	C>T	T>M	missense	PMM2	5373	2	237	Carbohydrate-deficient glycoprotein syndrome type I (CDG1A), Inborn genetic diseases
rs786201730	rs786201730	GRCh38.p7	10	+	87957918	87957918	TTCCTCCAATTCAGGACCCACACGACGGGAAGACAAGTTCATGTACTTTGA	likely-pathogenic,uncertain-significance	C>T	R>W	missense	PTEN	5728	1	234	Hereditary cancer-predisposing syndrome, Neoplasm
rs1064794230	rs1064794230	GRCh38.p7	16	+	68808525	68808525	ACTGGGTTATTCCTCCCATCAGCTGCCCAGAAAATGAAAAAGGCCCATTTC	pathogenic,uncertain-significance	C>A	C>*	stop-gained	CDH1	999	3	163
rs973137103	rs973137103	GRCh38.p7	5	+	140696110	140696110	CTGACATTGAGTTCTCAGGTAAATGACCGGCGGATTGTGGATGGGATGTTT	likely-pathogenic	A>G	D>G	missense	HARS2	23438	2	189
rs1135401736	rs1135401736	GRCh38.p7	19	+	35033664	35033664	GGGCGACTACGAGTGCCACGTCTACCGCCTGCTCTTCTTCGAAAACTACGA	pathogenic	C>T	R>C	missense	SCN1B	6324	1	125	Epileptic encephalopathy, early infantile, 52 (EIEE52)
rs886038953	rs886038953	GRCh38.p7	15	-	48495161	48495161	AAGTCCCAGTGCTGCTCCTCCCTCGGTGCTGCGTGGGGAAGCCCGTGCACC	likely-pathogenic	G>A	G>D	missense	FBN1	2200	2	880	Cardiovascular phenotype
rs312262797	rs312262797	GRCh38.p7	1	-	119918477	119918477	ACTACACCCCTGATCCTGGCTGCCCGCCTGGCTGTGGAGGGAATGGTGGCA	pathogenic	G>A	R>H	missense	NOTCH2	4853	2	1953	Alagille syndrome 2 (ALGS2)
rs397515739	rs397515739	GRCh38.p7	X	+	154413525	154413525	CATCTGCTTCACCAAGGAGCTACACTCCCACTTCTTCAGCTTGGGCAAGTG	likely-pathogenic	T>C	S>P	missense	TAZ	6901	1	110	3-Methylglutaconic aciduria type 2 (BTHS)
rs587782243	rs587782243	GRCh38.p7	1	-	17033060	17033060	GACCTTCCGAAGATCATGCAGAGAAGGTGAGCATTTCATTCCTGTTGGGCT	likely-pathogenic,uncertain-significance	G>A	G>S	missense	SDHB	6390	1	96	Hereditary cancer-predisposing syndrome, Gastrointestinal stroma tumor (GIST), Paragangliomas 4 (PGL4), Pheochromocytoma, Hereditary Paraganglioma-Pheochromocytoma Syndromes (PGL-PCC)
rs886041227	rs886041227	GRCh38.p7	X	+	22247942	22247942	GATGAACAGAGGCATGGACTCCTGCCGACTCTGGTAGCTGGGACGCTGGTT	pathogenic	C>T	R>*	stop-gained	PHEX	5251	1	747	Familial X-linked hypophosphatemic vitamin D refractory rickets (XLHR)
rs137852743	rs137852743	GRCh38.p7	2	+	202467625	202467625	ATGGAACATACCGTTTCTGCTGTTGTAGCACAGATTTATGTAATGTCAACT	pathogenic	T>G	C>W	missense	BMPR2	659	3	118	Primary pulmonary hypertension (PPH1)
rs869025643	rs869025643	GRCh38.p7	3	+	10146547	10146547	TGGCTCTTCAGAGATGCAGGGACACACGATGGGCTTCTGGTTAACCAAACT	pathogenic	A>C	H>P	missense	VHL	7428	2	125	Von Hippel-Lindau syndrome (VHL)
rs267607140_0	rs267607140	GRCh38.p7	15	-	31028454	31028454	CAGCTCCTTGTGGTGAGAACCTATATGATGAGGAGGGCAAGCGGCTTCCTC	pathogenic	T>A	Y>*	stop-gained	TRPM1	4308	3	1074	Congenital stationary night blindness, type 1C (CSNB1C)
rs267607140_1	rs267607140	GRCh38.p7	15	-	31028454	31028454	CAGCTCCTTGTGGTGAGAACCTATATGATGAGGAGGGCAAGCGGCTTCCTC	pathogenic	T>C	Y>Y	synonymous-codon	TRPM1	4308	3	1074
rs113432057	rs113432057	GRCh38.p7	9	+	328076	328076	CTCTGACCAGTTCAAAGGATTTCTGCGAGCTCACACGCCTTCAGTGGCCGC	pathogenic	C>T	R>*	stop-gained	DOCK8	81704	1	249
rs386134122	rs386134122	GRCh38.p7	3	-	149210281	149210281	ATACATGTTGCTTGCCACTGAAGAACAAAGTCCTGGGGAAGGAGATGGCAA	pathogenic	C>G	Q>E	missense	CP	1356	1	165	Deficiency of ferroxidase
rs397514738	rs397514738	GRCh38.p7	12	+	51786590	51786590	CGCCATCCCCTCCATCATGAATGTGCTGCTGGTGTGTCTCATCTTCTGGCT	pathogenic	C>G	L>V	missense	SCN8A	6334	1	1290	Early infantile epileptic encephalopathy 13 (EIEE13)
rs118192250	rs118192250	GRCh38.p7	8	-	132175457	132175457	ACCTATGCAGATGCCCTGTGGTGGGGCCTGGTGAGTCACTACCTTGGAGGC	pathogenic	G>T	G>V	missense	KCNQ3	3786	2	190	Benign familial neonatal seizures 2 (BFNS2)
rs180177160	rs180177160	GRCh38.p7	2	+	240878718	240878718	AGCCCGCCCTGTGCCCCCCAGGTGCTGCGGATCGGCCTGCTGGGCTGCAAT	pathogenic	T>C	L>P	missense	AGXT	189	2	359	Primary hyperoxaluria, type I (HP1)
rs1057519724	rs1057519724	GRCh38.p7	10	+	87933236	87933236	CCCTAGATTTCTATGGGGAAGTAAGGACCAGAGACAAAAAGGTAAGTTATT	pathogenic	G>T	R>S	missense	PTEN	5728	3	159	Neoplasm of the large intestine, Neoplasm of the breast
rs761234904	rs761234904	GRCh38.p7	3	-	48584754	48584754	TCGTCCTCAGGGAGAGCGAGGACCTCGAGGCCCAAAGGGGGAGCCGGTAGG	pathogenic	C>T	R>*	stop-gained	COL7A1	1294	1	1343	Recessive dystrophic epidermolysis bullosa (RDEB), Pretibial epidermolysis bullosa, Dominant dystrophic epidermolysis bullosa with absence of skin, Transient bullous dermolysis of the newborn (TBDN), Epidermolysis bullosa pruriginosa, Nail disorder, nonsyndromic congenital, 8 (NDNC8), Generalized dominant dystrophic epidermolysis bullosa (DDEB)
rs878852988	rs878852988	GRCh38.p7	8	-	142912578	142912578	CCTTTGGCTTTGGCATGCGCCAGTGCCTCGGGCGGCGCCTGGCAGAGGCAG	pathogenic	C>T	C>C	synonymous-codon	CYP11B2	1585	3	450
rs397518422	rs397518422	GRCh38.p7	18	+	2700851	2700851	TTCCAGGTCAGCACAAATAAATTGACGTTTATGGATCTTGAGCTAAAATTG	pathogenic	C>T	T>M	missense	SMCHD1	23347	2	527	Facioscapulohumeral muscular dystrophy 2 (FSHD2)
rs137853048	rs137853048	GRCh38.p7	12	-	49185176	49185176	GCTCGCCTGGACCACAAGTTTGACCTGATGTATGCCAAACGTGCCTTTGTT	pathogenic	T>C	L>P	missense	TUBA1A	7846	2	397	Lissencephaly 3 (LIS3)
rs797044511	rs797044511	GRCh38.p7	11	+	77160980	77160980	CTGATCACTGCCTTTCAGGGGATCTACGGGCGGCTGTTCGTGTGGATTGTG	likely-pathogenic,uncertain-significance	A>G	Y>C	missense	MYO7A	4647	2	403	Usher syndrome, type 1 (USH1), Deafness, autosomal recessive 2 (DFNB2), Usher syndrome, type 1 (USH1)
rs1486760100	rs1486760100	GRCh38.p7	19	-	17843162	17843162	GTGGCGGCCCCCCAGCACCGCAGTGACCTGGTGAGTGGGCGCCTCCCCGTG	likely-pathogenic	A>T	D>V	missense	JAK3	3718	2	144
rs761773115_0	rs761773115	GRCh38.p7	6	-	49459448	49459448	CTCCACCATGTTAAGAGCTAAGAATCAGCTTTTTTTACTTTCACCTCATTA	pathogenic	C>G	Q>E	missense	MUT	4594	1	7
rs761773115_1	rs761773115	GRCh38.p7	6	-	49459448	49459448	CTCCACCATGTTAAGAGCTAAGAATCAGCTTTTTTTACTTTCACCTCATTA	pathogenic	C>T	Q>*	stop-gained	MUT	4594	1	7	Methylmalonic aciduria due to methylmalonyl-CoA mutase deficiency
rs387906339	rs387906339	GRCh38.p7	1	+	186313753	186313754	ACTACTCGTTCTGGGCAGACCTTATCCAAAGTCTGGTACAACTGTCCTTAGA	pathogenic	CC>AG	S>*	stop-gained	PRG4	10216	2	1356
rs794728745	rs794728745	GRCh38.p7	1	+	237638447	237638447	AGACATTGGGTGGAACCCAGTTGAAGGAGAGAGATATCTTGACTTTCTTAG	likely-pathogenic	G>A	G>R	missense	RYR2	6262	1	2295
rs776206684	rs776206684	GRCh38.p7	2	+	165313924	165313924	CAGACACTACGTGCTGCTGGGAAAACGTACATGATATTTTTTGTGCTGGTC	likely-pathogenic	C>T	T>M	missense	SCN2A	6326	2	400
rs121908603	rs121908603	GRCh38.p7	8	+	105802189	105802189	TACCTTCAGCCGGCACGAAACATACATGGTCCACAAACAGTATTACTGTGC	pathogenic	A>G	M>V	missense	ZFPM2	23414	1	703
rs80357254_0	rs80357254	GRCh38.p7	17	-	43091663	43091663	GGAACATCACCTTAGTGAGGAAACAAAATGTTCTGCTAGCTTGTTTTCTTC	uncertain-significance,pathogenic	A>G	K>E	missense	BRCA1	672	1	1290	Breast-ovarian cancer, familial 1 (BROVCA1), Hereditary cancer-predisposing syndrome, Hereditary breast and ovarian cancer syndrome (HBOC)
rs80357254_1	rs80357254	GRCh38.p7	17	-	43091663	43091663	GGAACATCACCTTAGTGAGGAAACAAAATGTTCTGCTAGCTTGTTTTCTTC	uncertain-significance,pathogenic	A>T	K>*	stop-gained	BRCA1	672	1	1290	Breast-ovarian cancer, familial 1 (BROVCA1), Hereditary breast and ovarian cancer syndrome (HBOC)
rs749537392	rs749537392	GRCh38.p7	1	+	161819741	161819741	GCTAGGGTTAGAGGCGAGATTAAAGGCTGCCCTCTCAGAAAACGAGCAACT	likely-pathogenic	G>A	A>T	missense	ATF6	22926	1	340
rs113080385	rs113080385	GRCh38.p7	15	-	48437011	48437011	CAGTGCATCAATACAGATGGTTCCTATCGCTGCGAGTGTCCCTTTGGTTAT	uncertain-significance,likely-pathogenic	A>T	Y>F	missense	FBN1	2200	2	2149
rs386833565	rs386833565	GRCh38.p7	9	-	6540109	6540109	ATGAATTTATTTTGGACACGAGACCCTTCAAAAAGTCTGCAAATATTGAGG	likely-pathogenic	C>A	P>P	synonymous-codon	GLDC	2731	3	869	Non-ketotic hyperglycinemia (GCE)
rs879254390	rs879254390	GRCh38.p7	19	+	11089592	11089592	AAATTGCGCTGGACCGTCGCCTTGCTCCTCGCCGCGGCGGGGACTGCAGGT	likely-pathogenic,conflicting-interpretations-of-pathogenicity	T>C	L>P	missense	LDLR	3949	2	15	Familial hypercholesterolemia (FH)
rs587783536	rs587783536	GRCh38.p7	X	-	111410127	111410127	TTGCTGGCTGACCTGACGCGATCTCTGTCTGACAACATCAACCTGCCTCAG	pathogenic	T>C	L>P	missense	DCX	1641	2	172	Heterotopia
rs121917995	rs121917995	GRCh38.p7	2	-	165992368	165992368	TATTTCGTGTCCCCTACCCTGTTCCGAGTGATCCGTCTTGCTAGGATTGGC	likely-pathogenic,not-provided	G>A	R>Q	missense	SCN1A	6323	2	1636	Epileptic encephalopathy Lennox-Gastaut type, Severe myoclonic epilepsy in infancy (EIEE6), Early infantile epileptic encephalopathy (EIEE), Inborn genetic diseases
rs63751163	rs63751163	GRCh38.p7	14	+	73192844	73192844	CCTGAATGGACTGCGTGGCTCATCTTGGCTGTGATTTCAGTATATGGTAAA	not-provided,pathogenic	T>C	L>S	missense	PSEN1	5663	2	250	Alzheimer disease, type 3 (AD)
rs587777109	rs587777109	GRCh38.p7	X	+	68839753	68839753	CATGAAGATCATCATGAAGGTTGGGCAAGGTGAGTGCCTAGTCTGAGGGTC	pathogenic	C>T	Q>*	stop-gained	EFNB1	1947	1	166	Craniofrontonasal dysplasia (CFNS)
rs1131692196	rs1131692196	GRCh38.p7	19	+	11105519	11105519	CTGCTCGGCCTTCGAGTTCCACTGCCTAAGTGGCGAGTGCATCCACTCCAG	likely-pathogenic	C>T	L>L	synonymous-codon	LDLR	3949	1	205
rs397517146	rs397517146	GRCh38.p7	2	-	39024080	39024080	CAAGGAATGTTTAAAACAAGCAATAACAGCTTTGCTTAATGTTCAGAGTGG	pathogenic,likely-pathogenic	A>G	T>A	missense	SOS1	6654	1	378	Noonan syndrome (NS)
rs398123721	rs398123721	GRCh38.p7	12	-	49027256	49027256	CTACAATGTCTCCAATCTGGATGTGCGACAGCTCTCGGCCCCACCTCCTGA	pathogenic	C>G	R>G	missense	KMT2D	8085	1	4904
rs730880018	rs730880018	GRCh38.p7	1	-	91353299	91353299	ATAATTTTATGGTATTTTTAAATAGGTTACAGAAGTATGCATATTCCGTAA	pathogenic	G>C	R>S	missense	HFM1	164045	3	562	Premature ovarian failure 9 (POF9)
rs760918829	rs760918829	GRCh38.p7	4	+	15574151	15574151	TACCAAGTCATATTTTCTTCACAGATTGATGGAACATTTAAAATAGATATT	pathogenic	T>C	I>T	missense	CC2D2A	57545	2	1199	Joubert syndrome 9 (JBTS9)
rs281865107	rs281865107	GRCh38.p7	10	+	102065697	102065697	GCTAGAGCGGGCCTGGCCGGCCGGCCAGCCCTCCCCGCTGGACGCCTTCTT	pathogenic	C>T	Q>*	stop-gained	HPS6	79803	1	75	Hermansky-Pudlak syndrome 6 (HPS6)
rs137852283	rs137852283	GRCh38.p7	X	+	139561836	139561836	CTTGTTGACCGAGCCACATGTCTTCGATCTACAAAGTTCACCATCTATAAC	pathogenic	G>C	R>P	missense	F9	2158	2	384	Hereditary factor IX deficiency disease (HEMB)
rs121913129	rs121913129	GRCh38.p7	4	+	4862836	4862836	AAGCAGTACCTGTCCATCGCCGAGCGCGCGGAGTTCTCCAGCTCGCTCAGC	pathogenic	G>C	R>P	missense	MSX1	4487	2	202	Selective tooth agenesis 1 (STHAG1)
rs777647845	rs777647845	GRCh38.p7	7	+	44111533	44111533	TCATGAAGGTGGTGAACGAGGAGTGCCCCACCATCACCCGCACTTACAGCC	pathogenic	C>A	C>*	stop-gained	AEBP1	165	3	581	EHLERS-DANLOS SYNDROME, CLASSIC-LIKE, 2 (EDSCLL2)
rs188802138	rs188802138	GRCh38.p7	22	-	50528591	50528591	CACCAGGTGCCAATGATCAGCGGACGTGGTCTGGGGCACACAGGAGGCACC	likely-pathogenic,uncertain-significance	G>A	R>H	missense	TYMP	1890	2	146	Mitochondrial DNA depletion syndrome 1 (MNGIE type) (MTDPS1)
rs137852546	rs137852546	GRCh38.p7	X	-	72582562	72582562	TGAGATTAAATTCTCTGTTCATGTGGAGTCTGTCCTGAATCGTGTACCTCA	pathogenic	G>T	E>*	stop-gained	PHKA1	5255	1	1099	Glycogen storage disease IXd (GSD9D)
rs386833786	rs386833786	GRCh38.p7	10	-	17019886	17019886	TCCAAGCTTCAAGTGCTGCTCCTTACAGATGGGGTTGGCCGCCGTGAGAAA	likely-pathogenic	C>G	T>R	missense	CUBN	8029	2	1372	Megaloblastic anemia due to inborn errors of metabolism (MGA1)
rs1490352414	rs1490352414	GRCh38.p7	16	-	89770179	89770179	GCAGTGCTCACCCGGCTCTGCCAGCTGCTCCGTCACCAGGTGAGGCTCTCC	likely-pathogenic	T>C	L>P	missense	FANCA	2175	2	768	Fanconi anemia, complementation group A (FANCA)
rs121908670	rs121908670	GRCh38.p7	11	+	68363784	68363784	GGAGGGCAGCCTGACGCACCCCTTCGCCCTGACGCTCTCCGGGGACACTCT	pathogenic	G>A	A>T	missense	LRP5	4041	1	242	Worth disease (LRP5), Osteopetrosis autosomal dominant type 1 (OPTA1), Van Buchem disease type 2 (VBCH2)
rs74315334	rs74315334	GRCh38.p7	1	-	171636341	171636341	GGAAATCCCTGGAGCTGGCTACCACGGACAGTTCCCGTATTCTTGGGGTGG	pathogenic	G>A	G>R	missense	MYOC	4653	1	367	Primary open angle glaucoma juvenile onset 1 (GLC1A)
rs727504299	rs727504299	GRCh38.p7	14	-	23425790	23425790	TCGCATCCTGAACCCAGCGGCCATCCCTGAGGGACAGTTCATTGATAGCAG	pathogenic,likely-pathogenic,uncertain-significance	C>T	P>S	missense	MYH7	4625	1	731	Familial hypertrophic cardiomyopathy 1 (CMH1)
rs121918016	rs121918016	GRCh38.p7	1	+	21577439	21577439	GCCCCTGCGCCACGAGACCCACGGCGGGGAGGACGTGGCCGTCTTCTCCAA	pathogenic	G>A	G>R	missense	ALPL	249	1	456	Infantile hypophosphatasia (HOPS)
rs786204724	rs786204724	GRCh38.p7	4	+	186285646	186285646	TGTTGTTTGCTCCTTAGGGTAGAGTCACCTAAGATTTTGCGTGTCTACAGT	likely-pathogenic	C>A	S>*	stop-gained	F11	2160	2	438	Hereditary factor XI deficiency disease
rs786204739	rs786204739	GRCh38.p7	7	+	107698083	107698083	CTTGGAAGCATCCCTAGCACAGATATCTACAAAAGTACCAAGAATTACAAA	likely-pathogenic,pathogenic	T>G	I>S	missense	SLC26A4	5172	2	529	Pendred syndrome (PDS), Enlarged vestibular aqueduct (DFNB4)
rs61750645_0	rs61750645	GRCh38.p7	1	-	94001911	94001911	TGGCACGTACAGTGGGGGCAACAAGCGGAAACTCTCCACAGCCATCGCACT	pathogenic,pathogenic-likely-pathogenic,likely-pathogenic,not-provided	C>A	R>R	synonymous-codon	ABCA4	24	1	2077
rs61750645_1	rs61750645	GRCh38.p7	1	-	94001911	94001911	TGGCACGTACAGTGGGGGCAACAAGCGGAAACTCTCCACAGCCATCGCACT	pathogenic,pathogenic-likely-pathogenic,likely-pathogenic,not-provided	C>T	R>W	missense	ABCA4	24	1	2077	Retinitis pigmentosa 19 (RP19), Stargardt disease 1 (STGD1), Retinal dystrophy
rs781404312	rs781404312	GRCh38.p7	11	+	108227627	108227627	TGTGTGTTCTGAAATTGTGAACCATGAGTCTAGTACTTAATGATCTGCTTA	pathogenic,pathogenic-likely-pathogenic	G>A	M>I	missense	ATM	472	3	1	Ataxia-telangiectasia syndrome (AT), Hereditary cancer-predisposing syndrome
rs141315518_0	rs141315518	GRCh38.p7	13	-	23331644	23331644	AAGTGAAACTTTTGCTTTTTTGAAGCGATTTGGTAATGCAGTCATCTTGCT	likely-pathogenic	C>A	R>R	synonymous-codon	SACS	26278	1	3931
rs141315518_1	rs141315518	GRCh38.p7	13	-	23331644	23331644	AAGTGAAACTTTTGCTTTTTTGAAGCGATTTGGTAATGCAGTCATCTTGCT	likely-pathogenic	C>G	R>G	missense	SACS	26278	1	3931
rs141315518_2	rs141315518	GRCh38.p7	13	-	23331644	23331644	AAGTGAAACTTTTGCTTTTTTGAAGCGATTTGGTAATGCAGTCATCTTGCT	likely-pathogenic	C>T	R>*	stop-gained	SACS	26278	1	3931	Spastic ataxia Charlevoix-Saguenay type (SACS)
rs120074121	rs120074121	GRCh38.p7	11	+	6393276	6393276	GTCTCCGCCTCATCTCTCTCAATATGAATTTTTGTTCCCGTGAGAACTTCT	pathogenic	G>A	M>I	missense	SMPD1	6609	3	384	Niemann-Pick disease, type A
rs398123110	rs398123110	GRCh38.p7	X	+	153725612	153725612	GTCGGTGTATGTGGCCCGCCTGGACGGAAGGCTGGCCCGCTGCATCGTCCG	pathogenic	G>A	G>R	missense	ABCD1	215	1	116
rs281874740	rs281874740	GRCh38.p7	X	+	108687623	108687623	GATGCACCACAATGCCCACAGGGAACACTTCAGGTCTATGAAGGCTTTTCT	pathogenic	C>G	T>R	missense	COL4A5	1287	2	1480	Alport syndrome 1, X-linked recessive (ATS1)
rs764409952_0	rs764409952	GRCh38.p7	11	+	108268505	108268505	CTTGTGTTTGTGTGTAACTACTGCTCAGACCAATACTGTGTCCTTTAGGGC	pathogenic	C>G	Q>E	missense	ATM	472	1	912
rs764409952_1	rs764409952	GRCh38.p7	11	+	108268505	108268505	CTTGTGTTTGTGTGTAACTACTGCTCAGACCAATACTGTGTCCTTTAGGGC	pathogenic	C>T	Q>*	stop-gained	ATM	472	1	912	Hereditary cancer-predisposing syndrome
rs747809412	rs747809412	GRCh38.p7	4	-	52033589	52033589	GTCCATGCGTGAGAAGGCTGTTGAGAGAAGGAGTGTCAATAAAGAGCACAA	likely-pathogenic	A>T	R>*	stop-gained	SGCB	6443	1	29	Limb-girdle muscular dystrophy, type 2E (LGMDR4)
rs63751221	rs63751221	GRCh38.p7	3	+	37001045	37001045	AGCCAGTATTTCTACCTATGGCTTTCGAGGTGAGGTAAGCTAAAGATTCAA	pathogenic	C>T	R>*	stop-gained	MLH1	4292	1	100	Lynch syndrome (HNPCC), Hereditary nonpolyposis colon cancer, Hereditary cancer-predisposing syndrome, Lynch syndrome II (HNPCC2)
rs367877988	rs367877988	GRCh38.p7	5	-	13911419	13911419	GGAAAATGGATTTTGACCAAGATTACGAAGAGTTTTGCAAGCAGACTAATG	pathogenic	C>T	Y>Y	synonymous-codon	DNAH5	1767	3	537
rs61750584	rs61750584	GRCh38.p7	12	-	6018535	6018535	CCTGGAGACATCCAGGTGGTGCCCATTGGAGTGGGCCCTAATGCCAACGTG	pathogenic,not-provided	T>C	I>T	missense	VWF	7450	2	1628	von Willebrand disease, type 2a (VWD2A)
rs1057516243	rs1057516243	GRCh38.p7	7	+	107698092	107698092	ATCCCTAGCACAGATATCTACAAAAGTACCAAGAATTACAAAAACGTAAGT	likely-pathogenic	G>T	S>I	missense	SLC26A4	5172	2	532	Pendred syndrome (PDS)
rs121917746	rs121917746	GRCh38.p7	2	+	72888364	72888364	CTTCGTGGACCTGAGTGACTCCACTCAAGTGAACAACTACTGGGCACTGAA	pathogenic	C>T	Q>*	stop-gained	SPR	6697	1	119	Sepiapterin reductase deficiency
rs587779445	rs587779445	GRCh38.p7	2	+	189007591	189007591	CATCGAGGATTCCCTGGTAATCCAGGTGCCCCAGGTTCTCCAGTAAGTGCA	pathogenic	G>T	G>V	missense	COL3A1	1281	2	1116	Ehlers-Danlos syndrome, type 4 (EDSVASC)
rs863225202	rs863225202	GRCh38.p7	9	-	136432986	136432986	CATCAGCTTCACCTTTTTTGGCACTTCCTTCCTCTTCATCACGTCCCACTT	pathogenic	T>C	S>P	missense	INPP5E	56623	1	417	Joubert syndrome (JBTS)
rs794728280	rs794728280	GRCh38.p7	15	-	48415671	48415671	TGCATGTGTCCCGCCGGCTTCCAGTATGAACAGTTCAGTGGAGGATGCCAA	pathogenic,likely-pathogenic	A>G	Y>C	missense	FBN1	2200	2	2639	Marfan Syndrome/Loeys-Dietz Syndrome/Familial Thoracic Aortic Aneurysms and Dissections, Cardiovascular phenotype, Marfan syndrome (MFS)
rs886037781	rs886037781	GRCh38.p7	6	-	42978855	42978855	TGGGTGCGGGCGCGGGCGGTGCGGCGGCCCCCGGCGCTAGGTTGGGCACTG	pathogenic	G>T	R>L	missense	PEX6	5190	2	99	Heimler syndrome 2 (HMLR2)
rs794727298	rs794727298	GRCh38.p7	8	+	60742897	60742897	TCCTGGTGTTGGCCTTGGAGACCCACAAGCAATCCAGGAACGACTGATACC	pathogenic	C>T	Q>*	stop-gained	CHD7	55636	1	489
rs886037896	rs886037896	GRCh38.p7	2	+	238328705	238328705	GACAAGCTCTCTAGTGACGATGCGGTGCGGAGGGTTTTAGCTGGAGAGAAG	pathogenic	T>C	V>A	missense	TRAF3IP1	26146	2	125	Senior-Loken syndrome 9 (SLSN9)
rs886041347	rs886041347	GRCh38.p7	17	+	31229061	31229061	CCTTCACAAGACCATTGTTAAGAGGCGAATGTCCCATGTGAGTGGAGGAGG	pathogenic	C>T	R>*	stop-gained	NF1	4763	1	816	Hereditary cancer-predisposing syndrome, Neurofibromatosis, type 1 (NF1), Multiple cafe-au-lait spots, Axillary freckling, Large cafe-au-lait macules with irregular margins, Lisch nodules, Delayed fine motor development, Inguinal freckling, Neurofibromatosis, familial spinal (FSNF), Juvenile myelomonocytic leukemia (JMML), Neurofibromatosis, type 1 (NF1), Neurofibromatosis-Noonan syndrome (NFNS),…
rs879255255	rs879255255	GRCh38.p7	16	-	89764906	89764906	CACAGAACCTTCCGAGAGGTGTTGAAAGAGGAAGATGTTCACGTAGGTGAC	likely-pathogenic	A>T	K>I	missense	FANCA	2175	2	921	Fanconi anemia, complementation group A (FANCA)
rs137853259	rs137853259	GRCh38.p7	X	+	19355713	19355713	GGATGGAATGGATATCCTGTGCGTCCGAGAGGCAACAAGGTTTGCTGCTGC	pathogenic	C>G	R>G	missense	PDHA1	5160	1	263	Pyruvate dehydrogenase E1-alpha deficiency (PDHAD)
rs794726780	rs794726780	GRCh38.p7	2	-	165991871	165991871	TGAAGAAAGTGCAGAGCCTCTGAGTGAGGATGACTTTGAGATGTTCTATGA	pathogenic	G>A	E>K	missense	SCN1A	6323	1	1802
rs121434427	rs121434427	GRCh38.p7	1	+	161209912	161209912	GCCCGAATGCATGCTGCTTATATCCGGCCAGGAGGAGTGCACCAGGTGAGC	pathogenic	G>A	R>Q	missense	NDUFS2	4720	2	228	MITOCHONDRIAL COMPLEX I DEFICIENCY, NUCLEAR TYPE 6 (MC1DN6)
rs386134171	rs386134171	GRCh38.p7	19	+	53898097	53898097	CAGCTTCCTCATGGTTCTAGGAAAAGGCAGTTTTGGGAAGGTTGGATTCCT	pathogenic	G>A	G>S	missense	PRKCG	5582	1	360	Spinocerebellar ataxia 14 (SCA14)
rs63750206	rs63750206	GRCh38.p7	3	+	36996701	36996701	GATTCAGATCCAAGACAATGGCACCGGGATCAGGGTAAGTAAAACCTCAAA	pathogenic	G>T	G>W	missense	MLH1	4292	1	67	Lynch syndrome II (HNPCC2), Turcot syndrome (MMRCS), Lynch syndrome (HNPCC)
rs749287111	rs749287111	GRCh38.p7	7	-	140753370	140753370	AGATATATTTCTTCATGAAGACCTCACAGTAAAAATAGGTGATTTTGGTCT	likely-pathogenic	A>G	T>A	missense	BRAF	673	1	589
rs730880408	rs730880408	GRCh38.p7	15	-	34794799	34794799	CTGAAGCTGTGCCAAGATGTGTGACGACGAGGAGACCACCGCCCTGGTGTG	uncertain-significance,likely-pathogenic	G>A	D>N	missense	ACTC1	70	1	4	Familial hypertrophic cardiomyopathy 11 (CMH11), Dilated cardiomyopathy 1R (CMD1R), Atrial septal defect 5 (ASD5)
rs118204002	rs118204002	GRCh38.p7	10	-	80285517	80285517	AAGCAAGACCCCAATGCCAAGGTGGCCTGTGGTAAGAAACACCCGATCCCT	pathogenic	C>T	A>V	missense	MAT1A	4143	2	55
rs773138218	rs773138218	GRCh38.p7	14	+	96846144	96846144	TTTACTGAATTAAAGTTCTACCAACGAGCTGCAAAACCAGAGCAAAGTAAG	pathogenic,likely-pathogenic,uncertain-significance	G>A	R>Q	missense	VRK1	7443	2	89	Pontocerebellar hypoplasia type 1A (PCH1A), Inborn genetic diseases, Pontocerebellar hypoplasia type 1
rs374588791_0	rs374588791	GRCh38.p7	1	-	152307622	152307622	TTTCCTCTACCAGGTGAGCACTCATGAACAGTCTGAGTCCGCCCATGGACG	pathogenic	G>A	E>K	missense	FLG	2312	1	2422
rs374588791_1	rs374588791	GRCh38.p7	1	-	152307622	152307622	TTTCCTCTACCAGGTGAGCACTCATGAACAGTCTGAGTCCGCCCATGGACG	pathogenic	G>T	E>*	stop-gained	FLG	2312	1	2422
rs761669036	rs761669036	GRCh38.p7	4	+	158708505	158708505	TGGGTGGTACCTGAAGGTGGAGGAGGACCTGCTTACAATGGAATGTAAACT	pathogenic	G>A	G>E	missense	ETFDH	2110	2	564
rs121912601	rs121912601	GRCh38.p7	10	+	94132444	94132444	CAGTACTTTTGGAGGATCCACTGGACGAATGATGCTGAAAGGTAATGCCTG	pathogenic	C>T	R>*	stop-gained	PLCE1	51196	1	185	Nephrotic syndrome, type 3 (NPHS3)
rs1057516671	rs1057516671	GRCh38.p7	1	-	97450133	97450133	TGGACAAAGCTCCTTTCTGAATATTGAGCTCATCAGTGAGAAAACGGCTGC	likely-pathogenic	G>T	E>*	stop-gained	DPYD	1806	1	611	Dihydropyrimidine dehydrogenase deficiency
rs121912732	rs121912732	GRCh38.p7	12	+	110342430	110342430	TTCATCCGCTACCTCATCTCGTCCAACGTCGGGGAAGTTGTCTGGTAGGTC	pathogenic	A>G	N>S	missense	ATP2A2	488	2	767	Darier disease, acral hemorrhagic type
rs121909573	rs121909573	GRCh38.p7	1	-	173914582	173914582	TTTTGCTATGACCAAGCTGGGTGCCTGTAATGACACCCTCCAGCAACTGAT	pathogenic	T>C	C>R	missense	SERPINC1	462	1	127	Reduced antithrombin III activity (AT3D)
rs772190176	rs772190176	GRCh38.p7	1	-	241506090	241506090	TGCCATGCCAAGAATCTATGAGCTCGCAGCTGGAGGCACTGCTGTTGGTAC	likely-pathogenic,uncertain-significance	G>A	A>T	missense	FH	2271	1	273	Fumarase deficiency (FMRD), Hereditary cancer-predisposing syndrome
rs774648934	rs774648934	GRCh38.p7	15	+	80158085	80158085	CCAAGACCGAGGATAGGTGTGGCCATTGGCGACCAGATCCTGGACCTCAGC	uncertain-significance,likely-pathogenic	T>C	I>T	missense	FAH	2184	2	36	Tyrosinemia type I (TYRSN1)
rs121908410	rs121908410	GRCh38.p7	5	-	14871435	14871435	CACGGCGGGGACTATGGTGAAATTCCCGGCGCTCACGCACTACTGGCCCCT	pathogenic	C>A	P>T	missense	ANKH	56172	1	5	Chondrocalcinosis 2 (CCAL2)
rs1085307568	rs1085307568	GRCh38.p7	13	-	110174481	110174481	GAAAAAGGTGACAAAGGCCTCCCAGGATTGGATGGCATCCCTGGTGTCAAA	likely-pathogenic	G>A	G>E	missense	COL4A1	1282	2	1124
rs1057520873	rs1057520873	GRCh38.p7	1	-	197104888	197104888	AGTAATATTGCAAAGAGCTTTTAGAGAATGGCATTTAAGAAAACAAGCTAA	pathogenic	G>C	E>Q	missense	ASPM	259266	1	1455
rs397517285	rs397517285	GRCh38.p7	17	+	18148784	18148784	AGGGGGCTGGCAGATGGCTGGCGCGGCTGGACCGTGGCCATGAAGAATGGT	likely-pathogenic	G>A	G>D	missense	MYO15A	51168	2	2263	Nonsyndromic hearing loss and deafness
rs119103259	rs119103259	GRCh38.p7	11	-	64751597	64751597	CTCGGACTGTGATGATTGGAGGGAAGGTGAGAAGCCAGGCTCCAGCCCTGG	likely-pathogenic	G>A	K>K	synonymous-codon	PYGM	5837	3	521	Glycogen storage disease, type V (GSD5)
rs752669339	rs752669339	GRCh38.p7	10	-	95610260	95610260	AGCGGAGTTCTTCCTGCAGCACGTAGACAGTGCCTGTGTGTTCTGGAATGC	pathogenic	G>C	D>H	missense	ALDH18A1	5832	1	713	Spastic paraplegia 9b, autosomal recessive (SPG9B)
rs121913370	rs121913370	GRCh38.p7	7	-	140753393	140753393	TTTTCCTTTACTTACTACACCTCAGATATATTTCTTCATGAAGACCTCACA	likely-pathogenic	A>G	N>S	missense	BRAF	673	2	581	Non-small cell lung cancer (NSCLC), Neoplasm of the large intestine, Cutaneous melanoma, Malignant melanoma of skin (CMM), Lung adenocarcinoma, Ovarian Serous Cystadenocarcinoma, Multiple myeloma (MM), Chronic myelogenous leukemia (CML), Papillary renal cell carcinoma, sporadic
rs121434376	rs121434376	GRCh38.p7	9	-	132327511	132327511	CAGACCCAAATCACAAAAAAATAGACGAAGACTTTCTGATTGTGAAAGTAC	pathogenic	C>T	R>*	stop-gained	SETX	23064	1	1363	Spinocerebellar ataxia autosomal recessive 1 (SCAR1), Inborn genetic diseases
rs776738184	rs776738184	GRCh38.p7	1	+	25809688	25809688	GCAGATCCCCTTCCCCACAGGATCCATGCCGAGTTCCAGCTCAGTGAGCCG	likely-pathogenic	A>G	H>R	missense	SELENON	57190	2	293	SEPN1-Related Disorders
rs1064793900	rs1064793900	GRCh38.p7	12	+	110339290	110339290	TTTGTTCCCTTTGTAGGTCATTAAACAGCTGATGAAAAAGGAATTCACTCT	pathogenic	C>T	Q>*	stop-gained	ATP2A2	488	1	477
rs878853011	rs878853011	GRCh38.p7	1	-	8360361	8360361	CCTGGAGGCCCTCCTCCCATCACCCCTCCGACCTGCCCCTCCACCTCTACC	likely-pathogenic	C>T	P>L	missense	RERE	473	2	1049	Neurodevelopmental disorder with or without anomalies of the brain, eye, or heart (NEDBEH)
rs796051875	rs796051875	GRCh38.p7	7	+	208909	208909	CCTCCTTCCTGCAGCCATGAAGTCGGGGGGCACGCAGCTGAAGCTCATCAT	pathogenic	G>T	G>W	missense	FAM20C	56975	1	266
rs869025316	rs869025316	GRCh38.p7	2	+	209918616	209918616	CCCAATGTTTGACCCACCGTGGGTTCCTCAGTGCAGCGGGAGTGTCCAGGA	likely-pathogenic	C>T	P>S	missense	UNC80	285175	1	1700	Hypotonia, infantile, with psychomotor retardation and characteristic facies 2 (IHPRF2)
rs387906639	rs387906639	GRCh38.p7	5	-	140674776	140674776	CCAAAGCTACTGAACCAGTTACAGTACTGTGAGGAGGCAGGCATCCCACTG	likely-pathogenic,uncertain-significance,pathogenic	A>C	Y>S	missense	HARS	3035	2	414	Usher syndrome, type 3B (USH3B), Inborn genetic diseases
rs1131691952	rs1131691952	GRCh38.p7	X	+	19359526	19359526	GAAGTGAGGAAGGAGATTGAGGATGCTGCCCAGTTTGCCACGGCCGATCCT	likely-pathogenic	C>T	A>V	missense	PDHA1	5160	2	349
rs727502819	rs727502819	GRCh38.p7	1	-	210804149	210804149	ACCTCTAGCACTTCTCTATGCCACCATCTTCGGGAATGTGACGACTATTTT	pathogenic	A>G	I>V	missense	KCNH1	3756	1	467	Temple-Baraitser syndrome (TMBTS), Zimmermann-Laband syndrome 1 (ZLS1), Zimmermann-Laband syndrome 1 (ZLS1), Temple-Baraitser syndrome (TMBTS)
rs527236148	rs527236148	GRCh38.p7	17	-	63971201	63971201	CAACATCTCAGCCCTGAGGACCTTCCGGGTGCTGCGGGCCCTCAAAACCAT	pathogenic	C>T	R>W	missense	SCN4A	6329	1	222	Hypokalemic periodic paralysis, type 2 (HOKPP2), Hyperkalemic Periodic Paralysis Type 1 (HYPP), Hypokalemic periodic paralysis 1 (HOKPP1), Potassium aggravated myotonia, Paramyotonia congenita of von Eulenburg (PMC), Hypokalemic periodic paralysis, type 2 (HOKPP2), Hyperkalemic Periodic Paralysis Type 1 (HYPP), Congenital myasthenic syndrome, acetazolamide-responsive (CMS16)
rs121918291	rs121918291	GRCh38.p7	11	+	61957457	61957457	GACTGGATTAGTATCCCACTGGTGTATACACAGGTGAGGACTAGGCTGGTG	pathogenic	A>G	Y>C	missense	BEST1	7439	2	176	Vitreoretinochoroidopathy (VRCP)
rs759086770	rs759086770	GRCh38.p7	2	-	165883873	165883873	GAAGAGTTTGAGAAGAGTTGGCTGCTACTTGCTGATATTTACATTCAATCA	pathogenic	T>C	L>P	missense	TTC21B	79809	2	1202	Type IV short rib polydactyly syndrome (SRTD12), Asphyxiating thoracic dystrophy 4 (SRTD4)
rs193922267	rs193922267	GRCh38.p7	7	-	44145597	44145597	GCGCGCTGCGCACATGTGCTCGGCGGGGCTGGCGGGCGTCATCAACCGCAT	likely-pathogenic	G>A	G>R	missense	GCK	2645	1	385	Maturity-onset diabetes of the young, type 2 (MODY2)
rs121912584	rs121912584	GRCh38.p7	10	+	71362489	71362489	CCTCAGCACCCTGGCCCTCCTCTACGGGCCTAAGATTGTGCCCAGGGAGCT	pathogenic	G>A	G>R	missense	SLC29A3	55315	1	437	Histiocytosis-lymphadenopathy plus syndrome (HJCD)
rs312262801_0	rs312262801	GRCh38.p7	1	-	119917685	119917685	TTTGTTGTTGAAAAATGGGGCCAACCGAGACATGCAGGACAACAAGGTACA	pathogenic	C>A	R>R	synonymous-codon	NOTCH2	4853	1	2003
rs312262801_1	rs312262801	GRCh38.p7	1	-	119917685	119917685	TTTGTTGTTGAAAAATGGGGCCAACCGAGACATGCAGGACAACAAGGTACA	pathogenic	C>G	R>G	missense	NOTCH2	4853	1	2003
rs312262801_2	rs312262801	GRCh38.p7	1	-	119917685	119917685	TTTGTTGTTGAAAAATGGGGCCAACCGAGACATGCAGGACAACAAGGTACA	pathogenic	C>T	R>*	stop-gained	NOTCH2	4853	1	2003	Alagille syndrome 2 (ALGS2)
rs267606978	rs267606978	GRCh38.p7	7	-	151564146	151564146	CCTTCAGCACCGTTCACAGTATTTTGAAGGTGTTGTGAAGTGCAATAAGCT	pathogenic,likely-pathogenic	G>C	E>Q	missense	PRKAG2	51422	1	462	Familial hypertrophic cardiomyopathy 6 (CMH6), Primary familial hypertrophic cardiomyopathy (HCM)
rs151344520	rs151344520	GRCh38.p7	18	-	12337445	12337445	CATGGTATTGGAGAAACCTTACAGTGAAGCCACTGCAAGATTGATAGATGA	pathogenic	G>A	E>K	missense	AFG3L2	10939	1	691	Spinocerebellar ataxia 28 (SCA28)
rs773906955	rs773906955	GRCh38.p7	17	-	35107026	35107026	AGGGCTGACAGCTTCCCGCCTCCTCCAGCTGCTTCAGGCTAAAACCCAGGA	pathogenic	C>T	Q>*	stop-gained	RAD51D	5892	1	168	Hereditary cancer-predisposing syndrome
rs1060502788	rs1060502788	GRCh38.p7	16	-	23635498	23635498	AAACCAAAACTTAAAAGAACAAAATCAAACAGAGAAATCTTTAAAATCTCC	pathogenic	C>T	Q>*	stop-gained	PALB2	79728	1	350	Familial cancer of breast
rs150401343	rs150401343	GRCh38.p7	1	-	111780713	111780713	CCTGCACAGCAAGCGCAACGGGCTCCTCAACGAGGCGCTGGAGCTGACGGT	likely-pathogenic,uncertain-significance	C>T	L>F	missense	KCND3	3752	1	450	Brugada syndrome 9 (BRGDA9), Spinocerebellar ataxia 19 (SCA19), Cardiovascular phenotype
rs80357178	rs80357178	GRCh38.p7	17	-	43091474	43091474	TGAAGAAAGAGGAACGGGCTTGGAAGAAAATAATCAAGAAGAGCAAAGCAT	pathogenic	G>T	E>*	stop-gained	BRCA1	672	1	1353	Breast-ovarian cancer, familial 1 (BROVCA1)
rs748792378	rs748792378	GRCh38.p7	X	+	22226495	22226495	AATATTGCTGATAATGGAGGCCTGCGGGAAGCTTTTAGGGTATGCGCTGCT	pathogenic	G>A	R>Q	missense	PHEX	5251	2	651
rs121908308	rs121908308	GRCh38.p7	1	-	155236295	155236295	CTCCAAGTTCTGGGAGCAGAGTGTGCGGCTAGGCTCCTGGGATCGAGGGAT	pathogenic	C>T	R>W	missense	GBA	2629	1	392
rs121909636	rs121909636	GRCh38.p7	8	-	38414569	38414569	ATTATTTGACCGGATCTACACCCACCAGAGTGATGTGTGAGTTTGTAATAG	likely-pathogenic,pathogenic	C>T	Q>*	stop-gained	FGFR1	2260	1	678	Kallmann syndrome 2 (KAL2), Delayed puberty
rs1064794681	rs1064794681	GRCh38.p7	5	+	161895782	161895782	TATTGCCGTGTGCTATGCCTTTGTGTTCTCAGCTCTGATTGAGTTTGCCAC	likely-pathogenic	T>C	F>L	missense	GABRA1	2554	1	325
rs1085307655	rs1085307655	GRCh38.p7	X	-	53198813	53198813	TTCGGGCTGAGTCCTTTGACACCTGGGCCAACAAAGTGCGAGTGGCCCTGG	pathogenic	G>A	W>*	stop-gained	KDM5C	8242	3	706
rs28934874	rs28934874	GRCh38.p7	17	-	7675161	7675161	TGTGCAGCTGTGGGTTGATTCCACACCCCCGCCCGGCACCCGCGTCCGCGC	likely-pathogenic,pathogenic,uncertain-significance	C>T	P>S	missense	TP53	7157	1	151	Breast adenocarcinoma, Hereditary cancer-predisposing syndrome, Malignant melanoma of skin (CMM), Adenocarcinoma of stomach, Carcinoma of esophagus, Malignant neoplasm of body of uterus, Ovarian Serous Cystadenocarcinoma, Multiple myeloma (MM), Lung adenocarcinoma, Neoplasm of the large intestine, Uterine Carcinosarcoma, Adenoid cystic carcinoma, Squamous cell carcinoma of the head and neck (HNSC…
rs386134130	rs386134130	GRCh38.p7	3	-	149185393	149185393	TGATCATTACACAGGCGGCATGAAGCAAAAATATACTGTGAACCAATGCAG	pathogenic	C>A	Q>K	missense	CP	1356	1	711	Deficiency of ferroxidase
rs267606912	rs267606912	GRCh38.p7	1	-	183574509	183574509	TCTGAGCCCAGACATTCCAAAATCGACAAGGCGATGGAGTGTGTCTGGGTA	pathogenic	A>T	D>V	missense	NCF2	4688	2	160	Chronic granulomatous disease, autosomal recessive cytochrome b-positive, type 2 (CDG2)
rs690016566	rs690016566	GRCh38.p7	5	-	150057312	150057312	CACTTCTCCAGCCAAGTAGCCCAGGGCATGGCCTTCCTCGCTTCCAAGAAT	pathogenic	G>A	G>D	missense	CSF1R	1436	2	765	Hereditary diffuse leukoencephalopathy with spheroids (HDLS)
rs201356558_0	rs201356558	GRCh38.p7	1	-	152304661	152304661	TGGGCGGACCAGGACCAGCACTGGACGAAGACAAGGATCCCACCACGAGCA	pathogenic	C>G	R>G	missense	FLG	2312	1	3409
rs201356558_1	rs201356558	GRCh38.p7	1	-	152304661	152304661	TGGGCGGACCAGGACCAGCACTGGACGAAGACAAGGATCCCACCACGAGCA	pathogenic	C>T	R>*	stop-gained	FLG	2312	1	3409
rs761776963	rs761776963	GRCh38.p7	3	+	186669022	186669022	CAGGAAATACTGGAATGACTGTGAGCCACCTGATTCCAGACGTCCATCTGA	pathogenic,likely-pathogenic	C>T	P>S	missense	HRG	3273	1	91	Familial early-onset deep venous thrombosis, Thrombophilia, histidine-rich glycoprotein-related (THPH11)
rs121909765	rs121909765	GRCh38.p7	11	-	71437909	71437909	GTGATTGACTTCTTCTGGAACGAAACCTGGTACCTGAAGACCATTGACATC	likely-pathogenic	C>T	T>I	missense	DHCR7	1717	2	289	Smith-Lemli-Opitz syndrome (SLOS)
rs1057519442	rs1057519442	GRCh38.p7	1	+	100912217	100912218	AATATTTGTTTTCAAACATGGAGGTCATGGACATTCTCATGGCTCTGGTATG	pathogenic	CA>AG	H>S	missense	SLC30A7	148867	1	164
rs267607100	rs267607100	GRCh38.p7	6	+	149378603	149378603	TCCTGGTGGTACAACTCGACAGACACAACAGCATTCTGGCTGGGTATCTCA	pathogenic	C>A	Q>K	missense	TAB2	23118	1	230	Congenital heart defects, multiple types, 2 (CHTD2)
rs398123558	rs398123558	GRCh38.p7	9	+	105607919	105607919	AGTACCACACTCTAGGTTTATTGAGTGTAGGTATAAAGAAGCTCGAGCATT	likely-pathogenic,uncertain-significance	T>C	C>R	missense	FKTN	2218	1	250	Limb-girdle muscular dystrophy-dystroglycanopathy, type C4 (MDDGC4)
rs1057517822	rs1057517822	GRCh38.p7	1	-	42930724	42930724	GTACTGCGGCCTGACCACAGGCTTCGTGCCCATGTATGTGGGTGAAGTGTC	pathogenic,uncertain-significance	G>A	V>M	missense	SLC2A1	6513	1	140
rs121913058	rs121913058	GRCh38.p7	1	+	196676018	196676018	CAATTGCTAGGTGAGATTAATTACCGTGAATGTGACACAGATGGATGGACC	pathogenic	G>T	R>L	missense	CFH	3075	2	127	Factor H deficiency (CFHD)
rs1131691206	rs1131691206	GRCh38.p7	14	-	95096387	95096387	ACAGCTCTTGGGATGCAATGTGCTATCTGGATCCTAGCAAAGCTGTTGAAG	likely-benign,pathogenic	T>C	Y>Y	synonymous-codon	DICER1	23405	3	1511	DICER1-related pleuropulmonary blastoma cancer predisposition syndrome (PPB)
rs199472912	rs199472912	GRCh38.p7	7	-	150952481	150952481	CTACTTCAAGGGCTGGTTCCTCATCGACATGGTGGCCGCCATCCCCTTCGA	pathogenic,not-provided,likely-pathogenic	G>C	D>H	missense	KCNH2	3757	1	501	Congenital long QT syndrome
rs727503380	rs727503380	GRCh38.p7	12	+	112450386	112450386	GATTACTATGACCTGTATGGAGGGGAGAAATTTGCCACTTTGGCTGAGTTG	uncertain-significance,likely-pathogenic	A>T	E>V	missense	PTPN11	5781	2	69	Noonan syndrome 3 (NS3)
rs1057515579	rs1057515579	GRCh38.p7	12	-	7088856	7088856	TCGGGGGACAGCCGGGGCTGGAAGCTGCGCTACACCACCGAGAGTAAGGCT	pathogenic	T>C	L>P	missense	C1R	715	2	314
rs863224120	rs863224120	GRCh38.p7	11	+	67610487	67610487	GTGCGCGGGGCTGGGGCCTACATCTGTGGAGAGGAGACAGCGCTCATCGAG	pathogenic	G>C	C>S	missense	NDUFV1	4723	2	197
rs755440336	rs755440336	GRCh38.p7	2	-	165131366	165131366	AATGGTTCTCAAGATCATTGCCATGGATCCTTATTACTATTTCCAAGAAGG	pathogenic	G>A	D>N	missense	SCN3A	6328	1	766	EPILEPSY, FAMILIAL FOCAL, WITH VARIABLE FOCI 4 (FFEVF4)
rs104886102	rs104886102	GRCh38.p7	X	+	108591127	108591127	GAAAGGGGTCAGAAAGGTGATGAAGGACCACCTGGAATTTCCATTCCTGGA	pathogenic	G>T	G>V	missense	COL4A5	1287	2	412	Alport syndrome 1, X-linked recessive (ATS1)
rs199475606	rs199475606	GRCh38.p7	12	-	102877518	102877518	GTTCCCAAGAACCATTCAAGAGCTGGACAGATTTGCCAATCAGATTCTCAG	pathogenic	G>T	D>Y	missense	PAH	5053	1	129
rs773157352	rs773157352	GRCh38.p7	14	-	56804235	56804235	GACCCGGTACCCAGACATCTTCATGCGAGAGGAGGTGGCACTGAAAATCAA	pathogenic	C>A	R>R	synonymous-codon	OTX2	5015	1	68
rs756457861_0	rs756457861	GRCh38.p7	20	+	46725721	46725721	CCTCTTCAGGGCACGCGATAACATGCGAGGCCGGACCACAGTGGGCCTGGG	pathogenic	C>A	R>R	synonymous-codon	SLC2A10	81031	1	229
rs756457861_1	rs756457861	GRCh38.p7	20	+	46725721	46725721	CCTCTTCAGGGCACGCGATAACATGCGAGGCCGGACCACAGTGGGCCTGGG	pathogenic	C>T	R>*	stop-gained	SLC2A10	81031	1	229	Arterial tortuosity syndrome (ATORS), Cardiovascular phenotype
rs1002088882	rs1002088882	GRCh38.p7	16	-	16219834	16219834	AATTCCTCATTCATCCTACTGTGTGGCTCACCACGATGGTAATGATGCCTT	pathogenic	G>A	W>*	stop-gained	ABCC6	368	3	111	Pseudoxanthoma elasticum (PXE)
rs869312914	rs869312914	GRCh38.p7	14	-	67752520	67752520	ATGTTGTGTTCTGTTCTAGGACTTCCAGCTGGATGCTGCCATGACCTACTG	likely-pathogenic	C>T	Q>*	stop-gained	ZFYVE26	23503	1	2399	Inborn genetic diseases, Spastic paraplegia 15 (SPG15)
rs869312186	rs869312186	GRCh38.p7	1	-	216190298	216190298	AGGACTGAAACCTTATAGGATATATGAGTTTACTATTACTCTCTGCAATTC	likely-pathogenic	G>C	E>Q	missense	USH2A	7399	1	1441
rs1131691302	rs1131691302	GRCh38.p7	3	+	11028740	11028740	TTTTGCACTTCTCTGTTCAGGCCCCGGGCTGGCGTTCCTGGCATACCCAGA	likely-pathogenic	G>A	G>R	missense	SLC6A1	6529	1	362
rs794728632	rs794728632	GRCh38.p7	11	-	64804480	64804480	GAGTGAGAAGATGAAGGGCATGAAGGAGCTGCTGGTGGCCACCAAGATCAA	pathogenic	G>T	E>*	stop-gained	MEN1	4221	1	568
rs1057524366	rs1057524366	GRCh38.p7	2	-	27312684	27312684	GATGCACTGAAGAAGATGTTGTTGGATCAGGTGAGCAGGAGAACAGAGTGG	likely-pathogenic,uncertain-significance	A>C	D>A	missense	MPV17	4358	2	92
rs267606637	rs267606637	GRCh38.p7	19	-	8589302	8589302	GGAGGACAAGTGCCGAGTGTGTGGCGGTGACGGCAGTGCCTGCGAGACCAT	pathogenic	G>A	G>S	missense	ADAMTS10	81794	1	187
rs63749859	rs63749859	GRCh38.p7	3	+	37000976	37000976	ACAGAAAGAAGATCTGGATATTGTATGTGAAAGGTTCACTACTAGTAAACT	pathogenic	T>C	C>R	missense	MLH1	4292	1	77	Lynch syndrome (HNPCC), Hereditary cancer-predisposing syndrome
rs66867430	rs66867430	GRCh38.p7	X	+	38401391	38401391	ATCAATGGGCTGTCAGATTTGTACCATCCTATCCAGATCCTGGCTGATTAC	pathogenic	A>G	H>R	missense	OTC	5009	2	168
rs45444999	rs45444999	GRCh38.p7	17	-	43063882	43063882	ATTGCGGGAGGAAAATGGGTAGTTAGCTATTTCTGTAAGTATAATACTATT	likely-pathogenic,uncertain-significance	G>T	S>I	missense	BRCA1	672	2	1715
rs6063	rs6063	GRCh38.p7	4	-	154609725	154609725	TGCCAATAAGGGAGCTAAACAGAGCGGGCTTTACTTTATTAAACCTCTGAA	pathogenic	G>A	G>R	missense	FGG	2266	1	191	Fibrinogen Milano XII, digenic
rs782222974	rs782222974	GRCh38.p7	X	+	154379710	154379710	GCCAGGATCAACTCGTAGGCTTTACGAGAAGAAGATCTTCGAGTACGAGAC	pathogenic,uncertain-significance	G>A	E>K	missense	EMD	2010	1	35	Emery-Dreifuss muscular dystrophy 1, X-linked (EDMD1)
rs368454909	rs368454909	GRCh38.p7	4	+	1002341	1002341	CTTCCCCTACGCGCTCCTGAGCAACGACAATGCCTTCCTGAGCTACCACCC	pathogenic	G>A	D>N	missense	IDUA	3425	1	349	Dysostosis multiplex
rs1057517716	rs1057517716	GRCh38.p7	X	-	85901091	85901091	TCCTGAGAACATGTGCTCACGTGTGCAATACAGGTAAGGCCCCCTCCACCC	pathogenic	C>T	Q>*	stop-gained	CHM	1121	1	448
rs1085307899	rs1085307899	GRCh38.p7	16	+	30738282	30738282	ACAACCACCAGGCCCCAAAGTGCTTCGAAAGCTGCCAGGACGGCTGGTAAC	pathogenic	C>T	R>*	stop-gained	SRCAP	10847	1	2748
rs794728113	rs794728113	GRCh38.p7	6	+	7569279	7569279	GGGCCCGGGAGGCGTTGACATGCTTGTTCCCTCTGTGGGGCTGATCATCCC	likely-pathogenic	G>T	V>F	missense	DSP	1832	1	505
rs267606856	rs267606856	GRCh38.p7	4	+	42962919	42962919	ACCATCAACTGATCTAGAATTTGACCGTGTAGTGATTTATACCACCTGCCT	pathogenic	C>T	R>C	missense	GRXCR1	389207	1	138	Deafness, autosomal recessive 25 (DFNB25)
rs794729382	rs794729382	GRCh38.p7	2	-	178570804	178570804	AGCTAGAGATGAGGTAGATCCACCACGAATAAGTATGGATCCAAAATACAA	likely-pathogenic	C>T	R>*	stop-gained	TTN	7273	1	23469	Dilated cardiomyopathy 1G (CMD1G), Limb-girdle muscular dystrophy, type 2J (LGMDR10)
rs200122644_0	rs200122644	GRCh38.p7	5	-	33954436	33954436	TGAACATGCCTCCTCACTACCGCTACCTTTGCATCAGCCACCTCATTGGAT	pathogenic	C>A	Y>*	stop-gained	SLC45A2	51151	3	319
rs200122644_1	rs200122644	GRCh38.p7	5	-	33954436	33954436	TGAACATGCCTCCTCACTACCGCTACCTTTGCATCAGCCACCTCATTGGAT	pathogenic	C>T	Y>Y	synonymous-codon	SLC45A2	51151	3	319
rs794727152	rs794727152	GRCh38.p7	2	+	165342465	165342465	GGATTGTCAGTTCTCCGATCATTCCGGCTGGTAAATTAACTGGGAGTGTTC	pathogenic-likely-pathogenic,pathogenic	G>A	R>Q	missense	SCN2A	6326	2	853	Early infantile epileptic encephalopathy 11 (EIEE11), Benign familial neonatal-infantile seizures (BFIS3), Early infantile epileptic encephalopathy 11 (EIEE11)
rs202088921	rs202088921	GRCh38.p7	5	+	132370108	132370108	GTCCTCCGTGTTCCTGATAGCGACCCCGGAGCACCGCTGCCGGGTGCCGGA	pathogenic-likely-pathogenic,pathogenic,not-provided	C>T	P>S	missense	SLC22A5	6584	1	46	Renal carnitine transport defect (CDSP)
rs199718602	rs199718602	GRCh38.p7	19	-	14755069	14755069	TTCTGGGAGCATGGCCAGAATGGATGTGGTCACTGGGCCACCACAGGCTGC	pathogenic	G>A	C>Y	missense	ADGRE2	30817	2	492	Vibratory urticaria (VBU)
rs1805009	rs1805009	GRCh38.p7	16	+	89920138	89920138	CCTCATCATCTGCAATGCCATCATCGACCCCCTCATCTACGCCTTCCACAG	likely-pathogenic,association,likely-benign,pathogenic,benign	G>C	D>H	missense	MC1R	4157	1	294	Skin/hair/eye pigmentation 2, red hair/fair skin, Cutaneous malignant melanoma 5 (CMM5), Malignant Melanoma Susceptibility, Tyrosinase-positive oculocutaneous albinism (OCA2)
rs786205503	rs786205503	GRCh38.p7	17	-	42323024	42323024	AAAGAAGGAGGCGTCACTTTCACTTGGGTGGAGAAGGACATCAGCGGTAAG	likely-pathogenic	G>T	W>L	missense	STAT3	6774	2	623
rs1057519464	rs1057519464	GRCh38.p7	15	-	72347711	72347711	TATGGCAAGGGCTATGTGGTGTGGCAGGAGGTGTTTGATAATAAAGTAAAG	pathogenic	A>G	Q>R	missense	HEXA	3073	2	374
rs58917027	rs58917027	GRCh38.p7	1	+	156130708	156130708	GAACTCCAAGGAGGCCGCACTGAGCACTGCTCTCAGTGAGAAGCGCACGCT	likely-pathogenic,not-provided,uncertain-significance	A>G	T>A	missense	LMNA	4000	1	38	Primary dilated cardiomyopathy (DCM), Charcot-Marie-Tooth disease, type 2
rs875989850	rs875989850	GRCh38.p7	3	-	49722239	49722239	CTCAGGCCCTGGCATTGTGGGCAACGTGCTGGTGGTGAGGCCCTTGCCCAG	likely-pathogenic,pathogenic	G>A	V>M	missense	GMPPB	29925	1	254	Muscular dystrophy-dystroglycanopathy (limb-girdle), type c, 14 (MDDGC14)
rs148737918	rs148737918	GRCh38.p7	1	+	100468051	100468051	AATAATTGCTTGGATTAGAATATGCCGGCCAGGCTCTATTATAGGACCCCA	pathogenic	C>T	R>W	missense	CDC14A	8556	1	312
rs121909248	rs121909248	GRCh38.p7	4	-	110621166	110621166	GACCAACCTTACGGAAGCCCGAGTCCGGGTAGGAGCCAGCACGGAGTCTGG	pathogenic	C>T	R>W	missense	PITX2	5308	1	137	Iridogoniodysgenesis, dominant type (ASGD4)
rs387907313	rs387907313	GRCh38.p7	1	-	42929766	42929766	GGTCCCCCCAGTGCTAAAGAAGCTGCGCGGGACAGCTGACGTGACCCATGA	risk-factor,pathogenic	C>T	R>C	missense	SLC2A1	6513	1	232	Epilepsy, idiopathic generalized, susceptibility to, 12 (EIG12)
rs752792782_0	rs752792782	GRCh38.p7	17	+	28734897	28734897	TGTGCACACCCACCTCATCCTGCACCGAGACCTCAAGACCCAGAACATCCT	pathogenic	C>G	R>G	missense	NEK8	284086	1	127
rs752792782_1	rs752792782	GRCh38.p7	17	+	28734897	28734897	TGTGCACACCCACCTCATCCTGCACCGAGACCTCAAGACCCAGAACATCCT	pathogenic	C>T	R>*	stop-gained	NEK8	284086	1	127	Renal-hepatic-pancreatic dysplasia 2 (RHPD2)
rs1131692167	rs1131692167	GRCh38.p7	7	+	94409404	94409404	GAAGTGGGTCTTCCAGGCCTCTCCGGCCCCGTTGGACCTCCTGTAAGTAGC	pathogenic	G>T	G>V	missense	COL1A2	1278	2	292	Osteogenesis imperfecta type I (OI1)
rs756635283	rs756635283	GRCh38.p7	2	-	45006286	45006286	CCTGGGCCACCCTCCGGGCCCCAGCGCAGTGCCAGTGCCGGTGCCAGGCGG	likely-pathogenic	G>T	A>S	missense	SIX2	10736	1	254
rs34520362_0	rs34520362	GRCh38.p7	17	-	80213874	80213874	ACCGCCTGCCCCAGGTGCCTTACTTCGTCCCCAACACCCCGGCAGCCCGAG	benign,pathogenic,uncertain-significance	C>G	F>L	missense	SGSH	6448	3	225	Mucopolysaccharidosis, MPS-III-A (MPS3A)
rs34520362_1	rs34520362	GRCh38.p7	17	-	80213874	80213874	ACCGCCTGCCCCAGGTGCCTTACTTCGTCCCCAACACCCCGGCAGCCCGAG	benign,pathogenic,uncertain-significance	C>T	F>F	synonymous-codon	SGSH	6448	3	225	Mucopolysaccharidosis, MPS-III-A (MPS3A)
rs193920789	rs193920789	GRCh38.p7	17	-	7674249	7674249	CCACCATCCACTACAACTACATGTGTAACAGTTCCTGCATGGGCGGCATGA	uncertain-significance,pathogenic	T>G	C>W	missense	TP53	7157	3	238	Malignant tumor of prostate, Li-Fraumeni syndrome (LFS)
rs28939717	rs28939717	GRCh38.p7	3	+	184136687	184136687	CCTGACTGCCACAGGTGTACAGGAAACATTTGTCTTTTGTTGCTGGAAAGC	pathogenic	A>G	T>A	missense	EIF2B5	8893	1	91	Leukoencephalopathy with vanishing white matter (VWM)
rs587777457	rs587777457	GRCh38.p7	X	+	43731695	43731695	ATATTTTGCTTGTGTGTGTTTTAGTGCAAATACGTAATTAATGCGATCCCT	pathogenic	G>T	C>F	missense	MAOA	4128	2	266	Monoamine oxidase A deficiency (BRNRS)
rs80338938	rs80338938	GRCh38.p7	1	+	156137756	156137756	CCATCACCACCACGTGAGTGGTAGCCGCCGCTGAGGCCGAGCCTGCACTGG	pathogenic,not-provided	C>T	R>C	missense	LMNA	4000	1	490
rs137852531	rs137852531	GRCh38.p7	X	+	78113890	78113890	CCAGTTGCTGTAGAACTCAAATCTCTGCTGGGCAAGTAAGTGCCAGGCTCT	pathogenic	T>C	L>P	missense	PGK1	5230	2	88	Phosphoglycerate kinase 1 deficiency
rs886039814	rs886039814	GRCh38.p7	4	+	39218060	39218060	CAGCAGTGGATGATAAGTGCCGTATCTTATGCCATGCCTTAACTAGTGATT	likely-pathogenic	C>G	I>M	missense	WDR19	57728	3	318	Cranioectodermal dysplasia
rs559955121	rs559955121	GRCh38.p7	3	+	9917355	9917355	GTTCTTGCTGTCCTTGGCACTGGGCCGAAGCCCAGTGGTCCTTTCTCTGGA	likely-pathogenic	C>T	R>*	stop-gained	IL17RC	84818	1	14
rs121913065	rs121913065	GRCh38.p7	6	-	6266615	6266615	TGTCTGGACTCCCTATGGCGTACTTCGAACCAGTCGAAACCCAGAAACAGA	pathogenic	C>T	R>*	stop-gained	F13A1	2162	1	172	Factor XIII subunit A deficiency
rs774592932	rs774592932	GRCh38.p7	12	-	13615213	13615213	GGGCTCACTCACCATCAATGAGGAACGATCGGAGGTGGTCGACTTCTCTGT	pathogenic	C>T	R>*	stop-gained	GRIN2B	2904	1	519
rs397507572	rs397507572	GRCh38.p7	13	+	32332595	32332595	TCCATTAGATTCAAATGTAGCAAATCAGAAGCCCTTTGAGAGTGGAAGTGA	pathogenic	C>T	Q>*	stop-gained	BRCA2	675	1	373	Breast-ovarian cancer, familial 2 (BROVCA2), Hereditary breast and ovarian cancer syndrome (HBOC)
rs72558436	rs72558436	GRCh38.p7	X	+	38408889	38408889	TATGTATGCTAGAATGGTACCAAGCTGTTGCTGACAAATGATCCATTGGAA	pathogenic	T>A	L>Q	missense	OTC	5009	2	244
rs386134259	rs386134259	GRCh38.p7	11	-	64807577	64807577	CCTTCCATTGACCTGCACACCGACTCGCTGGAGCTTCTGCAGCTGCAGCAG	likely-pathogenic,uncertain-significance	C>T	S>L	missense	MEN1	4221	2	258	Multiple endocrine neoplasia, type 1 (MEN1), Hereditary cancer-predisposing syndrome
rs397515562	rs397515562	GRCh38.p7	14	-	60649140	60649140	TTTACGCAGGAGCAAGTGGCGTGCGTGTGCGAGGTTCTGCAGCAAGGCGGA	pathogenic	T>A	V>E	missense	SIX1	6495	2	17	Melnick-Fraser syndrome (BOR1)
rs730880785	rs730880785	GRCh38.p7	14	-	23419266	23419266	GCTGTCCCGGCAGCTGGATGAGAAGGAGGCACTGATCTCCCAGCTGACCCG	likely-pathogenic	G>A	E>K	missense	MYH7	4625	1	1295
rs727503741	rs727503741	GRCh38.p7	10	+	74114349	74114349	TCGGTTGGCCAAGGAGGTTGCCAAGCAGTGCACAGATAAACGGATTAGAAC	likely-pathogenic	C>T	Q>*	stop-gained	VCL	7414	1	971	Primary dilated cardiomyopathy (DCM)
rs121434583	rs121434583	GRCh38.p7	10	-	95606800	95606800	AGAGCATGGAAGTTTAAAATATCTTCATGAGAACCTCCCTATTCCTCAGAG	pathogenic	C>T	H>Y	missense	ALDH18A1	5832	1	782	Cutis laxa-corneal clouding-oligophrenia syndrome (ARCL3A)
rs267606543	rs267606543	GRCh38.p7	11	+	67487156	67487156	CATCGTGTGCACCATGCGAGAAGGGGAGATTGCCCAGTTCCTCTGTGACAT	likely-pathogenic	G>A	E>K	missense	AIP	9049	1	25	Somatotroph adenoma (PITA1)
rs28933382	rs28933382	GRCh38.p7	12	+	4912109	4912109	CTGGTGGTGCGCTTCTTCGCCTGCCCCAGCAAGACGGACTTCTTCAAAAAC	pathogenic	C>T	P>L	missense	KCNA1	3736	2	244
rs397508012	rs397508012	GRCh38.p7	13	+	32379383	32379383	CAGGCAAATGTTGAATGATAAGAAACAAGCTCAGATCCAGTTGGAAATTAG	pathogenic	C>T	Q>*	stop-gained	BRCA2	675	1	2941	Breast-ovarian cancer, familial 2 (BROVCA2)
rs863224938	rs863224938	GRCh38.p7	12	-	49186333	49186333	CATTGGCAAGGAGATCATTGACCTCGTGTTGGACCGAATTCGCAAGCTGGT	likely-pathogenic	G>A	V>M	missense	TUBA1A	7846	1	118	Lissencephaly 3 (LIS3)
rs886039724	rs886039724	GRCh38.p7	20	-	10672710	10672711	AACCGCATCGTGCTGCCTTTCAGTTTCGCCTGGCCGGTGAGTGACTACTCGG	pathogenic	TC>AA	F>*	stop-gained	JAG1	182	2	126
rs748357067	rs748357067	GRCh38.p7	1	-	94113010	94113010	TATCTTTATTTCTGGTCTTGATCTGGTTAAGGAATGCCAACCCACTCTACA	pathogenic	G>A	W>*	stop-gained	ABCA4	24	3	41
rs756980496	rs756980496	GRCh38.p7	1	+	45507432	45507432	GGACCTACCCTGGCCTTCCTGGTACTCAGCACGCCTGCCATGTTTGACCGG	pathogenic	T>C	L>P	missense	MMACHC	25974	2	53	METHYLMALONIC ACIDURIA AND HOMOCYSTINURIA, cblC TYPE, DIGENIC
rs780178733	rs780178733	GRCh38.p7	9	-	96254924	96254924	TCTCAGCTAGCAAAACGTGGACTCAATGTTGTCCTTATTAGCCGGACGCTG	likely-pathogenic	A>G	N>S	missense	HSD17B3	3293	2	74
rs118192113	rs118192113	GRCh38.p7	19	+	38442395	38442395	ATCTGTTGCTTCGTCCTGGAGCAGTCCCTGTCTGTGCGAGCCCTGCAGGAG	pathogenic,not-provided	C>A	S>Y	missense	RYR1	6261	2	71	Myopathy, Central Core (CCD)
rs764358419	rs764358419	GRCh38.p7	16	-	89649495	89649495	CTGCTTTCCCCCGCGGGTTTCAGGCCCTTCTGCAGAAAAATGTAGAGTGTG	pathogenic	C>T	P>S	missense	CHMP1A	5119	1	30	Inborn genetic diseases
rs562833882	rs562833882	GRCh38.p7	7	+	148118125	148118125	TTTGTTTTCTTCCCACAGGGAATTATTGGAATGCCGCCTCTTTCCCAAACC	likely-pathogenic	T>C	Y>Y	synonymous-codon	CNTNAP2	26047	3	797
rs876658157	rs876658157	GRCh38.p7	16	-	23614040	23614040	AAAAGATGCACATTGATGATTCTTACCAAGCTTCAGTCTGTCACAAAGCCT	pathogenic	C>A	Y>*	stop-gained	PALB2	79728	3	1055	Hereditary cancer-predisposing syndrome
rs113994162	rs113994162	GRCh38.p7	X	+	74421996	74421996	GGCTCCATCTTCGGCATCCATAACTCTGTCGGGATCCTCTACTCCATGCTG	pathogenic	C>T	S>F	missense	SLC16A2	6567	2	120	Allan-Herndon-Dudley syndrome (AHDS)
rs111733491	rs111733491	GRCh38.p7	2	-	169236027	169236027	TGGTCTGACTGGGGCCACCACCCTCGCATCGAGCGAGCCAGCATGGACGGC	likely-pathogenic	G>T	R>L	missense	LRP2	4036	2	1578
rs61749665	rs61749665	GRCh38.p7	17	+	8003201	8003201	TCTGCTGCAGCCCCCCGCCCTCTCCGCCGTGTTCACGGTGGGGGTCCTGGG	benign,likely-benign,pathogenic	G>T	A>S	missense	GUCY2D	3000	1	52	Leber congenital amaurosis 1 (LCA1)
rs746972765	rs746972765	GRCh38.p7	10	-	88941252	88941252	TACCTCATGAAGATCCTGACTGAGCGTGGCTATTCCTTCGTTACTACTGGT	uncertain-significance,likely-pathogenic	G>A	R>H	missense	ACTA2	59	2	198	Cardiovascular phenotype, Aortic aneurysm, familial thoracic 6 (AAT6)
rs273585650	rs273585650	GRCh38.p7	X	+	50090220	50090220	GATGGCTGCAGCCATGACAAGCAAGTGGGTGGCAGATGCTCTTGGGCGGGA	pathogenic	T>G	W>G	missense	CLCN5	1184	1	547	Dent disease 1 (NPHL2)
rs398123281	rs398123281	GRCh38.p7	17	+	42537517	42537517	AATGGCATCAACCTGGCACTGGCCTGGAGCGGCCAGGAGGCCATCTGGCAG	pathogenic	G>A	W>*	stop-gained	NAGLU	4669	2	168	Mucopolysaccharidosis, MPS-III-B (MPS3B)
rs1057524302	rs1057524302	GRCh38.p7	2	-	196307939	196307939	CATACAGCAAATGGAGCAGCTGAACCGGCGGTGAGGATGAACATTTTGCTG	likely-pathogenic	C>T	R>W	missense	HECW2	57520	1	505
rs72650702	rs72650702	GRCh38.p7	16	-	16177531	16177531	GGGCCATCGCAGAGATGGGTTCCTACCAGGAGCTTCTGCAGAGGAAGGGGG	pathogenic	C>A	Y>*	stop-gained	ABCC6	368	3	837	Pseudoxanthoma elasticum (PXE)
rs779027563	rs779027563	GRCh38.p7	17	+	42687838	42687838	CGTGGCCGCCTGGCAGTCTCATTTCGCTTCCGCACCTGGGACCTCACCGGG	likely-pathogenic	G>C	R>P	missense	CNTNAP1	8506	2	388	Lethal congenital contracture syndrome 7 (LCCS7), Congenital hypomyelinating neuropathy 3 (CHN3)
rs80357449	rs80357449	GRCh38.p7	17	-	43093238	43093238	GGTTTTGCAAACTGAAAGATCTGTAGAGAGTAGCAGTATTTCATTGGTACC	pathogenic	G>T	E>*	stop-gained	BRCA1	672	1	765	Breast-ovarian cancer, familial 1 (BROVCA1), Hereditary cancer-predisposing syndrome
rs5030821	rs5030821	GRCh38.p7	3	+	10149823	10149823	AAAGAGCGATGCCTCCAGGTTGTCCGGAGCCTAGTCAAGCCTGAGAATTAC	pathogenic	G>A	R>Q	missense	VHL	7428	2	167	Von Hippel-Lindau syndrome (VHL), Hereditary cancer-predisposing syndrome, Erythrocytosis, familial, 2 (ECYT2), Von Hippel-Lindau syndrome (VHL)
rs398123117	rs398123117	GRCh38.p7	5	+	112837959	112837959	TCCCAAGGCATCTCATCGTAGTAAGCAGAGACACAAGCAAAGTCTCTATGG	pathogenic	C>G	Q>E	missense	APC	324	1	789
rs768474112	rs768474112	GRCh38.p7	4	+	186273177	186273177	CAAGCAATGCTCACACCAAATAAGCGGTAAGATATGTTCTCAGAATCAACA	likely-pathogenic	G>A	A>T	missense	F11	2160	1	109	Hereditary factor XI deficiency disease
rs1216426444	rs1216426444	GRCh38.p7	16	-	89764940	89764940	AGACTGGCAGAGAGCTGCCCTCTCTCTCTGGACACACAGAACCTTCCGAGA	uncertain-significance,likely-pathogenic	C>A	L>I	missense	FANCA	2175	1	910
rs398123724	rs398123724	GRCh38.p7	12	-	49026824	49026824	TGACGGGGCCACTGATGGGCCTGCCCGTCTGCTGAACCTGGACCTGGACCT	likely-pathogenic,uncertain-significance,pathogenic	C>T	R>C	missense	KMT2D	8085	1	5048	Kabuki syndrome 1 (KABUK1), Kabuki syndrome
rs1131691065	rs1131691065	GRCh38.p7	11	+	112089011	112089011	GCAGCCCTCACTCTTCATGGTCACTGGCAAGTATAGCAATTCCAAATATAG	pathogenic	G>A	W>*	stop-gained	SDHD	6392	2	66	Hereditary cancer-predisposing syndrome
rs121918399	rs121918399	GRCh38.p7	19	+	44907843	44907843	GCAGACCGAGTGGCAGAGCGGCCAGCGCTGGGAACTGGCACTGGGTCGCTT	pathogenic	C>T	R>C	missense	APOE	348	1	43	Lipoprotein glomerulopathy (LPG)
rs376689763_0	rs376689763	GRCh38.p7	5	+	90753705	90753705	CCACAGAAGGGGTTGAGGACTCATACAAAGGTGCTACTATTGATCAGGACA	uncertain-significance,pathogenic	C>G	Y>*	stop-gained	ADGRV1	84059	3	3751	Usher syndrome, type 2C (USH2C)
rs376689763_1	rs376689763	GRCh38.p7	5	+	90753705	90753705	CCACAGAAGGGGTTGAGGACTCATACAAAGGTGCTACTATTGATCAGGACA	uncertain-significance,pathogenic	C>T	Y>Y	synonymous-codon	ADGRV1	84059	3	3751
rs876657670	rs876657670	GRCh38.p7	2	-	178560622	178560622	CCTTGCATGGACAATATGTGAAGGAGAGTTACAGATGACATCCTGTAAAGT	likely-pathogenic	G>A	E>K	missense	TTN	7273	1	26863
rs796065351	rs796065351	GRCh38.p7	15	+	40931691	40931691	CCTGTGCAAGAAGCGCAATGACCACTTCGGCCACTATGTGTGCCAGCCAGA	pathogenic	T>C	F>L	missense	DLL4	54567	1	195	Adams-Oliver syndrome
rs63749923	rs63749923	GRCh38.p7	3	+	37028902	37028902	TAACCTCACTAGTGTTTTGAGTCTCCAGGAAGAAATTAATGAGCAGGGACA	pathogenic	C>T	Q>*	stop-gained	MLH1	4292	1	510	Lynch syndrome (HNPCC), Hereditary nonpolyposis colon cancer
rs398122886	rs398122886	GRCh38.p7	19	-	17817033	17817033	TGAGTTGCTACAGTGGCTGGAGAGACGACATCTGCTCCATGGGCTGGTGGC	pathogenic	C>T	D>D	synonymous-codon	INSL3	3640	3	104	Cryptorchidism
rs794726730	rs794726730	GRCh38.p7	2	-	166042334	166042334	TCTAGAAGATCCTTCCCAAAGGCAACGAGCAATGAGTATAGCCAGCATTCT	pathogenic	C>T	R>*	stop-gained	SCN1A	6323	1	712	Severe myoclonic epilepsy in infancy (EIEE6), Generalized epilepsy with febrile seizures plus, type 2 (GEFSP2), Early infantile epileptic encephalopathy (EIEE)
rs1057518678	rs1057518678	GRCh38.p7	16	+	56336829	56336829	ATTTTCTGTGTCGCGCTCAGCGGCTATGACCAGGTGCTCCACGAAGACGAA	likely-pathogenic,pathogenic	A>G	Y>C	missense	GNAO1	2775	2	231	Early infantile epileptic encephalopathy 17 (EIEE17)
rs753472891	rs753472891	GRCh38.p7	17	-	80213846	80213846	CCCCAACACCCCGGCAGCCCGAGCCGACCTGGCCGCTCAGTACACCACCGT	likely-pathogenic	G>A	D>N	missense	SGSH	6448	1	235	Mucopolysaccharidosis, MPS-III-A (MPS3A)
rs1301762186	rs1301762186	GRCh38.p7	12	+	51920794	51920794	GCCTAGCTCAGATGATGCGGGAGTGCTGGTACCCAAACCCCTCTGCCCGAC	pathogenic	C>T	C>C	synonymous-codon	ACVRL1	94	3	471
rs794728043	rs794728043	GRCh38.p7	2	+	188994262	188994262	CCCGCTGGCATTCCTGGAGCTCCTGGACTGATGGGAGCCCGGGGTCCTCCA	likely-pathogenic	G>A	G>E	missense	COL3A1	1281	2	408
rs769904764	rs769904764	GRCh38.p7	11	+	6394203	6394203	TCAGCCCCACATCCTTGCAGGTTACCGTGTGTACCAAATAGATGGAAACTA	likely-pathogenic	C>T	R>C	missense	SMPD1	6609	1	498	Niemann-Pick disease, type A, Niemann-Pick disease, type B, Niemann-Pick disease, type A
rs886041025	rs886041025	GRCh38.p7	20	-	32985782	32985782	CTGCAGCACATCCCCAAGACCATCTCATTGTCAGGCAGCCTGGACACCGCC	pathogenic	C>G	S>*	stop-gained	SUN5	140732	2	284	Spermatogenic failure 16 (SPGF16)
rs786204767	rs786204767	GRCh38.p7	19	+	49692361	49692361	GCAGGAGATCTACCTCTCTGGCCTGCGCTCCTGGAAAAGGCATCTCTCACG	pathogenic	C>T	R>C	missense	CPT1C	126129	1	37	Spastic paraplegia 73, autosomal dominant (SPG73)
rs878855234	rs878855234	GRCh38.p7	1	+	156135304	156135304	CCTCTCTGCCCAGCTCAGCCAGCTCCAGAAGCAGGTGATACCCCACCTCAC	pathogenic	C>T	Q>*	stop-gained	LMNA	4000	1	198	Charcot-Marie-Tooth disease, type 2
rs193922477	rs193922477	GRCh38.p7	20	+	44419818	44419818	ACGAGCTGGTGCTGCCCTTCCAGGAGCTGCAGATCGATGACAATGAGTATG	likely-pathogenic	G>C	E>D	missense	HNF4A	3172	3	278	Maturity-onset diabetes of the young, type 1 (MODY1)
rs121909534	rs121909534	GRCh38.p7	16	+	30069384	30069384	CTTGAAGCGCTGCCAGTATGTGACCGAGAAGGTAAATGGCTACCTGCCTGA	pathogenic	G>A	E>K	missense	ALDOA	226	1	207	HNSHA due to aldolase A deficiency (GSD12)
rs758647756	rs758647756	GRCh38.p7	17	+	50167430	50167430	GACCACGCTACACCCACTTGTGGGCCGTGTCTTTGTGCACACCTTGGACCA	likely-pathogenic,pathogenic,uncertain-significance	C>T	R>C	missense	SGCA	6442	1	34	Limb-girdle muscular dystrophy, type 2D (LGMDR3)
rs386833580	rs386833580	GRCh38.p7	9	-	6610345	6610345	TGTTTCCCTTGCAGGATCACCCAGTATACTCCATACCAGCCTGAGGTGTCT	likely-pathogenic	A>G	Y>C	missense	GLDC	2731	2	161	Non-ketotic hyperglycinemia (GCE)
rs121908130	rs121908130	GRCh38.p7	15	+	77031225	77031225	TGACCGGCTGACCATTCTCCGCAACGCCCTGTGGGTGCACAGCAACCAGCT	pathogenic	G>A	A>T	missense	PSTPIP1	9051	1	230	Pyogenic arthritis, pyoderma gangrenosum and acne
rs886040779	rs886040779	GRCh38.p7	13	+	32370981	32370981	TGGATGGAGAAGACATCATCTGGATTATACATATTTCGCAATGAAAGAGAG	pathogenic	T>G	L>*	stop-gained	BRCA2	675	2	2838	Breast-ovarian cancer, familial 2 (BROVCA2)
rs199469464	rs199469464	GRCh38.p7	16	+	30737370	30737370	AGTTCCCAGGCCAGCACCTAGGCCTCGACCCACTCCAGCTTCAGCTCCGGC	pathogenic	C>T	R>*	stop-gained	SRCAP	10847	1	2444	Floating-Harbor syndrome (FLHS), Inborn genetic diseases
rs886039491	rs886039491	GRCh38.p7	16	-	3729445	3729445	GCAGCAGGCCCAGCTCATGCGCCGGCGGATGGCCACCATGAACACCCGCAA	pathogenic	C>T	R>W	missense	CREBBP	1387	1	1830	Menke-Hennekam syndrome 1 (MKHK1)
rs111033198	rs111033198	GRCh38.p7	11	+	77211170	77211170	CTGACAGGAGTTGCCCAAGTATCTCCGAGGCTACCACAAGTGCACGCGGGA	pathogenic	C>T	R>*	stop-gained	MYO7A	4647	1	2024	Usher syndrome, type 1 (USH1), Deafness, autosomal recessive 2 (DFNB2), Usher syndrome, type 1 (USH1)
rs1085307929	rs1085307929	GRCh38.p7	6	-	49453751	49453751	ACCTAACGTTACTATTTTAGGTTGTCTTTCTTCTGGGGAATTGGAATGAAT	uncertain-significance,likely-pathogenic	C>A	S>Y	missense	MUT	4594	2	306
rs397515432	rs397515432	GRCh38.p7	8	+	74364270	74364270	GTTCTTGGCACGACCCTTGTGGTTGGTTTGCTTGCAGGAGTGGGATATTTT	pathogenic	G>A	G>D	missense	GDAP1	54332	2	259	Charcot-Marie-Tooth disease, recessive intermediate A (CMTRIA)
rs111033542	rs111033542	GRCh38.p7	3	+	136327239	136327239	GCTGAGGCAACTGTACCCAAAGTCACAGTCATCACCAGGAAGGTGAGGACC	pathogenic	C>T	T>I	missense	PCCB	5096	2	428	Propionyl-CoA carboxylase deficiency (PROP)
rs775015499	rs775015499	GRCh38.p7	19	-	6685049	6685049	GATGTGTCCCTCCAACTGCCCAGCCGCAGCTCCAAGATCACCCACCGTATC	likely-pathogenic	G>A	R>H	missense	C3	718	2	1303	Atypical hemolytic-uremic syndrome 5 (AHUS5)
rs121912664	rs121912664	GRCh38.p7	17	-	7670699	7670699	TTGCTGCAGATCCGTGGGCGTGAGCGCTTCGAGATGTTCCGAGAGCTGAAT	likely-pathogenic,pathogenic	G>A	R>H	missense	TP53	7157	2	337	Adrenocortical carcinoma, pediatric, Hereditary cancer-predisposing syndrome, Li-Fraumeni syndrome (LFS), Neoplasm of the breast, Li-Fraumeni syndrome 1 (LFS)
rs747349942	rs747349942	GRCh38.p7	6	+	129401254	129401254	GAAGGAGGCTGTTGAAAGCGGCAAACGACAAATTGAGAACACTTTAAAAGA	pathogenic	C>T	R>*	stop-gained	LAMA2	3908	1	1826	Laminin alpha 2-related dystrophy (LAMA2-RD), Merosin deficient congenital muscular dystrophy (MDC1A)
rs63751624	rs63751624	GRCh38.p7	2	+	47480871	47480871	CAAAGAAGTGCTATCTGGAAAGAGAGGTTTGTCAGTTTGTTTTCATAGTTT	pathogenic,likely-pathogenic	G>A	E>E	synonymous-codon	MSH2	4436	3	878	Lynch syndrome (HNPCC), Hereditary cancer-predisposing syndrome
rs121909662	rs121909662	GRCh38.p7	2	-	48963266	48963266	CTACATGAAGGTGAGCATCTGCCTGCCCATGGATATTGACAGCCCTTTGTC	pathogenic	C>T	P>S	missense	FSHR	2492	1	519
rs786202724	rs786202724	GRCh38.p7	7	+	116777403	116777403	CTTTTGCACAGGGCATTTTGGTTGTGTATATCATGGGACTTTGTTGGACAA	likely-pathogenic,pathogenic	G>A	V>I	missense	MET	4233	1	1092	Hereditary cancer-predisposing syndrome, Neoplasm, Carcinoma, Renal cell carcinoma, papillary, 1 (RCCP1)
rs1064795638	rs1064795638	GRCh38.p7	3	-	52403251	52403251	CTCCATCAGACCAATCCAAGGCAGCCAGGGGTCCAGCAGCCCAGTGGAGAA	pathogenic	C>T	Q>*	stop-gained	BAP1	8314	1	593	Tumor susceptibility linked to germline BAP1 mutations (TPDS)
rs104886174	rs104886174	GRCh38.p7	X	+	108606829	108606829	AGCACTTGGTCCAAAAGGTGATCGTGGTTTCCCAGGACCTCCGGGTCCTCC	pathogenic	G>A	G>S	missense	COL4A5	1287	1	778	Alport syndrome 1, X-linked recessive (ATS1)
rs879253866	rs879253866	GRCh38.p7	9	-	132288238	132288238	TCTATGCCGAGGTGGACGGGAAATACAGGTATCTTTGCATTTCTTGAATAA	pathogenic	C>T	Q>*	stop-gained	SETX	23064	1	2108	Spinocerebellar ataxia autosomal recessive 1 (SCAR1)
rs199476321	rs199476321	GRCh38.p7	15	+	63064133	63064133	GAGCTGGACCACGCTCTCAACGATATGACTTCCATGTAAACGTTCATCCAC	likely-pathogenic,uncertain-significance,pathogenic	T>C	M>T	missense	TPM1	7168	2	281	Hypertrophic cardiomyopathy, Cardiovascular phenotype, Primary familial hypertrophic cardiomyopathy (HCM)
rs1057520623	rs1057520623	GRCh38.p7	11	+	2572908	2572908	TCATCTTCTCCTCGTACTTTGTGTACCTGGCTGAGAAGGACGCGGTGAACG	pathogenic	C>A	Y>*	stop-gained	KCNQ1	3784	3	281
rs104894236	rs104894236	GRCh38.p7	11	-	17388056	17388056	GCAAGGGCATCATCCCCGAGGAATACGTGCTGACACGCCTGGCAGAGGACC	pathogenic	C>T	Y>Y	synonymous-codon	KCNJ11	3767	3	12
rs104893934	rs104893934	GRCh38.p7	5	+	70942490	70942490	CACTGGATATGGAAATAGAGAGGAGCAAAATCTGTCCGATCTACTTTCCCC	pathogenic	C>G	Q>E	missense	SMN1	6606	1	136	Werdnig-Hoffmann disease (SMA1)
rs371707778	rs371707778	GRCh38.p7	9	-	92717947	92717947	CCACCCTACACATCTGTCCCCCAGACGGCCGAGGTGGCCCTTGCCAACCTG	pathogenic,uncertain-significance	C>T	T>M	missense	BICD2	23299	2	703	Spinal muscular atrophy, lower extremity predominant 2, autosomal dominant (SMALED2A)
rs374843706	rs374843706	GRCh38.p7	6	-	70271678	70271678	TCCTGGGACAGCAGGACTCCCTGGAGAGCTTGGCCGTGTAGGACCTGTTGT	likely-pathogenic	G>T	E>*	stop-gained	COL9A1	1297	1	374
rs104894496	rs104894496	GRCh38.p7	15	+	22786790	22786790	GTGTCGAGCCTGGTGAACGGGTCCACGTTCGTGCTACAGAAGAAGGGCATC	pathogenic	C>G	T>R	missense	NIPA1	123606	2	45	Spastic paraplegia 6 (SPG6)
rs58048078_0	rs58048078	GRCh38.p7	1	+	156134942	156134942	AGCATGAGGACCAGGTGGAGCAGTATAAGAAGGAGCTGGAGAAGACTTATT	pathogenic,likely-pathogenic	T>A	Y>*	stop-gained	LMNA	4000	3	147	Benign scapuloperoneal muscular dystrophy with cardiomyopathy (EDMD2)
rs58048078_1	rs58048078	GRCh38.p7	1	+	156134942	156134942	AGCATGAGGACCAGGTGGAGCAGTATAAGAAGGAGCTGGAGAAGACTTATT	pathogenic,likely-pathogenic	T>C	Y>Y	synonymous-codon	LMNA	4000	3	147
rs876657419	rs876657419	GRCh38.p7	17	-	74923028	74923028	GGCAGCCCGGGATGGCTACCTGGAGCTCCTCAAGGAGGCCACCCGAAAGGA	likely-pathogenic	C>G	L>V	missense	USH1G	124590	1	16	Usher syndrome, type 1 (USH1)
rs866222900	rs866222900	GRCh38.p7	2	-	165924570	165924570	TCTTCTGCAAACAGTCTTCCTAATAGCAAAAGTGAAATATTTGTCAGGTAG	uncertain-significance,likely-pathogenic	G>A	A>T	missense	TTC21B	79809	1	499	Jeune thoracic dystrophy (ATD1)
rs121909300	rs121909300	GRCh38.p7	5	-	41749579	41749579	AATGCACATAAAATCATGGAGAAATGTACATTACCATTGACTGGAAAGCAA	pathogenic	G>T	C>F	missense	OXCT1	5019	2	456	Succinyl-CoA acetoacetate transferase deficiency (SCOTD)
rs794727688	rs794727688	GRCh38.p7	12	-	49026431	49026431	GCGGGGAGAACGGCTGCACATGTTCCGTGTGGGGGGCCTTGTGTTCCACGC	pathogenic	C>T	R>C	missense	KMT2D	8085	1	5179	Kabuki syndrome 1 (KABUK1), Inborn genetic diseases
rs121913577	rs121913577	GRCh38.p7	6	+	129297729	129297729	AATCAGCAAGGGGCTGTGTTCCCTGCAACTGCAATTCTTTTGGGTCTAAGT	pathogenic	C>A	C>*	stop-gained	LAMA2	3908	3	967	Merosin deficient congenital muscular dystrophy (MDC1A)
rs786204999	rs786204999	GRCh38.p7	14	+	28768527	28768527	ACCTGCTCGCGGGCCAGACCAGTTACTTTTTCCCCCACGTCCCGCACCCGT	pathogenic	C>T	Y>Y	synonymous-codon	FOXG1	2290	3	416
rs796052073	rs796052073	GRCh38.p7	2	+	240875988	240875988	CTGTACAGCCTGAGAGAGAGCCTGGCCCTCATTGCGGAACAGGTGCATGGG	pathogenic	C>T	A>V	missense	AGXT	189	2	277
rs727503898	rs727503898	GRCh38.p7	X	-	111333096	111333096	TGATGTGTTTATTGCCTGTGGTCCTGAAAAATTTCGCTATGCTCAGGATGA	pathogenic	G>T	E>*	stop-gained	DCX	1641	1	336
rs1064794913	rs1064794913	GRCh38.p7	2	-	166045072	166045072	CTCCATTGAAGGGAACCGATTGACATATGAAAAGAGGTACTCCTCCCCACA	likely-pathogenic	T>C	Y>H	missense	SCN1A	6323	1	545
rs281865161	rs281865161	GRCh38.p7	21	-	25897626	25897627	AGACGGAGGAGATCTCTGAAGTGAAGATGGATGCAGAATTCCGACATGACTC	not-provided,pathogenic	GA>TC	KM>NL	missense	APP	351	3	670
rs1388500583	rs1388500583	GRCh38.p7	5	+	132595689	132595689	TTTTCAGACAGAGGCTGAGTTACAAGAAGTCATCAGTGATTTGCAGTCTAA	pathogenic	G>C	E>Q	missense	RAD50	10111	1	696
rs752232718	rs752232718	GRCh38.p7	1	-	241508652	241508652	TCCAAAGAGTTTGCACAGATCATCAAGATTGGACGTACTCATACTCAGGAT	likely-pathogenic,pathogenic	A>G	K>R	missense	FH	2271	2	230	Hereditary cancer-predisposing syndrome, Fumarase deficiency (FMRD)
rs374746113	rs374746113	GRCh38.p7	22	-	38145477	38145477	TCAGTGGCCCACCTGGCTGTGGAGCTAGGGATCCGCGAGTGCTTCCATCAC	likely-pathogenic,uncertain-significance	T>C	L>P	missense	PLA2G6	8398	2	129	Iron accumulation in brain, Inborn genetic diseases
rs879254839	rs879254839	GRCh38.p7	19	+	11113321	11113321	TCTTCACCAACCGGCACGAGGTCAGGAAGATGACGCTGGACCGGAGCGAGT	likely-pathogenic,conflicting-interpretations-of-pathogenicity	G>T	R>S	missense	LDLR	3949	3	410	Familial hypercholesterolemia (FH)
rs796052491	rs796052491	GRCh38.p7	5	+	161890982	161890982	ATTCAAACATACCTGCCATGCATAATGACAGTGATTCTCTCACAAGTCTCC	pathogenic	T>C	M>T	missense	GABRA1	2554	2	263
rs587783658	rs587783658	GRCh38.p7	16	+	57651400	57651400	CTTCCCTGACCCCAGGGGCCTCTACCACTTCTGCCTCTACTGGAACCGACA	pathogenic	C>A	H>N	missense	ADGRG1	9289	1	89
rs770279237	rs770279237	GRCh38.p7	17	+	1728245	1728245	CGGGCTCTATGTGACTGAGTCTCCCCAGCCCCAGGAGGCTGAGGCTGTGAG	pathogenic,likely-pathogenic	C>T	Q>*	stop-gained	WDR81	124997	1	1096	HYDROCEPHALUS, CONGENITAL, 3, WITH BRAIN ANOMALIES (HYC3)
rs1057516341	rs1057516341	GRCh38.p7	17	+	80118710	80118710	CAGTGAGGGAGCTGGCCTGCAGCTGCAGAAGGTGACTGTCCTGGGCGTGGC	likely-pathogenic	C>T	Q>*	stop-gained	GAA	2548	1	902	Glycogen storage disease, type II (GSD2)
rs121908675	rs121908675	GRCh38.p7	22	-	33304434	33304434	CCTGGCCCTCTACCTGTCAGACGCCGAGGCCCAGCAGTTCCTCCGCTACGC	pathogenic	G>A	E>K	missense	LARGE1	9215	1	509	Congenital muscular dystrophy-dystroglycanopathy with mental retardation, type B6 (MDDGB6)
rs886041853	rs886041853	GRCh38.p7	X	+	22099013	22099013	TGTTCTCTCTCCCCTCAGTTCGACTGGCTGGGCTACATCAAGAAGGTCATT	pathogenic	G>A	W>*	stop-gained	PHEX	5251	2	314
rs1060502847	rs1060502847	GRCh38.p7	3	-	122254353	122254354	CTTACCTGATACATTCCACAGACTCCGGCCTTGATTTGAGATCTTGATCTTT	pathogenic	CG>TT	P>L	missense	CASR	846	2	55
rs863225035	rs863225035	GRCh38.p7	2	-	166002490	166002490	ACTTTGATAATGTAGGATTTGGGTATCTCTCTTTGCTTCAAGTTGTAAGTG	pathogenic	T>A	Y>*	stop-gained	SCN1A	6323	3	1422	Severe myoclonic epilepsy in infancy (EIEE6)
rs113993955	rs113993955	GRCh38.p7	X	-	149504216	149504216	CTGTTATGGGGATAAGCTGGTGAGGTCCCCAAATATTGACCAACTGGCATC	pathogenic	T>C	S>P	missense	IDS	3423	1	61	Mucopolysaccharidosis, MPS-II (MPS2)
rs879255657	rs879255657	GRCh38.p7	2	-	55647421	55647421	AATTTCATCTGCTGTTGCAGGCGTAGCAATAGGATTGGTCACCAAAACCGA	pathogenic	G>C	A>P	missense	PNPT1	87178	1	510	Combined oxidative phosphorylation deficiency 13 (COXPD13)
rs137852496	rs137852496	GRCh38.p7	X	+	134493533	134493533	GATATAATTGACACTGGCAAAACAATGCAGACTTTGCTTTCCTTGGTCAGG	pathogenic	T>A	M>K	missense	HPRT1	3251	2	143	Lesch-Nyhan syndrome (LNS)
rs730880816	rs730880816	GRCh38.p7	14	-	23415159	23415159	TAAGGACCTGCAGCACCGGCTGGACGAAGCCGAGCAGATCGCCCTCAAGGG	likely-pathogenic	G>A	E>K	missense	MYH7	4625	1	1799
rs780475918	rs780475918	GRCh38.p7	16	-	20341286	20341286	ACCGGCATGTTCACCGTGCGGATGGCGCTCTTCCAGACCCCTTCCTACACG	likely-pathogenic	C>T	A>V	missense	UMOD	7369	2	461
rs199474786	rs199474786	GRCh38.p7	17	+	31229308	31229308	CCTGTCAGCAAATTTATGGATCGGCTGTTGTCCTTAATGGTGTGTAACCAT	likely-pathogenic,not-provided	T>C	L>P	missense	NF1	4763	2	898	Hereditary cancer-predisposing syndrome
rs1423851170	rs1423851170	GRCh38.p7	2	-	144389896	144389896	AAATGTGGCAAGCGCTTCTCACACTCGGGCTCGTACTCGCAGCACATGAAT	likely-pathogenic	C>A	S>*	stop-gained	ZEB2	9839	2	1043	Mowat-Wilson syndrome (MOWS)
rs62636495	rs62636495	GRCh38.p7	2	+	219418500	219418500	TACTCGTCCAGCCAGCGCGTGTCCTCCTACCGCCGCACCTTCGGCGGGGCC	pathogenic,uncertain-significance,not-provided	C>T	S>F	missense	DES	1674	2	13	Primary dilated cardiomyopathy (DCM), Myofibrillar myopathy 1 (MFM1)
rs587784076	rs587784076	GRCh38.p7	5	+	177210209	177210209	GGGTGCTTTGATCTCAAAGTGTTCTCGAGAGAAGAATAAACCCCAACGAAG	pathogenic	C>T	R>*	stop-gained	NSD1	64324	1	604	Sotos syndrome 1 (SOTOS1), Beckwith-Wiedemann syndrome (BWS)
rs1057519903	rs1057519903	GRCh38.p7	1	+	226064434	226064434	CAACTGGCTACAAAAGCCGCTCGCAAGAGTGCGCCCTCTACTGGAGGGGTG	likely-pathogenic	A>T	K>M	missense	H3F3A	3020	2	28	Brainstem glioma, Astrocytoma
rs749145120	rs749145120	GRCh38.p7	1	+	160199884	160199884	ATACTGGGAGAAGACGTTTGACATCGACTTGTCAGCCCCACAAATAGGAGT	likely-pathogenic	G>T	D>Y	missense	CASQ1	844	1	340
rs121908929	rs121908929	GRCh38.p7	14	+	30878920	30878920	CATCCAGTCTCAAATGCTTTCTAGATGGTCTGCTTCTTTCACAGTAACTAG	pathogenic	T>C	W>R	missense	COCH	1690	1	117	Deafness, autosomal dominant 9 (DFNA9)
rs1057516898	rs1057516898	GRCh38.p7	15	-	34257702	34257702	TGATCCTTTTTTTACGCCTTACATGGGTGGTGGGCACAGCTGGAGTTCTTC	likely-pathogenic	G>A	W>*	stop-gained	SLC12A6	9990	3	151	Andermann syndrome (ACCPN)
rs72653756	rs72653756	GRCh38.p7	16	-	16208780	16208780	TGGGAGAGAAAACTCCTCAGAAGAACTTGTTTCCCGGCTTGAAAAGGAGTG	pathogenic,uncertain-significance	C>T	L>F	missense	ABCC6	368	1	248	Pseudoxanthoma elasticum (PXE)
rs67960011	rs67960011	GRCh38.p7	X	+	38401309	38401309	TAGCATGGCAGATGCAGTATTGGCTCGAGTGTATAAACAATCAGATTTGGA	pathogenic	C>T	R>*	stop-gained	OTC	5009	1	141	Ornithine carbamoyltransferase deficiency (OTCD)
rs1085307394	rs1085307394	GRCh38.p7	2	+	202556198	202556198	CAACATAGTGACACATAGGGCCCAAGAAATGTTGCAGAATCAGTTTATTGG	pathogenic	G>T	E>*	stop-gained	BMPR2	659	1	845	Primary pulmonary hypertension (PPH1)
rs690016545	rs690016545	GRCh38.p7	12	+	57567598	57567598	GCTCAGTGGGAAGCTGTATCTGGTGGACCTGGCAGGGAGTGAGAAGGTAGG	pathogenic	G>A	D>N	missense	KIF5A	3798	1	143	Spastic paraplegia 10 (SPG10)
rs104894895	rs104894895	GRCh38.p7	X	-	30308551	30308551	TGAAGACGCTGCGCTTCGTCAAGTACTTGCCCTGCTTCCAGGTGCTGCCCC	pathogenic	C>G	Y>*	stop-gained	NR0B1	190	3	271	Congenital adrenal hypoplasia, X-linked (AHC)
rs773208371	rs773208371	GRCh38.p7	5	-	13830658	13830658	ACATGGGACGATGCCTCGGGAAATACGTCGTGGTTTTCAATTGTTCAGACC	likely-pathogenic	C>T	Y>Y	synonymous-codon	DNAH5	1767	3	2000
rs281874686	rs281874686	GRCh38.p7	X	+	108602972	108602972	GACTTATCATTTTACAGGCTTTCCTGGAATTCCAGGACCTCCAGGAGCACC	pathogenic	G>C	G>R	missense	COL4A5	1287	1	719	Alport syndrome 1, X-linked recessive (ATS1)
rs398122392_0	rs398122392	GRCh38.p7	2	-	208128258	208128258	CAAGAGTACAGGCGGTGCCAGGACTGGGGGGCCATGGATGCTAAGGCAGGC	pathogenic	G>A	W>*	stop-gained	CRYGC	1420	2	157	Cataract, coppock-like (CTRCT2)
rs398122392_1	rs398122392	GRCh38.p7	2	-	208128258	208128258	CAAGAGTACAGGCGGTGCCAGGACTGGGGGGCCATGGATGCTAAGGCAGGC	pathogenic	G>T	W>L	missense	CRYGC	1420	2	157
rs780667159	rs780667159	GRCh38.p7	14	+	21328469	21328469	GGTTCCCATTGAAGCTGGCCAGTATCGATCTAAGAGAAAACCTCCTCATGG	likely-pathogenic	C>T	R>*	stop-gained	RPGRIP1	57096	1	981	Leber congenital amaurosis (LCA)
rs369922627	rs369922627	GRCh38.p7	2	-	227008228	227008228	GCAACATCCACCAGGTGTGCCACTATGCCCAGAGAAACGACAGATCCTACT	likely-pathogenic	T>C	Y>Y	synonymous-codon	COL4A4	1286	3	1533
rs863225468	rs863225468	GRCh38.p7	6	-	49619326	49619326	GTACATGTTATGATATTTGTTGGGTTTGGCTTCCTCATGACCTTCCTGAAG	pathogenic	T>C	F>S	missense	RHAG	6005	2	65	Stomatocytosis I (OHST)
rs72554333	rs72554333	GRCh38.p7	X	+	38369819	38369819	AGTATTTGCCTTTATTGCAAGGGAAGTCCTTAGGCATGATTTTTGAGAAAA	pathogenic	G>T	K>N	missense	OTC	5009	3	80
rs776056840	rs776056840	GRCh38.p7	15	-	74347967	74347967	TAAGTCCGAGGGCCCCAACCCAGAACGATTCCTCATCCCGCCCTGGGTCGC	pathogenic	C>T	R>*	stop-gained	CYP11A1	1583	1	120
rs72556268	rs72556268	GRCh38.p7	X	+	38401352	38401352	GATTTGGACACCCTGGCTAAAGAAGCATCCATCCCAATTATCAATGGGCTG	pathogenic	C>A	A>E	missense	OTC	5009	2	155
rs387907191	rs387907191	GRCh38.p7	5	-	6611067	6611067	TCTGCAGGTAATGACGAAAGATGGGCAGTGGTTTACAGACTGGGACGCTGT	pathogenic	C>T	Q>*	stop-gained	NSUN2	54888	1	337	Mental retardation, autosomal recessive 5 (MRT5)
rs144500145	rs144500145	GRCh38.p7	15	-	89321780	89321780	AGTGGTGACTGCCGGCACCATCACTCGCCGGGCTGTGGAGCCCACATGGCT	pathogenic,likely-pathogenic	C>T	R>C	missense	POLG	5428	1	852	Cerebellar ataxia infantile with progressive external ophthalmoplegia (PEOB1), Sensory ataxic neuropathy, dysarthria, and ophthalmoparesis (SANDO), Progressive sclerosing poliodystrophy (MTDPS4A), Progressive sclerosing poliodystrophy (MTDPS4A), Mitochondrial DNA depletion syndrome 1 (MNGIE type) (MTDPS1), Autosomal dominant progressive external ophthalmoplegia with mitochondrial DNA deletions 1 …
rs886043641	rs886043641	GRCh38.p7	9	+	134731538	134731538	GGAAGGTGCGGATGACTTGGAGGGGGAGTTCACTGAGGAAACGATCCGGAA	pathogenic	G>T	E>*	stop-gained	COL5A1	1289	1	403
rs122445096	rs122445096	GRCh38.p7	X	-	77593702	77593702	CTTCGAATGGCAGAGGAAATTGGGGATAAAGTGTAAGTGCTTTACCATATT	pathogenic	A>T	D>V	missense	ATRX	546	2	2035	ATR-X syndrome (ATRX)
rs863225469	rs863225469	GRCh38.p7	6	-	49619338	49619338	GTGTTCCAAGATGTACATGTTATGATATTTGTTGGGTTTGGCTTCCTCATG	pathogenic	T>G	I>R	missense	RHAG	6005	2	61	Stomatocytosis I (OHST)
rs886044555	rs886044555	GRCh38.p7	12	-	47985772	47985772	TCTTGCTGGCCCCAAGGGAGCCAACGGTGACCCTGGCCGTCCTGGAGAACC	likely-pathogenic,pathogenic	G>A	G>S	missense	COL2A1	1280	1	546	Inborn genetic diseases
rs797045223	rs797045223	GRCh38.p7	6	-	135442633	135442633	TTTTTGTCTTGATTTCTCCCACAATGGAAGAATATTAGCAGCAGCTTGTGC	pathogenic	G>T	G>*	stop-gained	AHI1	54806	1	621	Joubert syndrome 3 (JBTS3)
rs730882254	rs730882254	GRCh38.p7	2	-	47161857	47161857	AAACTATACTAAATTTTTTGCTAGGATGGCAATGGCTATATTAGTGCTGCA	pathogenic	A>T	D>V	missense	CALM2	805	2	144	Long QT syndrome 15 (LQT15)
rs281865489	rs281865489	GRCh38.p7	16	-	66536981	66536981	GCCTGTGTCCAAGTGGAGAAATGTCCGTGGCCACAATCCTCTGGTGAGTGG	pathogenic,likely-pathogenic	C>T	R>C	missense	TK2	7084	1	59	Mitochondrial DNA depletion syndrome 2 (MTDPS2)
rs387906957	rs387906957	GRCh38.p7	15	-	41394860	41394860	GGGGGACCCTACTGGCAGGAGGTCAAGGTAACAGCATAAATCTTCATTGTT	pathogenic	A>G	K>R	missense	NDUFAF1	51103	2	253	MITOCHONDRIAL COMPLEX I DEFICIENCY, NUCLEAR TYPE 11 (MC1DN11)
rs1085307512	rs1085307512	GRCh38.p7	X	+	83508556	83508556	CACACTGGCCACCAGCCCCCTGGACCAGCAGGACGTGAAGCCCGGGCGCGA	pathogenic	C>T	Q>*	stop-gained	POU3F4	5456	1	78
rs745516434_0	rs745516434	GRCh38.p7	1	-	152312459	152312459	AACAGTCTGAGTCCTCCCATGGATGGACAGGGCCCAGCACTGGAGTAAGAC	pathogenic	G>A	W>*	stop-gained	FLG	2312	3	809
rs745516434_1	rs745516434	GRCh38.p7	1	-	152312459	152312459	AACAGTCTGAGTCCTCCCATGGATGGACAGGGCCCAGCACTGGAGTAAGAC	pathogenic	G>T	W>C	missense	FLG	2312	3	809
rs41341748_0	rs41341748	GRCh38.p7	8	-	16155085	16155085	AGGTCCCACTGGAGAAAGTGGTCCACGAGGATTTCCAGGTCCAATAGGTAT	uncertain-significance,pathogenic	C>G	R>G	missense	MSR1	4481	1	293
rs41341748_1	rs41341748	GRCh38.p7	8	-	16155085	16155085	AGGTCCCACTGGAGAAAGTGGTCCACGAGGATTTCCAGGTCCAATAGGTAT	uncertain-significance,pathogenic	C>T	R>*	stop-gained	MSR1	4481	1	293	Malignant tumor of prostate, Hereditary cancer-predisposing syndrome
rs781507889	rs781507889	GRCh38.p7	2	-	166046886	166046886	CTACCTAATAAATTTGATCCTGGCTGTGGTGGCCATGGCCTACGAGGAACA	likely-pathogenic	G>C	V>L	missense	SCN1A	6323	1	421
rs886037684	rs886037684	GRCh38.p7	14	-	95112226	95112226	TCAGGGTCCACCAATGAGCTGTGTACGATTGGCTGAAAGAGTTGTAGCTCT	pathogenic	C>T	R>*	stop-gained	DICER1	23405	1	688	DICER1-related pleuropulmonary blastoma cancer predisposition syndrome (PPB), Hereditary cancer-predisposing syndrome
rs397516801	rs397516801	GRCh38.p7	12	+	112450389	112450389	TACTATGACCTGTATGGAGGGGAGAAATTTGCCACTTTGGCTGAGTTGGTC	pathogenic,likely-pathogenic	A>G	K>R	missense	PTPN11	5781	2	70	Noonan syndrome (NS), Rasopathy
rs72645321	rs72645321	GRCh38.p7	17	-	50197045	50197045	TCTCCAGGGTGCTCGAGGATTGCCCGGAACAGCTGGCCTCCCTGGAATGAA	pathogenic	G>A	G>R	missense	COL1A1	1277	1	257	Osteogenesis imperfecta type I (OI1)
rs756898971	rs756898971	GRCh38.p7	19	+	38192203	38192203	GCAACCGAGGTTGAGGGCATCCCTCCGAGACCTCCGGTCACCACGGAAGAA	pathogenic	C>T	R>*	stop-gained	SIPA1L3	23094	1	1497	Cataract 45 (CTRCT45)
rs121912628	rs121912628	GRCh38.p7	5	+	132618182	132618182	AATTATTCATTTTAAGAAAGAACTTCGAGAACCACAATTTCGGGATGCTGA	pathogenic,likely-pathogenic	C>T	R>*	stop-gained	RAD50	10111	1	1093	Nijmegen breakage syndrome-like disorder (NBSLD), Hereditary cancer-predisposing syndrome
rs121918218	rs121918218	GRCh38.p7	1	+	115664171	115664171	CCTCTTCATCCATTACCTGGCCATCGTCCTGCTGGAGCTCAGGCAGCTGCA	pathogenic,likely-pathogenic	G>A	V>I	missense	VANGL1	81839	1	237	Caudal regression syndrome
rs1064795118	rs1064795118	GRCh38.p7	3	-	177047307	177047307	GGAAATTTCATCCTAAGTGCTGGAGTAGACAAGGTAAAAGCTCATTAAGTT	likely-pathogenic	T>G	V>G	missense	TBL1XR1	79718	2	286
rs387907290	rs387907290	GRCh38.p7	1	+	9982699	9982699	GAGAAACACTGCAGAAGCTAAGACATAGGAATTCTACAGCATGATATTTCA	pathogenic	T>C	*>Q	stop-lost	NMNAT1	64802	1	280	Leber congenital amaurosis 9 (LCA9)
rs587777336	rs587777336	GRCh38.p7	12	+	5044290	5044290	GCTGGGCTCAGCGATGGGCCCAAGGAGCCGGCGCCAAAGGGGCGCGGCGCG	pathogenic	A>G	E>G	missense	KCNA5	3741	2	48	Atrial fibrillation, familial, 7 (ATFB7)
rs121912839	rs121912839	GRCh38.p7	3	-	48572712	48572712	GTCACCAGGTCTGCCTGGCCCTGTCGGACCTAAAGGAGAACCTGGCCCCAC	pathogenic	G>A	G>R	missense	COL7A1	1294	1	2287	Recessive dystrophic epidermolysis bullosa (RDEB), Nail disorder, nonsyndromic congenital, 8 (NDNC8), Generalized dominant dystrophic epidermolysis bullosa (DDEB)
rs120074141	rs120074141	GRCh38.p7	11	+	108139009	108139009	GCTTGAAGATTTGATTGTAAAAGACGGGCTAACTGATGTCTACAATAAAAT	pathogenic	G>A	G>R	missense	ACAT1	38	1	183	Deficiency of acetyl-CoA acetyltransferase
rs727504246	rs727504246	GRCh38.p7	1	-	201363330	201363330	GAGGCCCGGAAGAAGAAGGCTTTGTCCAACATGATGCATTTTGGGGGTTAC	likely-pathogenic,pathogenic	C>T	S>F	missense	TNNT2	7139	2	189	Primary familial hypertrophic cardiomyopathy (HCM), Familial hypertrophic cardiomyopathy 2 (CMH2), Left ventricular noncompaction 6 (CMD1D), Familial restrictive cardiomyopathy 3 (RCM3), Cardiovascular phenotype
rs863225299	rs863225299	GRCh38.p7	7	-	87453049	87453049	TCATTTTGGACTTTGGCAGCTGGTCGACAGATCAGGAAAATTAGGCAGAAG	likely-pathogenic	G>A	R>Q	missense	ABCB4	5244	2	144	Progressive familial intrahepatic cholestasis 3 (PFIC3)
rs11568372	rs11568372	GRCh38.p7	2	-	168990819	168990819	AGAACAGTGGCTGCTTTTGGTGGTGAGAAAAGAGAGGTTGAAAGGTTGGTT	pathogenic	A>G	E>G	missense	ABCB11	8647	2	297	Progressive familial intrahepatic cholestasis 2 (PFIC2), Benign recurrent intrahepatic cholestasis 2 (BRIC2), Familial Intrahepatic Cholestasis (PFIC1)
rs387907303	rs387907303	GRCh38.p7	1	+	2229113	2229113	GAGACCATCTCGTGCTTCGTGGTGGGAGGCGAGAAGCGCCTGTGTCTGCCG	pathogenic	G>A	G>E	missense	SKI	6497	2	116	Shprintzen-Goldberg syndrome (SGS)
rs121912450	rs121912450	GRCh38.p7	21	+	31659833	31659833	CCCAGTGCAGGGCATCATCAATTTCGAGCAGAAGGCAAGGGCTGGGACGGA	pathogenic	G>A	E>K	missense	SOD1	6647	1	22	Amyotrophic lateral sclerosis type 1 (ALS1)
rs121909552	rs121909552	GRCh38.p7	1	-	173914725	173914725	AAGATCCCGGAGGCCACCAACCGGCGTGTCTGGGAACTGTCCAAGGCCAAT	pathogenic,likely-benign	G>A	R>H	missense	SERPINC1	462	2	79	Reduced antithrombin III activity (AT3D), Antithrombin deficiency
rs797044563	rs797044563	GRCh38.p7	X	-	77683154	77683154	GTTCCAGTGAGAAAAAAGGATAAGCGTAATTCTTCTGACAGTGCTATAGAT	likely-pathogenic	G>A	R>H	missense	ATRX	546	2	701
rs794728235	rs794728235	GRCh38.p7	15	-	48463109	48463109	CATTGGCCGGGCGTGGAACAAGCCCTGTGAACAGTGTCCCATCCCAAGTAC	pathogenic	T>G	C>G	missense	FBN1	2200	1	1733
rs559933584	rs559933584	GRCh38.p7	11	-	47441875	47441875	CAGCACGGGGACCGGCCACTGCAGGCGCTCTGCCTGCTCTGCTTCGCTGAC	likely-pathogenic	C>T	A>V	missense	RAPSN	5913	2	246
rs869312168	rs869312168	GRCh38.p7	2	+	73901424	73901424	GCTGTCTTCCCCTCCATTGTGGGCCGCCCTCGCCACCAGGTGCGTGCTCAT	pathogenic	G>A	R>H	missense	ACTG2	72	2	38	Chronic intestinal pseudoobstruction
rs763481375_0	rs763481375	GRCh38.p7	2	-	215011631	215011631	CTCACAGGCAATGTACAGAAGCAACCGAATGAACACACCACAAGGATCATT	pathogenic	C>A	R>R	synonymous-codon	ABCA12	26154	1	396
rs763481375_1	rs763481375	GRCh38.p7	2	-	215011631	215011631	CTCACAGGCAATGTACAGAAGCAACCGAATGAACACACCACAAGGATCATT	pathogenic	C>T	R>*	stop-gained	ABCA12	26154	1	396
rs746315830	rs746315830	GRCh38.p7	2	+	71503308	71503308	TGCCCCCCTGCTGGACACCAAGAAGCAGCCCACAGGGGTAAGTGCCCATCA	pathogenic	C>A	Q>K	missense	DYSF	8291	1	112
rs74317375	rs74317375	GRCh38.p7	22	-	17188375	17188375	TCTGATGATCCCCGCCAAGGATGGCGTTAAGCTGCCTTACTTCTTCCACGC	pathogenic,benign	G>A	V>I	missense	ADA2	51816	1	349	Behcet's syndrome (BD), Polyarteritis nodosa, childhoood-onset (PAN)
rs760126773	rs760126773	GRCh38.p7	16	-	3594476	3594476	CGCCCACAAGTTCGTGCTTTATGCCCGATGCCCGCTCCTCATCCAGTATGT	pathogenic	C>T	R>*	stop-gained	SLX4	84464	1	713	Fanconi anemia (FA)
rs886037965	rs886037965	GRCh38.p7	3	-	50349690	50349690	GCCCTCGAGCCCATTGTTAAAAAGCTGGCTGGCTATCTGACCACACTAGAG	pathogenic	T>C	L>P	missense	NPRL2	10641	2	105	Epilepsy, familial focal, with variable foci 2 (FFEVF2)
rs386834130	rs386834130	GRCh38.p7	8	+	1771527	1771527	TTGGTCAATCTCCAAGCTGGCCACTATCTAGCTATGACCACGTTGCTCCTG	likely-pathogenic	A>G	Y>C	missense	CLN8	2055	2	158	Ceroid lipofuscinosis neuronal 8 (CLN8)
rs879254987	rs879254987	GRCh38.p7	19	+	11116195	11116195	CTGGTGACTGAAAACATTCAGTGGCCCAATGGCATCACCCTAGGTATGTTC	likely-pathogenic	C>A	P>H	missense	LDLR	3949	2	563	Familial hypercholesterolemia (FH)
rs121909244_0	rs121909244	GRCh38.p7	3	+	12434111	12434111	ACGGAGACAGACATGAGTCTTCACCCGCTCCTGCAGGAGATCTACAAGGAC	uncertain-significance,likely-pathogenic,pathogenic	C>T	P>L	missense	PPARG	5468	2	467	Familial partial lipodystrophy 3 (FPLD3), Diabetes Mellitus, Noninsulin-Dependent, with Acanthosis Nigricans and Hypertension, Familial partial lipodystrophy (FPLD), Obesity (EO Obesity)
rs121909244_1	rs121909244	GRCh38.p7	3	+	12434111	12434111	ACGGAGACAGACATGAGTCTTCACCCGCTCCTGCAGGAGATCTACAAGGAC	uncertain-significance,likely-pathogenic,pathogenic	C>A	P>Q	missense	PPARG	5468	2	467
rs121912721	rs121912721	GRCh38.p7	11	-	116837118	116837118	CATTTCTGGCAGCAAGATGAACCCCCCCAGAGCCCCTGGGATCGAGTGAAG	pathogenic	C>G	P>R	missense	APOA1	335	2	28	APOLIPOPROTEIN A-I (MUNSTER3B)
rs80277041	rs80277041	GRCh38.p7	17	-	44379689	44379689	ATGGAGACACCCATGTGCAGGAGCAGGTAGGGACAGGCAGGGACAGGCCAG	pathogenic	G>C	Q>H	missense	ITGA2B	3674	3	626	Glanzmann thrombasthenia (GT)
rs386834061	rs386834061	GRCh38.p7	8	+	99868312	99868312	AGGTGCAATTGCTGGTATAGTTGATCAGCCGATGCAGAACTTCCAGAAAAC	likely-pathogenic,pathogenic	C>T	Q>*	stop-gained	VPS13B	157680	1	3772	Cohen syndrome (COH1), Short stature, Retinal dystrophy, Microcephaly, Progressive visual loss, Intellectual disability, Short foot, Neutropenia, Recurrent aphthous stomatitis, Small hand
rs137852593	rs137852593	GRCh38.p7	X	+	67717484	67717484	TCTGCCTCTTCTTCTCCAGGCTTCCGCAACTTACACGTGGACGACCAGATG	pathogenic	G>T	R>L	missense	AR	367	2	727	Prostate cancer susceptibility
rs794727491	rs794727491	GRCh38.p7	16	+	15664779	15664779	AGTGATCTCTTCCCCTGTTTTCACAATGGAGGACTCCGGAAAGACTTTCAG	uncertain-significance,pathogenic	A>G	M>V	missense	NDE1	54820	1	1
rs397514392	rs397514392	GRCh38.p7	3	+	15644752	15644752	GCCTTTGGCATCAACGTTCTGGCAGCTAATGTCCACCACCCAGTTCTGGGG	pathogenic	C>T	A>V	missense	BTD	686	2	299	Biotinidase deficiency
rs875989929	rs875989929	GRCh38.p7	19	+	11116888	11116888	CCTCAGTGGCCGCCTCTACTGGGTTGACTCCAAACTTCACTCCATCTCAAG	likely-pathogenic,pathogenic-likely-pathogenic	G>T	D>Y	missense	LDLR	3949	1	579	Familial hypercholesterolemia (FH)
rs730882034	rs730882034	GRCh38.p7	3	+	10142104	10142104	AATCGCAGTCCGCGCGTCGTGCTGCCCGTATGGCTCAACTTCGACGGCGAG	pathogenic	C>T	P>L	missense	VHL	7428	2	86	Von Hippel-Lindau syndrome (VHL), Hereditary cancer-predisposing syndrome
rs730880762	rs730880762	GRCh38.p7	14	-	23423636	23423636	GAAGAAAGCTCTGCAAGAGGCCCACCAACAGGCTCTGGATGACCTTCAGGC	likely-pathogenic	C>G	Q>E	missense	MYH7	4625	1	1004
rs62517205	rs62517205	GRCh38.p7	12	-	102855241	102855241	GACTCTGAAGTCCTTGTATAAAACCCATGCTTGCTATGAGTACAATCACAT	uncertain-significance,pathogenic,not-provided	C>T	H>Y	missense	PAH	5053	1	201	Phenylketonuria (PKU), Hyperphenylalaninemia, non-pku
rs587777114	rs587777114	GRCh38.p7	20	-	50935173	50935173	CAAGTTGGGAGGAAATGAAATAGTATCTTTCTTGAAAGGATTATTGACTCT	pathogenic	T>C	S>P	missense	DPM1	8813	1	283
rs1057520622	rs1057520622	GRCh38.p7	10	+	87933189	87933189	ATGTGCATATTTATTACATCGGGGCAAATTTTTAAAGGCACAAGAGGCCCT	pathogenic	A>T	K>*	stop-gained	PTEN	5728	1	144
rs794728190	rs794728190	GRCh38.p7	15	-	48496213	48496213	ATTGACTTTGCAGATATTAATGAATGTGTACTGAACAGTCTCCTTTGTGAC	pathogenic,likely-pathogenic	G>A	C>Y	missense	FBN1	2200	2	769	Thoracic aortic aneurysm and aortic dissection (TAAD), Marfan syndrome (MFS), Thoracic aortic aneurysm and aortic dissection (TAAD), Marfan syndrome (MFS)
rs74315461	rs74315461	GRCh38.p7	22	-	50627261	50627261	CCGAGGCTACCTCACAGGAATGGCCGGCAAGTGGCACCTTGGGGTGGGGCC	uncertain-significance,pathogenic	G>T	G>C	missense	ARSA	410	1	124
rs17215500	rs17215500	GRCh38.p7	11	+	2768881	2768881	CCATCGGGCCACCATTAAGGTCATTCGACGCATGCAGTACTTTGTGGCCAA	uncertain-significance,not-provided,pathogenic	C>T	R>*	stop-gained	KCNQ1	3784	1	518	Long QT syndrome 1, recessive, Long QT syndrome (LQTS), Cardiovascular phenotype, Long QT syndrome 1 (LQT1), Jervell and Lange-Nielsen syndrome (JLNS)
rs113871094	rs113871094	GRCh38.p7	15	-	48465820	48465820	TCTTTGTCCTGGAGGGGAAGGTTTCCGACCAAATCCTATCACCGTTATATT	pathogenic	C>T	R>*	stop-gained	FBN1	2200	1	1596	Marfan syndrome (MFS), Ectopia lentis, isolated, autosomal dominant (ECTOL1), Marfan syndrome (MFS), MASS syndrome (OCTD), Stiff skin syndrome (SSKS), Weill-Marchesani syndrome 2 (WMS2), Acromicric dysplasia (ACMICD), Geleophysic dysplasia 2 (GPHYSD2), Marfan lipodystrophy syndrome (MFLS), Marfan syndrome (MFS), Thoracic aortic aneurysm and aortic dissection (TAAD)
rs121912697	rs121912697	GRCh38.p7	2	+	44301076	44301076	CAGGTGGGAATGCACGACATTGTCCGCAGCTTCCGGCAGACCATGGACCAA	pathogenic	G>A	R>H	missense	SLC3A1	6519	2	362	Cystinuria (CSNU)
rs200901816	rs200901816	GRCh38.p7	5	-	13701289	13701289	CCCCCAGGGATTTTTAACTGCAATGCGACAGGTAAGAGCTCTGATTTGCAC	pathogenic	C>T	R>*	stop-gained	DNAH5	1767	1	4496	Ciliary dyskinesia (PCD), Ciliary dyskinesia, primary, 3 (CILD3)
rs779913921	rs779913921	GRCh38.p7	19	+	11116099	11116099	ATTCTCTGTCCTCCCACCAGCTTCATGTACTGGACTGACTGGGGAACTCCC	likely-pathogenic	T>G	M>R	missense	LDLR	3949	2	531	Familial hypercholesterolemia (FH)
rs193922418	rs193922418	GRCh38.p7	21	+	44287133	44287133	GACTCCAAGGGGCACCGCCAGCCCAGGTACCCTCCCTGCAGGGGAAGCCAG	likely-pathogenic	G>A	G>S	missense	AIRE	326	1	155	Polyglandular autoimmune syndrome, type 1 (APS1)
rs879255631	rs879255631	GRCh38.p7	4	+	44695724	44695724	AGCTGCTATTGGAAGTAAAATCATTGCAAGAGAAACGTGAGTTGAAATTCA	pathogenic	G>T	A>S	missense	GUF1	60558	1	285	Epileptic encephalopathy, early infantile, 40 (EIEE40)
rs377543079	rs377543079	GRCh38.p7	2	-	166304286	166304286	AAACCTAGGCAATGTTTCAGCTCTTCGAACTTTCAGAGTATTGAGAGCTTT	pathogenic	C>T	R>*	stop-gained	SCN9A	6335	1	214	Hereditary sensory and autonomic neuropathy type IIA (HSAN2A), Generalized epilepsy with febrile seizures plus, type 7 (GEFSP7)
rs72657694	rs72657694	GRCh38.p7	16	-	16165761	16165761	TCTCCAAGGAGACAGACACGGTTGACGTGGACATTCCAGACAAACTCCGGT	pathogenic	C>T	D>D	synonymous-codon	ABCC6	368	3	1056
rs193922150	rs193922150	GRCh38.p7	17	-	50189878	50189878	GGTGCTCCTGGAGCCAAAGGTGCTCGCGGCAGCGCTGGTCCCCCTGTGAGT	likely-pathogenic	G>A	R>H	missense	COL1A1	1277	2	865	Osteogenesis imperfecta (OI)
rs137853019	rs137853019	GRCh38.p7	13	-	23340715	23340715	CAGATGGTATCAGCTGGTGAACTCTTTGACCCTGATATAGAAGTACTAAAG	pathogenic	T>C	F>S	missense	SACS	26278	2	907	Spastic ataxia Charlevoix-Saguenay type (SACS)
rs121908954	rs121908954	GRCh38.p7	2	+	71602794	71602794	GGGCCAGGTGCAGGAGACATCAAGGATCCTGGATGAGGTGAGCTGGGCGTG	benign,pathogenic,likely-benign,benign-likely-benign	A>G	I>V	missense	DYSF	8291	1	1299	Miyoshi muscular dystrophy 1 (MMD1), Dysferlinopathy, Limb-girdle muscular dystrophy, type 2B (LGMDR2)
rs199473311	rs199473311	GRCh38.p7	3	-	38551070	38551070	CTTCCTCATCGTGGTCAACATGTACATTGCCATCATCCTGGAGAACTTCAG	not-provided,pathogenic	A>G	I>V	missense	SCN5A	6331	1	1767	Congenital long QT syndrome, Brugada syndrome, Cardiovascular phenotype, Long QT syndrome 3 (LQT3)
rs121913611	rs121913611	GRCh38.p7	1	+	43340042	43340042	TGGCAACTCCTACTGGCTGCAGCTGCGCAGCGAACCTGATGGGATCTCCCT	pathogenic	C>T	R>C	missense	MPL	4352	1	257	Congenital amegakaryocytic thrombocytopenia (CAMT)
rs63749990	rs63749990	GRCh38.p7	3	+	37000985	37000985	AGATCTGGATATTGTATGTGAAAGGTTCACTACTAGTAAACTGCAGTCCTT	pathogenic	T>G	F>V	missense	MLH1	4292	1	80	Lynch syndrome I (COCA1)
rs1237270916	rs1237270916	GRCh38.p7	2	-	26244594	26244594	ACTGCTGTCCTCTTCAGCTCAAGATGGTGGCCTGCCGGGCGATTGGCATCC	likely-pathogenic	G>A	M>I	missense	HADHA	3030	3	1	Long-chain 3-hydroxyacyl-CoA dehydrogenase deficiency
rs1131691372	rs1131691372	GRCh38.p7	1	+	21577416	21577416	AACTACCAGGCGCAGTCTGCTGTGCCCCTGCGCCACGAGACCCACGGCGGG	likely-pathogenic	C>T	P>L	missense	ALPL	249	2	448
rs121918029	rs121918029	GRCh38.p7	6	+	160736976	160736976	AGGGGGGTGTGTGGCCCACCCACATTCCTGGCCCTGGCAAGTCAGTCTTAG	pathogenic	T>C	S>P	missense	PLG	5340	1	591	Dysplasminogenemia
rs387907067	rs387907067	GRCh38.p7	10	+	71362267	71362267	GTACAACTTTGCTGACCTATGTGGCCGGCAGCTCACCGCCTGGATCCAGGT	pathogenic,uncertain-significance	C>T	R>W	missense	SLC29A3	55315	1	363	Histiocytosis-lymphadenopathy plus syndrome (HJCD)
rs202044972_0	rs202044972	GRCh38.p7	2	+	47073861	47073861	GGCTGCCGTTGACTGCTTCCTCACCGCCCTTGAGCTGGAGGCCAGCAGCCC	pathogenic	G>T	A>S	missense	TTC7A	57217	1	863
rs202044972_1	rs202044972	GRCh38.p7	2	+	47073861	47073861	GGCTGCCGTTGACTGCTTCCTCACCGCCCTTGAGCTGGAGGCCAGCAGCCC	pathogenic	G>A	A>T	missense	TTC7A	57217	1	720	Multiple gastrointestinal atresias (GIDID), Multiple gastrointestinal atresias (GIDID)
rs193922330	rs193922330	GRCh38.p7	7	-	44147734	44147734	TGCGTCAATACCGAGTGGGGCGCCTTCGGGGACTCCGGCGAGCTGGACGAG	likely-pathogenic	T>C	F>S	missense	GCK	2645	2	260	Maturity-onset diabetes of the young, type 2 (MODY2)
rs1392778905	rs1392778905	GRCh38.p7	5	+	112840254	112840254	AAATGAAAACCAAGAGAAAGAGGCAGAAAAAACTATTGATTCTGAAAAGGA	pathogenic	G>A	E>K	missense	APC	324	1	1554
rs28933373	rs28933373	GRCh38.p7	14	+	36663163	36663163	CGTGGTGAAACACATCCGGACCTACAAGCAGAGAGACCCCGGCATCTTCGC	uncertain-significance,pathogenic	A>G	K>E	missense	PAX9	5083	1	91	Tooth agenesis, selective, 3 (STHAG3), Partial congenital absence of teeth (STHAG1)
rs387906944	rs387906944	GRCh38.p7	17	-	75283509	75283509	GGAATTCTCAGTGCACTTTGTATGTGGTGGCCTGGCTGCCTGTATGGCCAC	pathogenic	G>A	G>S	missense	SLC25A19	60386	1	125	Striatal necrosis, bilateral, and progressive polyneuropathy (THMD4)
rs121913325	rs121913325	GRCh38.p7	19	+	1223060	1223060	CGAGCCCAGACACCAAGGACCGGTGGCGCAGCATGACTGTGGTGCCGTACT	likely-pathogenic	G>A	W>*	stop-gained	STK11	6794	3	332	Neoplasm
rs431825319_0	rs431825319	GRCh38.p7	13	+	32338709	32338709	TAATAAAATTGTAAATTTCTTTGATCAGAAACCAGAAGAATTGCATAACTT	uncertain-significance,pathogenic	C>G	Q>E	missense	BRCA2	675	1	1452	Breast-ovarian cancer, familial 2 (BROVCA2), Hereditary cancer-predisposing syndrome
rs431825319_1	rs431825319	GRCh38.p7	13	+	32338709	32338709	TAATAAAATTGTAAATTTCTTTGATCAGAAACCAGAAGAATTGCATAACTT	uncertain-significance,pathogenic	C>T	Q>*	stop-gained	BRCA2	675	1	1452	Breast-ovarian cancer, familial 2 (BROVCA2)
rs147267631	rs147267631	GRCh38.p7	11	+	61397880	61397880	CCTATTACCTGCTGCTGCAGACCTACGTACTCCGCCTGGAAGCCATCATGA	likely-pathogenic	C>T	Y>Y	synonymous-codon	TMEM216	51259	3	112
rs376823382	rs376823382	GRCh38.p7	11	+	89284940	89284940	AAAGATCTGGGCTATGACTATAGCTATCTACAAGATTCAGGTAAAGTTTAC	likely-pathogenic	A>G	Y>C	missense	TYR	7299	2	451	Albinism, Abnormal retinal morphology, Strabismus, Abnormality of the optic nerve, Horizontal nystagmus, Hypopigmentation of the skin, Ocular albinism, Fair hair
rs387907212	rs387907212	GRCh38.p7	8	-	116854279	116854279	GGAGTAGAAAAACTGTTTTCTTTACCTGCTCAGCCTTTGTGGAATAACAGA	pathogenic	C>G	P>R	missense	RAD21	5885	2	376	Cornelia de Lange syndrome 4 (CDLS4)
rs80358870	rs80358870	GRCh38.p7	13	+	32340663	32340663	TCACCTACGTCTAGACAAAATGTATCAAAAATACTTCCTCGTGTTGATAAG	pathogenic	C>A	S>*	stop-gained	BRCA2	675	2	2103	Breast-ovarian cancer, familial 2 (BROVCA2), Hereditary cancer-predisposing syndrome
rs886043840	rs886043840	GRCh38.p7	19	+	12893504	12893504	CCAGGATATGGCTGTGCTGGGGTTTCGTCTGTGGCCTATGGGCTCCTGGCC	likely-pathogenic,uncertain-significance	C>T	S>L	missense	GCDH	2639	2	119	Glutaric aciduria, type 1 (GA1)
rs62625011	rs62625011	GRCh38.p7	2	+	233767092	233767092	CATGGAATTGTGGTTTTCTCTTTGGGATCAATGGTCTCAGAAATTCCAGAG	pathogenic	G>A	G>E	missense	UGT1A1	54658	2	308	Crigler Najjar syndrome, type 1
rs116887602_0	rs116887602	GRCh38.p7	5	-	33963745	33963745	CTATCGAGAAAGTTAAAAATGGTTACGTAAATCCAGAGCTGGCAATGCAGG	pathogenic	C>G	Y>*	stop-gained	SLC45A2	51151	3	278
rs116887602_1	rs116887602	GRCh38.p7	5	-	33963745	33963745	CTATCGAGAAAGTTAAAAATGGTTACGTAAATCCAGAGCTGGCAATGCAGG	pathogenic	C>T	Y>Y	synonymous-codon	SLC45A2	51151	3	278
rs201636911_0	rs201636911	GRCh38.p7	7	+	107661783	107661783	CCTGCAGGAGCGCAAGACGCTGCGGGAGAGCCTGGCCAAGTGCTGCAGGTA	likely-pathogenic	G>A	E>K	missense	SLC26A4	5172	1	48
rs201636911_1	rs201636911	GRCh38.p7	7	+	107661783	107661783	CCTGCAGGAGCGCAAGACGCTGCGGGAGAGCCTGGCCAAGTGCTGCAGGTA	likely-pathogenic	G>T	E>*	stop-gained	SLC26A4	5172	1	48	Pendred syndrome (PDS)
rs121909376	rs121909376	GRCh38.p7	11	-	47335104	47335104	CTGCTTTTCCGAGTGCGGGCACACAATATGGCAGGGCCTGGAGCCCCTGTT	pathogenic	A>G	N>S	missense	MYBPC3	4607	2	948
rs587780577	rs587780577	GRCh38.p7	15	-	25405461	25405461	TCTGACGACATTGAAGCTAGCCGAATGTAAGTGTAACTTGGTTGAGACTGT	likely-pathogenic	T>C	M>T	missense	UBE3A	7337	2	24	Angelman syndrome (AS)
rs372607453	rs372607453	GRCh38.p7	7	+	92534788	92534788	AGTTGACAGATTTATGCCTAGGACAACACAACTGCAGGAGCGCAAAAGAAG	likely-pathogenic	A>G	T>A	missense	RBM48	84060	1	279	Nephronophthisis
rs374155310_0	rs374155310	GRCh38.p7	2	+	120972019	120972019	TCACAAGCGCAGCAAGGTCAAGACCGAGCCTGAGGGCCTGCGGCCGGCCTC	pathogenic	G>C	E>Q	missense	GLI2	2736	1	380
rs374155310_1	rs374155310	GRCh38.p7	2	+	120972019	120972019	TCACAAGCGCAGCAAGGTCAAGACCGAGCCTGAGGGCCTGCGGCCGGCCTC	pathogenic	G>T	E>*	stop-gained	GLI2	2736	1	380	Culler-Jones syndrome (CJS)
rs118204043	rs118204043	GRCh38.p7	6	+	116628175	116628175	TAATTATTTACGAGCACAAATTGCCCGAATTTCAGCAGGAACCCACGTCAG	pathogenic	C>T	R>*	stop-gained	RSPH4A	345895	1	490	Ciliary dyskinesia, primary, 11 (CILD11), Ciliary dyskinesia (PCD)
rs121434219	rs121434219	GRCh38.p7	11	+	108365476	108365476	GGCCATAGACCCCAAAAATCTCAGCCGACTTTTCCCAGGATGGAAAGCTTG	pathogenic-likely-pathogenic,pathogenic	C>T	R>*	stop-gained	ATM	472	1	3047	Ataxia-telangiectasia without immunodeficiency, Ataxia-telangiectasia syndrome (AT), Hereditary cancer-predisposing syndrome
rs199476186	rs199476186	GRCh38.p7	4	+	186194538	186194538	GATCATTGAGTACACAGAGGAATACCGCCACATGCCGCTGCTGAAGCTCTG	pathogenic	C>T	R>C	missense	CYP4V2	285440	1	85	Bietti crystalline corneoretinal dystrophy (BCD)
rs201799893	rs201799893	GRCh38.p7	22	+	32104793	32104793	GTTCTGCCTTCTCTGCAGCTCTACCGTCTGTGTTGGAGCCTGCGCAACAGC	pathogenic	G>A	R>H	missense	SLC5A1	6523	2	558	Congenital glucose-galactose malabsorption (GGM)
rs878855320_0	rs878855320	GRCh38.p7	19	+	852945	852945	CCCCACGCGTGGCCCTTCATGGTGTCCCTGCAGCTGCGCGGAGGCCACTTC	pathogenic,likely-pathogenic	C>T	S>F	missense	ELANE	1991	2	46
rs878855320_1	rs878855320	GRCh38.p7	19	+	852945	852945	CCCCACGCGTGGCCCTTCATGGTGTCCCTGCAGCTGCGCGGAGGCCACTTC	pathogenic,likely-pathogenic	C>A	S>Y	missense	ELANE	1991	2	46
rs753744791	rs753744791	GRCh38.p7	17	+	39665828	39665828	GCTGATGATGCGGATGGGCATCCTCGGCCGTGGGCTGCAGGAGTACCAGCT	likely-pathogenic,uncertain-significance	G>A	G>S	missense	TCAP	8557	1	75	Cardiovascular phenotype, Dilated cardiomyopathy 1N (CMH25), Primary familial hypertrophic cardiomyopathy (HCM)
rs727503062	rs727503062	GRCh38.p7	19	+	3585719	3585719	GCCCGCCCGCGCCTCGTCTTCCGCACGCAGCTGGCGCACGGGAGCCCCACG	likely-pathogenic	C>A	T>K	missense	GIPC3	126326	2	41	Nonsyndromic hearing loss and deafness
rs137852764	rs137852764	GRCh38.p7	11	-	19188211	19188211	TGCTATGGGCGCAGATATGGCCCCAAAGGGATCGGGTATGGACAAGGCGCT	pathogenic,uncertain-significance	A>G	K>R	missense	CSRP3	8048	2	69	Dilated cardiomyopathy 1M (CMD1M), Familial hypertrophic cardiomyopathy 12 (CMH12), Dilated cardiomyopathy 1M (CMD1M), Cardiovascular phenotype
rs104894062	rs104894062	GRCh38.p7	8	-	142875712	142875712	CGTGCGGCCCTCAAGGAGACCTTGCGGTGGGTGCTGGCTGAGGCCTCCCTG	pathogenic	G>C	R>P	missense	CYP11B1	1584	2	374
rs797044897	rs797044897	GRCh38.p7	19	-	41984940	41984940	GGCATCATCGTGGCCAATGTCCCAGAGGGTCTGCTGGCCACTGTCACTGTA	likely-pathogenic	A>G	E>G	missense	ATP1A3	478	2	335	Inborn genetic diseases
rs387906645	rs387906645	GRCh38.p7	8	-	16164122	16164122	AGTACTGAATAACATCACTAATGATCTCAGACTGAAAGATTGGGAACATTC	pathogenic	C>G	L>V	missense	MSR1	4481	1	254	Barrett esophagus/esophageal adenocarcinoma
rs1057516586	rs1057516586	GRCh38.p7	11	-	68773294	68773294	TCGCACGAGCCCAGACGCCTTTGTGCAGCTGGCCCTCCAGCTGGCGCACTA	likely-pathogenic	C>T	Q>*	stop-gained	CPT1A	1374	1	571	Carnitine palmitoyltransferase I deficiency
rs11558261	rs11558261	GRCh38.p7	14	-	94382823	94382823	AGACAGCCAGCTCCAGCTGACCACCGGCAATGGCCTGTTCCTCAGCGAGGG	other,pathogenic	G>A	G>S	missense	SERPINA1	5265	1	139	PI NULL(DEVON), PI Q0(DEVON), PI NULL(NEWPORT), PI Q0(NEWPORT), Alpha-1-antitrypsin deficiency (A1ATD)
rs111033758	rs111033758	GRCh38.p7	9	+	34648821	34648821	TACTGGTCCCCTTCTGGGCAACATGGCCCTACCAGACACTGCTGCTGCCCC	pathogenic	G>A	W>*	stop-gained	GALT	2592	3	249	Deficiency of UDPglucose-hexose-1-phosphate uridylyltransferase
rs111033214	rs111033214	GRCh38.p7	11	+	77189348	77189348	CTTGCCCTGCTGCCTGCCCAGGGACGAGATCTACTGCCAGATCAGCAAGCA	pathogenic	G>A	E>K	missense	MYO7A	4647	1	1170	Usher syndrome, type 1 (USH1), Deafness, autosomal recessive 2 (DFNB2), Usher syndrome, type 1 (USH1), Deafness, autosomal dominant 11 (DFNA11), Deafness, autosomal recessive 2 (DFNB2), Usher syndrome, type 1 (USH1)
rs863223857	rs863223857	GRCh38.p7	3	+	30672085	30672085	ATCTTCTCAGACATCAATCTGAAGCATGAGAACATACTCCAGTTCCTGACG	pathogenic,uncertain-significance	A>G	H>R	missense	TGFBR2	7048	2	326	Cardiovascular phenotype, Loeys-Dietz syndrome (LDS)
rs267607108	rs267607108	GRCh38.p7	6	-	10400587	10400587	TCCCTCCTCTCCCCTCTTGCCAGGAGAAGCTGTCCACCTAGCCAGGGACTT	pathogenic	G>A	E>K	missense	TFAP2A	7020	1	290	Branchiooculofacial syndrome (BOFS)
rs864622629	rs864622629	GRCh38.p7	5	+	112838585	112838585	ATGATGAAAGTAAGTTTTGCAGTTATGGTCAATACCCAGCCGACCTAGCCC	pathogenic,likely-benign	T>C	Y>Y	synonymous-codon	APC	324	3	997	Familial adenomatous polyposis 1 (FAP1), Hereditary cancer-predisposing syndrome
rs121908294	rs121908294	GRCh38.p7	11	-	78112724	78112724	TCCCGACTCTTTCCTTTCAAGAGGGGCCTCTGTCATGCATATTGGGCTCCA	pathogenic	G>T	G>V	missense	ALG8	79053	2	275
rs61748497	rs61748497	GRCh38.p7	12	-	6025624	6025624	GAAGCAGACGATGGTGGATTCCTCCTGTAGAATCCTTACCAGTGACGTCTT	pathogenic,not-provided	T>C	C>R	missense	VWF	7450	1	1060	von Willebrand disease type 2N (VWD2N)
rs201406974	rs201406974	GRCh38.p7	6	-	43046304	43046304	TGACGGACCACAACCCCAAGACCTATTGGGAGTCCAACGGCAGCGCCGGCT	pathogenic,likely-pathogenic	T>C	Y>Y	synonymous-codon	CUL7	9820	3	948
rs965291972	rs965291972	GRCh38.p7	17	-	10543739	10543739	CTGGAGGCCTTTGGCAACGCCAAGACCGTGAGGAATGACAACTCCTCTCGC	likely-pathogenic	C>T	T>I	missense	MYH2	4620	2	238
rs1057519947	rs1057519947	GRCh38.p7	19	+	52212730	52212730	TCAGATGACACCCCCATGGTGCGGCGGGCCGCAGCCTCCAAGCTGGGGGAG	likely-pathogenic	G>A	R>Q	missense	PPP2R1A	5518	2	183	Uterine Carcinosarcoma, Neoplasm of the large intestine, Lung adenocarcinoma, Malignant neoplasm of body of uterus, Neoplasm of the breast, Adenocarcinoma of stomach, Adenocarcinoma of prostate, Squamous cell carcinoma of the head and neck (HNSCC), Ovarian Serous Cystadenocarcinoma
rs398124480	rs398124480	GRCh38.p7	6	-	52046144	52046144	TGCTCATCACCTTCACCAGCTCTTACAGAATAATGCCGATGACTTCACATC	pathogenic	C>T	Q>*	stop-gained	PKHD1	5314	1	818	Autosomal recessive polycystic kidney disease (PKD4)
rs397514473	rs397514473	GRCh38.p7	12	-	109814531	109814531	AACCCCATCGATCTGCTGGAGTCCACCCTATATGAGTCCTCGGTGGTGCCT	pathogenic	C>T	T>I	missense	TRPV4	59341	2	89	Metatrophic dysplasia, Skeletal dysplasia
rs119103233	rs119103233	GRCh38.p7	6	-	107929466	107929466	AGAAAAGTATATGGAAGGTGTATGTGGTATCGTTTACGGTTATTAAAACCC	pathogenic	G>A	W>*	stop-gained	SEC63	11231	2	58	Polycystic liver disease 2 (PCLD2)
rs33951978	rs33951978	GRCh38.p7	11	-	5226599	5226599	AGTGAGCTGCACTGTGACAAGCTGCACGTGGATCCTGAGAACTTCAGGGTG	other,pathogenic	A>T	H>L	missense	HBB	3043	2	98	HEMOGLOBIN WOOD, Erythrocytosis 6, familial (ECYT6)
rs74315321	rs74315321	GRCh38.p7	1	+	34784887	34784887	CTGGTATACGTGGTGGCTGCAGAGCGCGTGTGGGGGGATGAGCAGAAGGAC	pathogenic	G>C	R>P	missense	GJB3	2707	2	42	Erythrokeratodermia variabilis (EKVP1)
rs886042025	rs886042025	GRCh38.p7	X	+	22077487	22077487	CTGCTCCCTTTCAGAAGCGATTGAAAAAGCAGATGCCAAGCCACTGCTACA	pathogenic	A>T	K>*	stop-gained	PHEX	5251	1	150
rs62638197	rs62638197	GRCh38.p7	5	-	178994808	178994808	GGCCTGACGCTGGGCGGCCTGTTCCCGGTGCACGCGCGGGGCGCGGCGGGC	pathogenic,likely-pathogenic	C>T	P>L	missense	GRM6	2916	2	46	Congenital stationary night blindness, type 1B (CSNB1B), Congenital stationary night blindness
rs778424518_0	rs778424518	GRCh38.p7	19	+	11113312	11113312	CCTACCTCTTCTTCACCAACCGGCACGAGGTCAGGAAGATGACGCTGGACC	likely-pathogenic	C>A	H>Q	missense	LDLR	3949	3	407
rs778424518_1	rs778424518	GRCh38.p7	19	+	11113312	11113312	CCTACCTCTTCTTCACCAACCGGCACGAGGTCAGGAAGATGACGCTGGACC	likely-pathogenic	C>T	H>H	synonymous-codon	LDLR	3949	3	407	Familial hypercholesterolemia (FH)
rs138947766_0	rs138947766	GRCh38.p7	19	+	11116883	11116883	GATCTCCTCAGTGGCCGCCTCTACTGGGTTGACTCCAAACTTCACTCCATC	pathogenic-likely-pathogenic,pathogenic	G>A	W>*	stop-gained	LDLR	3949	2	577	Familial hypercholesterolemia (FH)
rs138947766_1	rs138947766	GRCh38.p7	19	+	11116883	11116883	GATCTCCTCAGTGGCCGCCTCTACTGGGTTGACTCCAAACTTCACTCCATC	pathogenic-likely-pathogenic,pathogenic	G>C	W>S	missense	LDLR	3949	2	577	Familial hypercholesterolemia (FH)
rs1057516328	rs1057516328	GRCh38.p7	17	+	80116992	80116992	GGTTCCCCAAGGACTCTAGCACCTGGACTGTGGACCACCAGCTCCTGTGGG	likely-pathogenic	G>A	W>*	stop-gained	GAA	2548	3	738	Glycogen storage disease, type II (GSD2)
rs119103258	rs119103258	GRCh38.p7	11	-	64746796	64746796	CTTTGACCTGCAGAACCCAAGAGAGTGGACGCGGATGGTGATCCGGAACAT	pathogenic-likely-pathogenic,pathogenic	T>C	W>R	missense	PYGM	5837	1	710	Glycogen storage disease, type V (GSD5)
rs730881014	rs730881014	GRCh38.p7	1	-	155904494	155904494	CCCTTGTTTCCCTCTAGGCAGAGTTTACAGCCATGCGGGACCAGTATATGA	pathogenic	T>C	F>F	synonymous-codon	RIT1	6016	3	46
rs757782702	rs757782702	GRCh38.p7	11	+	108244975	108244975	AAAAGAAGTCATTATTGAATTATTTCAACTGCAAATTTATATCCATCATCC	pathogenic	C>T	Q>*	stop-gained	ATM	472	1	284	Hereditary cancer-predisposing syndrome
rs886044756	rs886044756	GRCh38.p7	1	-	94007730	94007730	TGTGTTTTCTCCTAGTGCTTTGGCCTCCTGGGAGTGAATGGTGCCGGCAAA	likely-pathogenic	T>G	L>R	missense	ABCA4	24	2	1970
rs1064793786	rs1064793786	GRCh38.p7	8	-	118110235	118110235	ATGCTGGTATTCAAGGGGAAGAGGTACCTGACAGGGATAGGATCAGACACC	pathogenic	A>G	Y>C	missense	EXT1	2131	2	271
rs727502828	rs727502828	GRCh38.p7	21	+	46116027	46116027	TTCACAGGGAGACCCGGGCATCGAAGGCCCCATTGGATTCCCAGGACCCAA	pathogenic	G>A	G>S	missense	COL6A2	1292	1	292
rs137852677	rs137852677	GRCh38.p7	2	-	190975830	190975830	GGAACTGGATATATCAAGACTGAGTTGATTTCTGTGTCTGAAGTGTAAGTG	pathogenic	T>C	L>S	missense	STAT1	6772	2	706	Immunodeficiency 31a (IMD31A)
rs149827237	rs149827237	GRCh38.p7	2	+	71515716	71515716	CGCTGCAGGGCAGACCAAGCGGACGCGGATCCACAAGGGAAACAGCCCACT	likely-pathogenic	C>T	R>W	missense	DYSF	8291	1	254
rs122458141	rs122458141	GRCh38.p7	X	+	136208625	136208625	TTGTGGCCAAGAAGTGTGCTGGATGCAAGAACCCCATCACTGGTAGGCTAA	pathogenic	C>G	C>W	missense	FHL1	2273	3	240	Myopathy with postural muscle atrophy, X-linked (XMPMA)
rs118192139	rs118192139	GRCh38.p7	19	+	38572224	38572224	GCCCTGCGGTGTCTGAGCCTCCTGCATACACTGGTGGCCTTTCTCTGCATC	pathogenic,not-provided,uncertain-significance	A>C	H>P	missense	RYR1	6261	2	4651	Myopathy, Central Core (CCD)
rs28940869	rs28940869	GRCh38.p7	1	-	46192397	46192397	GGCTGAGGACCCAGCACTACTGTACCGTGTGGAGACCATGCCTGGGCTGGG	pathogenic	C>T	R>C	missense	POMGNT1	55624	1	442	Congenital muscular dystrophy-dystroglycanopathy with brain and eye anomalies, type A3
rs868151020	rs868151020	GRCh38.p7	5	-	13814739	13814739	AACTCTAACCCTTGCCAATGGTGATCGGATTCCCATGGCTCCAAACTGCAA	likely-pathogenic	C>T	R>W	missense	DNAH5	1767	1	2366	Ciliary dyskinesia (PCD)
rs397514713	rs397514713	GRCh38.p7	16	+	2496834	2496834	CCCCTCTGCTACTTCGCCCGGGTCTTTGACGTCTTCCTGGTGGAGGGCTAC	pathogenic	T>C	F>S	missense	TBC1D24	57465	2	229	Early infantile epileptic encephalopathy 16 (EIEE16)
rs786205812	rs786205812	GRCh38.p7	17	+	70175265	70175265	GTACCTCGCAGACATCTTCACCACGTGTGTGGACATTCGCTGGCGGTGGAT	uncertain-significance,likely-pathogenic	T>G	C>G	missense	KCNJ2	3759	1	76	Andersen Tawil syndrome (LQT7), Short QT syndrome 3 (SQT3)
rs1057516619	rs1057516619	GRCh38.p7	7	+	117536669	117536669	AATGGAAAAAATGATTGAAAACTTAAGACAGTAAGTTGTTCCAATAATTTC	likely-pathogenic	A>T	R>*	stop-gained	CFTR	1080	1	289	Cystic fibrosis (CF)
rs1474063386	rs1474063386	GRCh38.p7	16	-	16214329	16214329	CCCCTTCTTCCCTGAAGACCCCCAGCAGTCTGTAAGTCACCAAGTTCCAAC	pathogenic	C>T	Q>*	stop-gained	ABCC6	368	1	199	Pseudoxanthoma elasticum (PXE)
rs1198614767	rs1198614767	GRCh38.p7	8	-	89978239	89978239	CCTGAAAGCAGTTGAGTCCAAGAAGCAGCCTCCACAAATTGAAAGGTATAT	pathogenic	C>G	Q>E	missense	NBN	4683	1	107
rs1057519967_0	rs1057519967	GRCh38.p7	17	-	49619063	49619063	TTTGTGCAAGGCAAAGACTGGGGATTCAAGAAATTCATCCGTAGAGATTTT	likely-pathogenic	T>G	F>C	missense	SPOP	8405	2	133	Adenocarcinoma of prostate
rs1057519967_1	rs1057519967	GRCh38.p7	17	-	49619063	49619063	TTTGTGCAAGGCAAAGACTGGGGATTCAAGAAATTCATCCGTAGAGATTTT	likely-pathogenic	T>C	F>S	missense	SPOP	8405	2	133	Adenocarcinoma of prostate
rs786200979	rs786200979	GRCh38.p7	1	+	155238214	155238215	GTGACCCCTTCCCATTCACCGCTCCATTGGTCTTGAGCCAAGTGGGTGATGT	likely-pathogenic	AT>GG	N>R	missense	GBA	2629	2	227
rs72551318_0	rs72551318	GRCh38.p7	2	+	218812713	218812713	TCGCCCCGTGCTGCCTTTCTGGAAGCGATACCTGGATGGTTGGAATGCCAT	pathogenic	C>G	R>G	missense	CYP27A1	1593	1	270
rs72551318_1	rs72551318	GRCh38.p7	2	+	218812713	218812713	TCGCCCCGTGCTGCCTTTCTGGAAGCGATACCTGGATGGTTGGAATGCCAT	pathogenic	C>T	R>*	stop-gained	CYP27A1	1593	1	270	Cholestanol storage disease (CTX), Cholestanol storage disease (CTX)
rs120074194	rs120074194	GRCh38.p7	11	+	2572871	2572871	GAGCTGATAACCACCCTGTACATCGGCTTCCTGGGCCTCATCTTCTCCTCG	pathogenic,not-provided	G>A	G>D	missense	KCNQ1	3784	2	269	Long QT syndrome 1 (LQT1), Long QT syndrome (LQTS), Congenital long QT syndrome
rs28937573	rs28937573	GRCh38.p7	16	+	67165841	67165841	CGAGCAGCTACTGGAGCGCGTGCGGCGCAAGGTGGGGGCGGCCTGCGGGAA	pathogenic	C>T	R>C	missense	HSF4	3299	1	119	Lamellar cataract (CTRCT5)
rs1057518203	rs1057518203	GRCh38.p7	X	+	18603930	18603930	CCAAGCCGGCAAAAGTACTGCTTTGCAGTCTCACCACAGATCTAACAGCAA	pathogenic	C>T	Q>*	stop-gained	CDKL5	6792	1	336
rs587777105	rs587777105	GRCh38.p7	15	+	40007064	40007064	AAGAAATAATATATTGAATTTAAAACGGTAAGAAACAATAGGAGATTCCAT	pathogenic	C>T	R>*	stop-gained	EIF2AK4	440275	1	1136	Familial pulmonary capillary hemangiomatosis (PVOD2)
rs397516408	rs397516408	GRCh38.p7	12	-	110919117	110919117	TCCATGTTCGAACAGACCCAAATCCAGGAATTTAAGGAGGTGGGTGCAGCT	likely-pathogenic	A>G	Q>R	missense	MYL2	4633	2	27	Primary familial hypertrophic cardiomyopathy (HCM)
rs774501536	rs774501536	GRCh38.p7	16	-	70955402	70955402	GCTCTGCATCAGGGCTGCCATAGAGCAGTCCGTGAAGGAAGGAGAGGAGGC	likely-pathogenic	C>T	Q>*	stop-gained	HYDIN	54768	1	2097
rs878853033	rs878853033	GRCh38.p7	X	+	67686045	67686045	GTACCTGTGCGCCAGCAGAAATGATTGCACTATTGATAAATTCCGAAGGAA	pathogenic	T>G	C>G	missense	AR	367	1	602
rs869312112	rs869312112	GRCh38.p7	2	-	178590230	178590230	AGGCCAAACTATCCGCATTCTAGCTCGAGTCAAAGGCAGACCTGAACCAGA	likely-pathogenic	C>T	R>*	stop-gained	TTN	7273	1	18858	Primary dilated cardiomyopathy (DCM), Dilated cardiomyopathy 1G (CMD1G), Limb-girdle muscular dystrophy, type 2J (LGMDR10)
rs121434322_0	rs121434322	GRCh38.p7	11	-	59843998	59843998	GGAATACAAGTACTCATGGAGAACTCGGTGACTTCATCAGCCTACCCAAAC	pathogenic	C>A	S>*	stop-gained	GIF	2694	2	46
rs121434322_1	rs121434322	GRCh38.p7	11	-	59843998	59843998	GGAATACAAGTACTCATGGAGAACTCGGTGACTTCATCAGCCTACCCAAAC	pathogenic	C>T	S>L	missense	GIF	2694	2	46	Intrinsic factor deficiency (IFD)
rs1085307117	rs1085307117	GRCh38.p7	1	+	230690119	230690119	GCTCAAACAAGCAATAATTCAGCAGTGGCTAGAAGGCACTCTCAGTGAAAG	pathogenic	T>G	W>G	missense	COG2	22796	1	633	CONGENITAL DISORDER OF GLYCOSYLATION, TYPE IIq (CDG2Q)
rs61753185	rs61753185	GRCh38.p7	11	+	89178183	89178183	TTTCCCTTCACAGGGGTGGATGACCGGGAGTCGTGGCCTTCCGTCTTTTAT	likely-pathogenic,pathogenic	G>A	R>Q	missense	TYR	7299	2	77	Tyrosinase-negative oculocutaneous albinism (OCA1A)
rs483353045	rs483353045	GRCh38.p7	17	-	4902011	4902011	GGGCGGCTCCGTGACGTGGCTGCCTCCGGCCATCTACCGCAGCGTCTGCGC	pathogenic	C>A	P>T	missense	CHRNE	1145	1	141	Congenital myasthenic syndrome 1B, fast-channel (CMS1B)
rs786204023	rs786204023	GRCh38.p7	1	-	11794807	11794807	CCCAAGCGCCGAGAGGAAGATGTACGTCCCATCTTCTGGGCCTCCAGACCA	pathogenic	G>A	R>H	missense	MTHFR	4524	2	404	Homocysteinemia due to MTHFR deficiency
rs193922291	rs193922291	GRCh38.p7	7	-	44152330	44152330	AGGTGAGGAGGGGCAGTGGAGCGTGAAGACCAAACACCAGATGTACTCCAT	likely-pathogenic	A>T	K>*	stop-gained	GCK	2645	1	102	Maturity-onset diabetes of the young, type 2 (MODY2)
rs1057520011	rs1057520011	GRCh38.p7	6	+	80038006	80038006	TTATATGCCACCAGAAGCAATCAAAGATATGTCTTCCTCCAGAGAGAATGG	likely-pathogenic	G>T	D>Y	missense	TTK	7272	1	696	Pancreatic Neoplasms
rs121434417	rs121434417	GRCh38.p7	4	+	95129875	95129875	GGGATTTCACAGGTCCAAAGGACTATAGCTAAGCAGATTCAGATGGTGAAA	pathogenic	T>A	I>K	missense	BMPR1B	658	2	200	Type A2 brachydactyly (BDA2)
rs764397417	rs764397417	GRCh38.p7	4	+	5783666	5783666	GGAAGAGTGTGACTACTTGAGGCAGGAAGTCCAGGAGAACGCTGCCTGGCA	likely-pathogenic	G>T	E>*	stop-gained	EVC	2121	1	560	Chondroectodermal dysplasia (EVC)
rs863223919_0	rs863223919	GRCh38.p7	10	+	100989177	100989177	CTGGGAAGCCGCCAAGTTGTTTGCACGAAAACTGAACCCCAAACGATGCTT	pathogenic	C>A	R>R	synonymous-codon	TWNK	56652	1	323
rs863223919_1	rs863223919	GRCh38.p7	10	+	100989177	100989177	CTGGGAAGCCGCCAAGTTGTTTGCACGAAAACTGAACCCCAAACGATGCTT	pathogenic	C>T	R>*	stop-gained	TWNK	56652	1	323
rs587779383	rs587779383	GRCh38.p7	4	+	1806157	1806157	CGGGACGTGCACAACCTCGACTACTACAAGAAGACGACCAACGTGAGCCCG	likely-pathogenic	A>T	Y>F	missense	FGFR3	2261	2	648	Carcinoma
rs794729199	rs794729199	GRCh38.p7	17	+	2674206	2674206	ACAAAGGAATGCAAGGCTGAGCTCCGAGAGCATGAGCATGTGGTAGAATGC	likely-pathogenic	G>A	R>Q	missense	PAFAH1B1	5048	2	273	Lissencephaly 1 (LIS1)
rs747810875	rs747810875	GRCh38.p7	7	+	107893265	107893265	TTTCTGCAGTGCCTCTGAGAACTTACGCAGATCAGCCGAGTAAGTACTTAA	likely-pathogenic,likely-benign	C>T	Y>Y	synonymous-codon	DLD	1738	3	35
rs119481075	rs119481075	GRCh38.p7	9	-	96254906	96254906	GGACTCAATGTTGTCCTTATTAGCCGGACGCTGGAAAAACTAGAGGCCATT	pathogenic,likely-pathogenic	G>A	R>Q	missense	HSD17B3	3293	2	80	Testosterone 17-beta-dehydrogenase deficiency, Testosterone 17-beta-dehydrogenase deficiency, Pseudohermaphroditism
rs119103288	rs119103288	GRCh38.p7	8	-	117837148	117837148	GCCACTTTCTGTCTGGTTCCTCGTGGTCGCAGGCTTGGGTCCTTCAGATTC	pathogenic	G>A	G>D	missense	EXT1	2131	2	339	Multiple congenital exostosis (EXT)
rs118203687	rs118203687	GRCh38.p7	9	-	132901690	132901690	ACGTCTCTTTGGGCAGACGAAGCTGGAGGACTGCAGGAACATGATTGCGGA	pathogenic,not-provided	G>T	E>*	stop-gained	TSC1	7248	1	801	Tuberous sclerosis syndrome (TSC)
rs774663443	rs774663443	GRCh38.p7	12	-	32878511	32878511	CAACTGCCACTTATGAAGGTCGCTGGGGAAGAGGAACAGCACAGTACAGCT	pathogenic	G>A	W>*	stop-gained	PKP2	5318	3	123	Cardiovascular phenotype
rs797044512	rs797044512	GRCh38.p7	11	+	77156958	77156958	AACAAGCGGGGCGCCATCGAGGGCGCGAAGATTGAGCAGTACCTGCTGGAA	pathogenic,likely-pathogenic	C>T	A>V	missense	MYO7A	4647	2	230	Usher syndrome, type 1 (USH1), Deafness, autosomal dominant 11 (DFNA11)
rs1057519792	rs1057519792	GRCh38.p7	5	+	177095415	177095415	TCGGCCGACACAAGAACATCATCAACCTGCTTGGTGTCTGCACCCAGGAAG	likely-pathogenic	C>G	N>K	missense	FGFR4	2264	3	467	Rhabdomyosarcoma
rs121918065	rs121918065	GRCh38.p7	1	+	45014976	45014976	GGAAGACGGTGACATTGCAGGGCAACCTGGACCCCTGTGCCTTGTATGCAT	pathogenic	C>A	N>K	missense	UROD	7389	3	304	Familial porphyria cutanea tarda (PCT)
rs33964317	rs33964317	GRCh38.p7	16	+	176759	176759	CGACAAGACCAACGTCAAGGCCGCCTGGGGTAAGGTCGGCGCGCACGCTGG	pathogenic	T>C	W>R	missense	HBA1	3039	1	15
rs745680336	rs745680336	GRCh38.p7	15	-	48452664	48452664	CGTAGATATTGACGAGTGTCAGAACGGCCCAGTGTGCCAGCGCAACGCCGA	likely-pathogenic	G>T	G>C	missense	FBN1	2200	1	1815
rs80358384	rs80358384	GRCh38.p7	5	+	37057223	37057223	ACTATGCTCTTGTATATAGCAGACAATCTAGCCTGTTTTCCATACCAGACA	likely-pathogenic	A>G	N>S	missense	NIPBL	25836	2	2434	Cornelia de Lange syndrome 1 (CDLS1)
rs780697796_0	rs780697796	GRCh38.p7	4	-	16033377	16033377	CAAATGTGGTGGAGAAATGCACCAGCGACAGAAGGAAAATGGGCCCTTCCT	pathogenic	C>A	R>R	synonymous-codon	PROM1	8842	1	137
rs780697796_1	rs780697796	GRCh38.p7	4	-	16033377	16033377	CAAATGTGGTGGAGAAATGCACCAGCGACAGAAGGAAAATGGGCCCTTCCT	pathogenic	C>T	R>*	stop-gained	PROM1	8842	1	137	Retinal dystrophy
rs886039158	rs886039158	GRCh38.p7	15	-	48434599	48434599	TTTGAGCCCGGTCCAATGATGACATGTGAAGGTACATCTCTTAAACAGAGA	pathogenic,likely-pathogenic	G>A	C>Y	missense	FBN1	2200	2	2204	Cardiovascular phenotype
rs368928190_0	rs368928190	GRCh38.p7	16	+	78425013	78425013	CTCCTCCAGGATGTTTTGTGCCGCTCAGCTCCTGCCCGTGTCATTGTGGTC	pathogenic,likely-pathogenic	C>G	S>*	stop-gained	WWOX	51741	2	137
rs368928190_1	rs368928190	GRCh38.p7	16	+	78425013	78425013	CTCCTCCAGGATGTTTTGTGCCGCTCAGCTCCTGCCCGTGTCATTGTGGTC	pathogenic,likely-pathogenic	C>T	S>L	missense	WWOX	51741	2	137
rs577021605	rs577021605	GRCh38.p7	10	-	49532904	49532904	TCAGGAGCAAGACTGTTTACAGAGTCAACCTGTCAGTAATAATGAAGAAAT	likely-pathogenic	C>T	Q>*	stop-gained	ERCC6	2074	1	21	DE SANCTIS-CACCHIONE SYNDROME (ERCC6), Cerebro-oculo-facio-skeletal syndrome (COFS1), Cockayne syndrome B (CSB)
rs137852543	rs137852543	GRCh38.p7	X	+	107640980	107640980	TGCAGATCATATTATCACCATGGACCTACATGCTTCTCAAATTCAGGTATC	pathogenic	C>A	L>I	missense	PRPS1	5631	1	129	Phosphoribosylpyrophosphate synthetase superactivity
rs267606888	rs267606888	GRCh38.p7	M	+	4810	4810	CTAGGAATAGCCCCCTTTCACTTCTGAGTCCCAGAGGTTACCCAAGGCACC	pathogenic	G>A	W>*	stop-gained	ND2	4536	2	114	Mitochondrial complex I deficiency
rs1057519831	rs1057519831	GRCh38.p7	16	+	81912655	81912655	AGAGGACATGCTGATGAGGATTCCCCGGGACGGGGCCTTCCTGATCCGGAA	likely-pathogenic	C>T	R>W	missense	PLCG2	5336	1	665	Chronic lymphocytic leukemia (CLL)
rs72653776	rs72653776	GRCh38.p7	16	-	16187210	16187210	GACCTGCGGCTTCGGTTTTCCTAGGCCCGGGTGTCCTTTGACCGTCTGGTC	pathogenic	C>T	A>V	missense	ABCC6	368	2	594	Pseudoxanthoma elasticum (PXE)
rs61750200	rs61750200	GRCh38.p7	1	-	94098928	94098928	CGCCTGCAGCGAGGCCCTCCTGGAGCGCTTCATCATCTTCAGCCAGAGACG	pathogenic	C>T	R>C	missense	ABCA4	24	1	212	Stargardt disease 1 (STGD1), Cone-rod dystrophy 3 (CORD3), Cone-rod dystrophy 3 (CORD3), Age-related macular degeneration 2 (ARMD2), Stargardt disease 1 (STGD1), Retinitis pigmentosa 19 (RP19)
rs886039453	rs886039453	GRCh38.p7	2	+	218890349	218890349	CGCGAGAATGAGGCTTCACAACAACCGAGTTGGGAGGCAGGTGAGAGCCCC	pathogenic	C>T	R>*	stop-gained	WNT10A	80326	1	248	Odontoonychodermal dysplasia (OODD)
rs80358367	rs80358367	GRCh38.p7	5	+	36955540	36955540	TACAAAGAGCCTTCTCTTTAATGCACGAATAGCAGAAGAGGTGAACTGCCT	pathogenic	C>T	R>*	stop-gained	NIPBL	25836	1	45	Cornelia de Lange syndrome 1 (CDLS1)
rs121909202_0	rs121909202	GRCh38.p7	8	-	71244662	71244662	ACCCACTTCAGTTTCCCTTGGACTGCGAATGGAAGAAATGATTTTCAACTT	pathogenic	C>A	R>R	synonymous-codon	EYA1	2138	1	361
rs121909202_1	rs121909202	GRCh38.p7	8	-	71244662	71244662	ACCCACTTCAGTTTCCCTTGGACTGCGAATGGAAGAAATGATTTTCAACTT	pathogenic	C>T	R>*	stop-gained	EYA1	2138	1	361	Branchiootic syndrome (BOS1), Melnick-Fraser syndrome (BOR1)
rs199538582	rs199538582	GRCh38.p7	15	+	51404534	51404534	AAGGCTGGCAACGCCTTCATTGCCCGAGGAATCCTCTATGTCACAGACACC	likely-pathogenic	G>T	R>L	missense	GLDN	342035	2	355
rs587777534	rs587777534	GRCh38.p7	11	-	88296207	88296207	ATGGGTATGCTAGAAGCGAGAATCCGTATACTAACCAACAATTCTCAGACC	pathogenic,likely-pathogenic	G>C	R>P	missense	CTSC	1075	2	272	Periodontitis, aggressive, 1
rs757027813_0	rs757027813	GRCh38.p7	X	-	47575169	47575169	GATGGCTCAGGCCCTGCCCCGGCAGCGACAGCGGGATGCCTCCCCTGGCAG	pathogenic	C>A	R>R	synonymous-codon	SYN1	6853	1	422
rs757027813_1	rs757027813	GRCh38.p7	X	-	47575169	47575169	GATGGCTCAGGCCCTGCCCCGGCAGCGACAGCGGGATGCCTCCCCTGGCAG	pathogenic	C>T	R>*	stop-gained	SYN1	6853	1	422
rs121918134	rs121918134	GRCh38.p7	3	+	49022497	49022497	CATGATAAACGGAAACCGCGTGCTCGGCCCCTGCGCTCTGCTCCCGCACTC	pathogenic	G>C	G>R	missense	NDUFAF3	25915	1	77	MITOCHONDRIAL COMPLEX I DEFICIENCY, NUCLEAR TYPE 18 (MC1DN18)
rs267606643	rs267606643	GRCh38.p7	1	-	33014526	33014526	AACCCTCCAAAAGAGCCCATGAAAGATGACGTATGTAAACTCAGGACAAAA	pathogenic	A>G	D>G	missense	AK2	204	2	157	Reticular dysgenesis
rs797046051	rs797046051	GRCh38.p7	3	+	12531658	12531658	GAATGTATGAAAAGGATTAAAGTTCAGGTGGGTAAACTCAGAGAAATTCAT	likely-pathogenic	A>T	Q>L	missense	TSEN2	80746	2	446
rs121918524	rs121918524	GRCh38.p7	X	-	54011232	54011232	CCAACAAATGCCAATCTGACTCTCTTTGAGTGCTGGAGCAGTTCCTCTAAT	pathogenic	T>C	F>S	missense	PHF8	23133	2	315	Siderius X-linked mental retardation syndrome (MRXSSD)
rs151344474	rs151344474	GRCh38.p7	X	+	37805077	37805077	AGCTATGAGGTGGTGATGTTAGTGGGAGCAGGGATTGGGGTCACACCCTTC	pathogenic	G>C	G>A	missense	CYBB	1536	2	408
rs61750173	rs61750173	GRCh38.p7	17	+	8014701	8014701	AACCTGGAGGATCTGATCCGGGAGCGCACGGAGGAGCTGGAGCTGGAAAAG	likely-pathogenic,pathogenic,not-provided	G>A	R>H	missense	GUCY2D	3000	2	838	Cone-rod dystrophy 6 (CORD6), Retinal dystrophy
rs119103240	rs119103240	GRCh38.p7	11	+	112061088	112061088	TAGGAATGTTTGGAATTAAGAATTTCTCTGCTATTATTAACCCACCTCAAG	pathogenic	C>A	F>L	missense	DLAT	1737	3	576	Pyruvate dehydrogenase E2 deficiency (PDHDD)
rs368970223	rs368970223	GRCh38.p7	11	+	22255403	22255403	ATTTTTGGAGTTTTGGAAACAACGACAAGCCAGACTGGAATATGAATGGGA	pathogenic,likely-pathogenic	C>T	Q>*	stop-gained	ANO5	203859	1	404	Muscular dystrophy, Gnathodiaphyseal dysplasia (GDD), Limb-girdle muscular dystrophy, type 2L (LGMDR12)
rs786204718	rs786204718	GRCh38.p7	13	-	51950069	51950069	CTCTGTGCTCATTAAAGCTACCCACGTGGGCAATGACACCACTTTGGCTCA	likely-pathogenic,pathogenic	G>A	V>M	missense	ATP7B	540	1	890	Wilson disease (WD)
rs121913080	rs121913080	GRCh38.p7	10	+	89014191	89014191	CTAAGTCAAGTTAAAGGCTTTGTTCGAAAGAATGGTGTCAATGAAGCCAAA	pathogenic,likely-pathogenic	G>C	R>P	missense	FAS	355	2	250	Autoimmune lymphoproliferative syndrome, type 1a (ALPS1A), Autoimmune lymphoproliferative syndrome (ALPS)
rs527236033	rs527236033	GRCh38.p7	17	+	17795221	17795221	AACCTGGGGGATGCTTGTCCCAGGTGGGGATTGCACCCTGGCGAGCTTACC	pathogenic	G>A	W>*	stop-gained	RAI1	10743	2	758	Smith-Magenis syndrome (SMS)
rs104893767	rs104893767	GRCh38.p7	3	-	71784959	71784959	CGCTGGGGACGCCGCCGTGATCACCGGGGTAAGCGGCCCGGGCGCACCTGT	pathogenic	G>C	G>R	missense	PROK2	60675	1	32	Hypogonadotropic hypogonadism 4 with or without anosmia (HH4)
rs794728799	rs794728799	GRCh38.p7	1	+	237793906	237793906	TTTTAAGCGAGAAAAGGAAGTGGCACGGAAATTGGAATTTGATGGGCTTTA	likely-pathogenic	C>T	R>W	missense	RYR2	6262	1	4608
rs886042741	rs886042741	GRCh38.p7	12	-	47985551	47985551	CCGCCCTGGTGATGCTGGTCCTCAAGGCAAAGTTGGCCCTTCTGTAAGTCT	likely-pathogenic	G>C	G>R	missense	COL2A1	1280	1	573
rs1064793016	rs1064793016	GRCh38.p7	10	-	88947290	88947290	GACCCTGAAGTACCCGATAGAACATGGCATCATCACCAACTGGGACGACAT	likely-pathogenic	G>A	G>S	missense	ACTA2	59	1	76
rs183161718	rs183161718	GRCh38.p7	12	+	120739339	120739339	GGCATGGGCTACGTGACAGAGATGCCGGCAGAGCGGCACTACCGCGACGCC	uncertain-significance,likely-pathogenic	C>T	P>L	missense	ACADS	35	2	377	Deficiency of butyryl-CoA dehydrogenase (ACADSD)
rs28461189	rs28461189	GRCh38.p7	M	+	6489	6489	CGTCCTAATCACAGCAGTCCTACTTCTCCTATCTCTCCCAGTCCTAGCTGC	pathogenic	C>G	L>V	missense	COX1	4512	1	196
rs72658864	rs72658864	GRCh38.p7	19	+	11116886	11116886	CTCCTCAGTGGCCGCCTCTACTGGGTTGACTCCAAACTTCACTCCATCTCA	pathogenic	T>C	V>A	missense	LDLR	3949	2	578	Familial hypercholesterolemia (FH)
rs386134243_0	rs386134243	GRCh38.p7	1	+	156135967	156135967	ACTGGCCCGTGAGCGGGACACCAGCCGGCGGCTGCTGGCGGAAAAGGAGCG	likely-pathogenic,pathogenic	C>A	R>R	synonymous-codon	LMNA	4000	1	223
rs386134243_1	rs386134243	GRCh38.p7	1	+	156135967	156135967	ACTGGCCCGTGAGCGGGACACCAGCCGGCGGCTGCTGGCGGAAAAGGAGCG	likely-pathogenic,pathogenic	C>T	R>W	missense	LMNA	4000	1	223	Primary dilated cardiomyopathy (DCM), Dilated cardiomyopathy-hypergonadotropic hypogonadism syndrome, Dilated cardiomyopathy 1A (CMD1A), Charcot-Marie-Tooth disease type 2B1 (CMT2B1), Benign scapuloperoneal muscular dystrophy with cardiomyopathy (EDMD2), Heart-hand syndrome, Slovenian type, Hutchinson-Gilford syndrome (HGPS), Familial partial lipodystrophy 2 (FPLD2), Mandibuloacral dysostosis (MA…
rs864309672	rs864309672	GRCh38.p7	8	-	143933998	143933998	ACCAGGCCGACGCCCTGCTGCAGTCGGTGAGGGGGTGTGGGGCAGGCAGTG	pathogenic	G>A	S>S	synonymous-codon	PLEC	5339	3	448	Epidermolysis bullosa simplex with pyloric atresia (EBSPA)
rs774334667	rs774334667	GRCh38.p7	11	+	108335107	108335107	TGGCAAGGAGAGGAGACAGCTTGTTAAGGTGAGCCTTCCCTTCTCTGGCTT	likely-pathogenic	A>C	K>Q	missense	ATM	472	1	2717
rs371898076	rs371898076	GRCh38.p7	14	-	23426833	23426833	CTGAACAAGCTGATGACCAACTTGCGCTCCACCCATCCCCACTTTGTACGT	pathogenic,pathogenic-likely-pathogenic	G>A	R>H	missense	MYH7	4625	2	663	Primary familial hypertrophic cardiomyopathy (HCM), Familial hypertrophic cardiomyopathy 1 (CMH1), Hypertrophic cardiomyopathy, Cardiovascular phenotype, Familial hypertrophic cardiomyopathy 1 (CMH1), Myopathy, myosin storage, autosomal recessive (MSMB), Myosin storage myopathy (MSMA), Dilated cardiomyopathy 1S (CMD1S), Myopathy, distal, 1 (MPD1), Scapuloperoneal myopathy, MYH7-related (SPMM), Fa…
rs587777447	rs587777447	GRCh38.p7	2	-	162288221	162288221	CCTCCCTACAGGGAGTGGAAAAACCAGAGTGGCTGTTTACATTGCCAAGGA	pathogenic	A>G	R>G	missense	IFIH1	64135	1	337
rs796052819	rs796052819	GRCh38.p7	X	-	100406916	100406916	ATCCTCGACGTCAACGACAACACCCCGGTCATCACAGCCCCACCTCTGATT	pathogenic,uncertain-significance	C>G	P>R	missense	PCDH19	57526	2	561	History of neurodevelopmental disorder
rs886037707	rs886037707	GRCh38.p7	14	-	95103738	95103738	GCAACCAACTACCTCATATTCCATTCAGAATTTATACAGTTACGAGAACCA	pathogenic	C>T	Q>*	stop-gained	DICER1	23405	1	1220	DICER1-related pleuropulmonary blastoma cancer predisposition syndrome (PPB), Hereditary cancer-predisposing syndrome
rs587781226	rs587781226	GRCh38.p7	15	-	25339222	25339222	TCTCATACTTGCTTTAATGTGCTTTTACTTCCGGAATACTCAAGCAAAGAA	pathogenic	T>A	L>*	stop-gained	UBE3A	7337	2	848	Angelman syndrome (AS)
rs200857997_0	rs200857997	GRCh38.p7	4	+	184659424	184659424	GACAACCTATGCTGAATTTTGGTTTTACTATAAATCCAGGTAGGTAGCATG	pathogenic	T>G	Y>D	missense	PRIMPOL	201973	1	89	Myopia 22, autosomal dominant (MYP22)
rs200857997_1	rs200857997	GRCh38.p7	4	+	184659424	184659424	GACAACCTATGCTGAATTTTGGTTTTACTATAAATCCAGGTAGGTAGCATG	pathogenic	T>C	Y>H	missense	PRIMPOL	201973	1	89
rs886041086	rs886041086	GRCh38.p7	17	+	82809719	82809719	CGTTTCTCTTTCAGCATCGGTAGGATGGCTGGCAGGCTTCCCAGAGCCCTG	pathogenic	T>G	M>R	missense	TBCD	6904	2	387	Encephalopathy, progressive, early-onset, with brain atrophy and thin corpus callosum (PEBAT)
rs28940268	rs28940268	GRCh38.p7	2	-	214986563	214986563	ATTACTTCATTGCTGGGGCCCAATGGAGCTGGGAAAACTACTACCATGTAT	pathogenic	G>A	G>E	missense	ABCA12	26154	2	1063	Autosomal recessive congenital ichthyosis 4A (LI2)
rs753611141	rs753611141	GRCh38.p7	9	+	136418847	136418847	TCCCAGGCACCACTGGATGTATAACGCGACCTCCTACCACCACAGCTACGA	pathogenic	G>T	A>S	missense	PMPCA	23203	1	246
rs28909980	rs28909980	GRCh38.p7	22	-	28696957	28696957	TCATGAAAACGGTATTATACACCGTGACTTAAAGCCAGAGAATGTTTTACT	uncertain-significance,likely-pathogenic	G>A	D>N	missense	CHEK2	11200	1	390	Familial cancer of breast, Hereditary cancer-predisposing syndrome
rs769637393	rs769637393	GRCh38.p7	7	+	21571866	21571866	GGAAAGACTGGAATTTGGTGGTACCAAAGGAGCAATTTTAAATGGACAAGT	pathogenic	A>G	K>E	missense	DNAH11	8701	1	496
rs121909117	rs121909117	GRCh38.p7	22	-	37978094	37978094	GACAAGCGCCCCTTCATCGAGGAGGCTGAGCGGCTCCGTATGCAGCACAAG	pathogenic	C>T	A>V	missense	SOX10	6663	2	157	Waardenburg syndrome type 4C (WS4C)
rs386833462	rs386833462	GRCh38.p7	7	-	107776662	107776662	GCTAATATTGGAAGAACCAACATCTATAAGAATAAAAAAGATTATTATGAT	likely-pathogenic	A>G	Y>C	missense	SLC26A3	1811	2	520	Congenital secretory diarrhea, chloride type (DIAR1)
rs121909292	rs121909292	GRCh38.p7	2	-	74461835	74461835	GCACTGGGCCCCAGAGCTAGGAGTCTTTGCAGACTTTGGGAACCACACAAA	pathogenic	T>C	F>L	missense	MOGS	7841	1	546	Congenital disorder of glycosylation type 2B (CDG2B)
rs793888530	rs793888530	GRCh38.p7	5	+	140114182	140114182	CGGCGCGGCAGCGGAGCGCAGCATCATGGCGGACCGAGACAGCGGCAGCGA	pathogenic	A>T	M>L	missense	PURA	5813	1	1
rs80358887	rs80358887	GRCh38.p7	13	+	32340905	32340905	GAACATTCATGTTTTGGGAAAAGAACAGGCTTCACCTAAAAACGTAAAAAT	likely-benign,pathogenic,uncertain-significance	C>G	Q>E	missense	BRCA2	675	1	2184	Hereditary breast and ovarian cancer syndrome (HBOC), Breast-ovarian cancer, familial 2 (BROVCA2), Hereditary cancer-predisposing syndrome
rs587783406	rs587783406	GRCh38.p7	X	+	18507158	18507158	TTTGAGATCCTTGGGGTTGTAGGTGAAGGTAAGTTGGAATTTTTGCGTTCC	likely-pathogenic	A>G	E>G	missense	CDKL5	6792	2	21	Early infantile epileptic encephalopathy 2 (EIEE2)
rs762503273	rs762503273	GRCh38.p7	9	+	128541157	128541157	CCCAAGGGCTTTCTGACTTCCTCCTTCTGGCGCTCCTGATGTCACTCCATC	likely-pathogenic	T>C	F>S	missense	GLE1	2733	2	695
rs886044727	rs886044727	GRCh38.p7	1	-	94063288	94063288	TGGTCCTGGATAAGTTTGAAAGCTACAATGATGAAACTCAGCTCACCCAAC	pathogenic	C>A	Y>*	stop-gained	ABCA4	24	3	528	Stargardt disease 1 (STGD1)
rs1060503355	rs1060503355	GRCh38.p7	5	+	112842570	112842570	AAGTAGACCTATACAGTCTCCTGGCCGAAACTCAATTTCCCCTGGTAGAAA	likely-pathogenic	C>T	R>*	stop-gained	APC	324	1	2326	Familial adenomatous polyposis 1 (FAP1)
rs28931573	rs28931573	GRCh38.p7	11	-	116836023	116836023	CCCCTACAGCGACGAGCTGCGCCAGCGCTTGGCCGCGCGCCTTGAGGCTCT	pathogenic	C>T	R>C	missense	APOA1	335	1	197	APOLIPOPROTEIN A-I (MILANO)
rs137853072	rs137853072	GRCh38.p7	1	-	160042304	160042304	TCTGCTCTTCTCTGCGACCTTTGCAGGCACATGGTTCCTCTTTGGCGTGGT	pathogenic	G>C	G>R	missense	KCNJ10	3766	1	77	SeSAME syndrome (SESAMES)
rs121909114	rs121909114	GRCh38.p7	1	+	150511784	150511784	ACTGATCCAGCTGGAGAGGGAGTTCCAGCGCTGCTGCCGCCAGGGGAACAA	pathogenic	C>T	Q>*	stop-gained	ECM1	1893	1	373	Lipid proteinosis
rs386833496	rs386833496	GRCh38.p7	5	+	149981044	149981044	TATTCCCTTCAAAAAAGTGTCCTTGGTGTGATCACAATTGTAAATCTACGG	likely-pathogenic	G>A	G>D	missense	SLC26A2	1836	2	484	Diastrophic dysplasia (DTD)
rs797045063	rs797045063	GRCh38.p7	5	+	68294570	68294570	ATGAAAAGGACAGCTATTGAAGCATTTAATGAAACCATAAAAATATTTGAA	likely-pathogenic	T>C	F>S	missense	PIK3R1	5295	2	124	SHORT syndrome
rs143348838	rs143348838	GRCh38.p7	15	+	40418223	40418223	GGGGCTGGGACCAGCGAGGTGAGGCGGCTGGTCATCGGCAGAGCCTTCAAT	uncertain-significance,likely-pathogenic	G>A	R>Q	missense	IVD	3712	2	384	Isovaleryl-CoA dehydrogenase deficiency (IVA)
rs587784110	rs587784110	GRCh38.p7	5	+	177238391	177238391	TTTTTGGAGGGCCCCTTGGCTCAGTCAGAACTTGGAGGTGGACATGCTGAG	pathogenic	C>G	S>*	stop-gained	NSD1	64324	2	1359	Sotos syndrome 1 (SOTOS1)
rs1057520017	rs1057520017	GRCh38.p7	19	+	1220630	1220630	GACACCTGCCGGACCAGCCAGGGCTCCCCGGCTTTCCAGCCGCCCGAGATT	likely-pathogenic	C>T	S>F	missense	STK11	6794	2	216	Lung adenocarcinoma
rs148285323	rs148285323	GRCh38.p7	6	-	49441871	49441871	TGGAGCATATCGCCAGGAATTTGGAGAAAGTAAAGAGATAACATCTGCTAT	likely-pathogenic	G>C	E>Q	missense	MUT	4594	1	593
rs876661405	rs876661405	GRCh38.p7	19	+	44704140	44704140	CGAGGTCCGCTGGTTCTTCAACGGTGGGGCCCTGCCCGTCGCTCTCCGCCT	pathogenic	G>A	G>R	missense	CEACAM16	388551	1	169	Deafness, autosomal dominant 4b (DFNA4B)
rs202170644	rs202170644	GRCh38.p7	3	-	64147176	64147176	CAGGAGGGCAAGGGGCTGGGGCCCAGCCCGAAATGTGGGGCAAGCACTTCA	uncertain-significance,pathogenic	G>C	Q>H	missense	PRICKLE2	166336	3	438	Rolandic epilepsy
rs730882177	rs730882177	GRCh38.p7	8	+	20220320	20220320	TTGGACATTGGCTGGCAGCTACTCCGAATCTTCCCCAAAGAAATGCTGAAG	pathogenic	G>C	R>P	missense	ATP6V1B2	526	2	485	Zimmermann-Laband syndrome 2 (ZLS2), Zimmermann-Laband syndrome 1 (ZLS1)
rs863225307	rs863225307	GRCh38.p7	5	+	112819077	112819077	CCAAGACAGCTGTATATCCATGCGACAGTCTGGATGTCTTCCTCTCCTCAT	likely-pathogenic	C>T	Q>*	stop-gained	APC	324	1	349
rs80358659	rs80358659	GRCh38.p7	13	+	32338466	32338466	CAACATATGTCTTAAATTATCTGGCCAGTTTATGAAGGAGGGAAACACTCA	pathogenic	C>T	Q>*	stop-gained	BRCA2	675	1	1371	Hereditary breast and ovarian cancer syndrome (HBOC), Breast-ovarian cancer, familial 2 (BROVCA2), Hereditary cancer-predisposing syndrome
rs281874722	rs281874722	GRCh38.p7	X	+	108571413	108571413	GCTCTTTATTTTTAACTCCTTCTAGGGAGAACGTGGATTTCCAGGCAGTCC	pathogenic	G>A	G>R	missense	COL4A5	1287	1	129	Alport syndrome 1, X-linked recessive (ATS1)
rs281865432	rs281865432	GRCh38.p7	12	-	102894802	102894803	AGCCTGCCTGCTCTGACAAACATCATCAAGATCTTGAGGCATGACATTGGTG	likely-pathogenic	TC>CA	I>T	missense	PAH	5053	2	95
rs754866489	rs754866489	GRCh38.p7	2	-	178612115	178612115	CCTGGCAGTGGTTGATGTGACAAAACGACATGTTGACCTAAAGTGGGAGCC	likely-pathogenic	C>T	R>*	stop-gained	TTN	7273	1	15125
rs763363403	rs763363403	GRCh38.p7	4	-	5665578	5665578	TCCTCCTCTCCCTTGTGCTGACCTGGGCTGCCCTCTTCCTCATGGTTCGCT	likely-pathogenic	G>A	W>*	stop-gained	EVC2	132884	3	234	Chondroectodermal dysplasia (EVC)
rs764314276	rs764314276	GRCh38.p7	5	+	150375721	150375721	CCCGATCCTGTGTATCTCACTCCAGGAAAAGTCCTTGGGGAACATCCTCCA	likely-pathogenic	G>A	E>K	missense	TCOF1	6949	1	492	Treacher Collins syndrome 1 (TCS1)
rs121918461	rs121918461	GRCh38.p7	12	+	112450362	112450362	CACATCAAGATTCAGAACACTGGTGATTACTATGACCTGTATGGAGGGGAG	pathogenic,likely-pathogenic	A>G	D>G	missense	PTPN11	5781	2	61	Noonan syndrome 1 (NS1), Rasopathy, Noonan syndrome (NS), Short stature, Abnormality of cardiovascular system morphology
rs144809928	rs144809928	GRCh38.p7	9	-	96235548	96235548	AAGGCGGGCTTTCTGAGCCTGATCCCGGCCTGGGCCTTCTACAGCGGTGCC	pathogenic	C>T	P>L	missense	HSD17B3	3293	2	282	Pseudohermaphroditism
rs869312048	rs869312048	GRCh38.p7	2	-	178615418	178615418	ACAGCCAATAGCATCTTCTTAACATGGGATCCACCTAAAAATGATGGTGGT	likely-pathogenic	G>A	W>*	stop-gained	TTN	7273	2	14535	Primary dilated cardiomyopathy (DCM)
rs587777714	rs587777714	GRCh38.p7	6	+	109743137	109743137	TGATGTTGCAAATGAAGTGGAGACTGAACAAATACTCTGCGATGCTTCTGT	pathogenic	G>A	E>K	missense	FIG4	9896	1	302	Charcot-Marie-Tooth disease, type 4J (CMT4J)
rs587777723	rs587777723	GRCh38.p7	12	+	51789396	51789396	CTGTTCATTGGTGTCATCATTGATAACTTCAATCAACAAAAGAAAAAGATA	pathogenic	A>C	N>T	missense	SCN8A	6334	2	1425	Early infantile epileptic encephalopathy 13 (EIEE13)
rs1021631442	rs1021631442	GRCh38.p7	2	+	47806279	47806279	AAAGAACTTGCTGAGACTATAAAATGTCGTACATTATTTTCAACTCACTAC	uncertain-significance,likely-pathogenic	G>A	C>Y	missense	MSH6	2956	2	1241	Hereditary cancer-predisposing syndrome, Lynch syndrome (HNPCC)
rs201070132	rs201070132	GRCh38.p7	7	-	66993288	66993288	TCCTGAAACAAAGAGACCATACACCGTGATCCTTATTGAGAGAGCCATGAA	likely-pathogenic	G>T	V>L	missense	SBDS	51119	1	130
rs773971505	rs773971505	GRCh38.p7	2	-	227699174	227699174	CAACGTCATATCCTTGGCCTCTGTCTCCGTGGCTTTCCTTTTCTCACTTTT	pathogenic	T>C	S>P	missense	SLC19A3	80704	1	181	Biotin-thiamine-responsive basal ganglia disease (BBGD)
rs869025195	rs869025195	GRCh38.p7	1	-	155904493	155904493	CCTTGTTTCCCTCTAGGCAGAGTTTACAGCCATGCGGGACCAGTATATGAG	pathogenic	A>C	T>P	missense	RIT1	6016	1	47	Noonan syndrome (NS), Inborn genetic diseases
rs797045348	rs797045348	GRCh38.p7	X	+	78011674	78011674	CCTTTTTATTGTGTGTACCTGTACAGGCAAGTGAATTGTTAGCAAATATAT	likely-pathogenic	G>T	Q>H	missense	ATP7A	538	3	724	Menkes kinky-hair syndrome (MK)
rs869025619_0	rs869025619	GRCh38.p7	3	+	10142064	10142064	CTCGGTGAACTCGCGCGAGCCCTCCCAGGTCATCTTCTGCAATCGCAGTCC	pathogenic	C>G	Q>E	missense	VHL	7428	1	73	Erythrocytosis, familial, 2 (ECYT2), Von Hippel-Lindau syndrome (VHL)
rs869025619_1	rs869025619	GRCh38.p7	3	+	10142064	10142064	CTCGGTGAACTCGCGCGAGCCCTCCCAGGTCATCTTCTGCAATCGCAGTCC	pathogenic	C>T	Q>*	stop-gained	VHL	7428	1	73	Von Hippel-Lindau syndrome (VHL)
rs797045196	rs797045196	GRCh38.p7	20	-	763582	763582	CAGACCTACTCCTGCCTGTCCTATGGGCCAGTTGCCTACCACCTGGCTGCC	pathogenic	G>T	G>V	missense	SLC52A3	113278	2	330	Brown-Vialetto-Van Laere syndrome 1 (BVVLS1)
rs1064795113	rs1064795113	GRCh38.p7	1	-	158612819	158612819	ATATATTACCAAAGAAGACATGAAGCAGGTCCGATTCTGGTTGCTTCCCCT	likely-pathogenic	C>T	Q>*	stop-gained	SPTA1	6708	1	2378
rs863225295	rs863225295	GRCh38.p7	12	+	51765801	51765801	ATTATTGTCTTCATCTTTGCCGTGGTGGGGATGCAACTCTTTGGAAAAAGC	pathogenic	T>G	V>G	missense	SCN8A	6334	2	892	Early infantile epileptic encephalopathy 13 (EIEE13)
rs128621193	rs128621193	GRCh38.p7	X	-	101360581	101360581	AAGCAACTTACCATGGTGGAGAGCACGAGATAAAAATGGGTGAGTCCACAC	pathogenic	C>T	R>*	stop-gained	BTK	695	1	255	X-linked agammaglobulinemia (XLA), Agammaglobulinemia, non-Bruton type (AGM1)
rs312262835	rs312262835	GRCh38.p7	X	+	13744433	13744433	TTTTTAGGTTTTCTTATGCATTTTTTAAAAGAATTGGCAGAATATCATCAA	pathogenic	T>A	L>*	stop-gained	OFD1	8481	2	144	Oral-facial-digital syndrome (OFD1)
rs28383481	rs28383481	GRCh38.p7	5	+	132393688	132393688	TGCTTTGCCATAGGTGCCTACGACCGCTTCCTGCCCTACATTCTCATGGGA	conflicting-interpretations-of-pathogenicity,pathogenic	G>A	R>H	missense	SLC22A5	6584	2	512	Renal carnitine transport defect (CDSP)
rs74462309	rs74462309	GRCh38.p7	11	+	2583457	2583457	CAGGTCACAGTCACCACCATCGGCTATGGGGACAAGGTGCCCCAGACGTGG	not-provided,pathogenic	A>T	Y>F	missense	KCNQ1	3784	2	315	Congenital long QT syndrome
rs1064793480	rs1064793480	GRCh38.p7	X	+	67721934	67721934	CAAATCACCCCCCAGGAATTCCTGTGCATGAAAGCACTGCTACTCTTCAGC	pathogenic	G>A	C>Y	missense	AR	367	2	807
rs121908499	rs121908499	GRCh38.p7	19	+	920708	920708	CCAGGGAGCAGTGGGCTGGCCGCGCGCGGGCTGTGCGTCCTGGGGGAGGAC	pathogenic,likely-pathogenic	G>C	R>P	missense	KISS1R	84634	2	386	Central precocious puberty (CPPB1)
rs875989843	rs875989843	GRCh38.p7	6	+	168598828	168598828	TCTTCTTCCCCGCAGTGTCATCCTGTGACCAAGAGCACCAGTCTGCCCTGG	pathogenic	T>C	C>C	synonymous-codon	SMOC2	64094	3	216
rs63751262	rs63751262	GRCh38.p7	16	-	16150728	16150728	CTGTGTCTGGCACGTGCCCTTCTCCGGAAGACCCAGATCCTCATCCTGGAC	pathogenic,uncertain-significance	G>C	R>P	missense	ABCC6	368	2	1418
rs878855315	rs878855315	GRCh38.p7	19	+	853020	853020	AACTTCGTCATGTCGGCCGCGCACTGCGTGGCGAATGTGTGAGTAGCCGGG	pathogenic	G>T	C>F	missense	ELANE	1991	2	71
rs121912925	rs121912925	GRCh38.p7	2	+	188999560	188999560	AGAAAGAGGAGGTCTTGGAAGTCCTGGTCCAAAGGGTGACAAGGTGTTGAC	pathogenic	G>T	G>C	missense	COL3A1	1281	1	738	Ehlers-Danlos syndrome, type 4 (EDSVASC)
rs762913101	rs762913101	GRCh38.p7	1	-	29202004	29202004	CTGAGTGACAGACTGAAGAGTCTGGGGGCTGAGCATGTCATCACAGAAGAG	likely-pathogenic,pathogenic	G>A	G>E	missense	MECR	51102	2	156	Dystonia, childhood-onset, with optic atrophy and basal ganglia abnormalities (DYTOABG), Optic atrophy, Childhood Onset Dystonias
rs121908562	rs121908562	GRCh38.p7	6	+	43604646	43604646	GCTATATGCCATGTGCCGAGGGATTGAACATGATCCAGTTAAACCCAGGCA	pathogenic	G>T	E>*	stop-gained	POLH	5429	1	182	Xeroderma pigmentosum, variant type (XPV)
rs104894254	rs104894254	GRCh38.p7	11	-	128839801	128839801	CTGCTTATCTTTCAGTCTATACTTGGAGTTATAATCAATTCTTTCATGTGT	pathogenic	G>A	G>E	missense	KCNJ1	3758	2	167	Bartter syndrome, type 2, antenatal (BARTS2)
rs398124224	rs398124224	GRCh38.p7	X	+	136012979	136012979	AAAGTTCACCAAATTACGGGAGTTCCAGTTGTTGGAGACAGGCCTGTTCTT	pathogenic	C>T	Q>*	stop-gained	SLC9A6	10479	1	358
rs794729300	rs794729300	GRCh38.p7	2	-	178554510	178554510	CATCTTCCGGGTCCGAGCCGTGAACAAATATGGAATTGGCGAGCCACTGGA	pathogenic	A>T	K>*	stop-gained	TTN	7273	1	27972
rs1064794727	rs1064794727	GRCh38.p7	12	+	51807092	51807092	GAGTTGGACATCCTGCGGCAGCAGATGGAAGAGCGGTTCGTGGCATCCAAT	likely-pathogenic	T>C	M>T	missense	SCN8A	6334	2	1828	Cognitive impairment with or without cerebellar ataxia (CIAT), Early infantile epileptic encephalopathy 13 (EIEE13), Seizures, benign familial infantile, 5 (BFIS5)
rs104894540	rs104894540	GRCh38.p7	16	-	31094596	31094596	CGGGATTACCGCGCGCTCTGCGACGTGGGCACCGCCATCAGCTGTTCGCGC	pathogenic	T>C	V>A	missense	VKORC1	79001	2	45	Warfarin response
rs80359002	rs80359002	GRCh38.p7	13	+	32357877	32357877	AAAAGGAATACAGTTGGCTGATGGTGGATGGCTCATACCCTCCAATGATGG	uncertain-significance,likely-pathogenic	G>A	G>R	missense	BRCA2	675	1	2585	Breast-ovarian cancer, familial 2 (BROVCA2)
rs587779526	rs587779526	GRCh38.p7	2	+	189003019	189003019	GCTCCGGGTGAGAAAGGTGAAGGAGGCCCTCCTGGAGTTGCAGGACCCCCT	pathogenic	G>A	G>D	missense	COL3A1	1281	2	837	Ehlers-Danlos syndrome, type 4 (EDSVASC)
rs762281715	rs762281715	GRCh38.p7	1	-	21833551	21833551	CAACATGCTGATGCTGCCCTCAGTCCGACCCCAGGACGCAGGTACCTACGT	pathogenic	C>T	R>*	stop-gained	HSPG2	3339	1	3633	Lethal Kniest-like syndrome (DDSH)
rs1060501017	rs1060501017	GRCh38.p7	15	-	48505136	48505136	TTTCTCTGCCACAGACATTAACGAGTGTGAAACCCCTGGGATCTGCATGAA	likely-pathogenic	T>G	C>G	missense	FBN1	2200	1	617	Marfan syndrome (MFS)
rs397516272	rs397516272	GRCh38.p7	14	-	23430924	23430924	TATCACATTTTCTACCAAATCCTGTCTAACAAAAAGCCTGAGCTGCTGGGT	uncertain-significance,likely-pathogenic	C>T	S>F	missense	MYH7	4625	2	291	Familial hypertrophic cardiomyopathy 1 (CMH1)
rs121908550	rs121908550	GRCh38.p7	17	-	63941984	63941984	TAGCTTCTCCCCGCAGGCCTTGCCCTCTCTGACCTGATCCAGAAGTACTTC	pathogenic	T>G	L>R	missense	SCN4A	6329	2	1433	Paramyotonia congenita of von Eulenburg (PMC)
rs199730889	rs199730889	GRCh38.p7	3	+	101565323	101565323	AAACAGAAAAACTTTCTATTTTTACGACTTTGGGATAGGAATATGGACATA	pathogenic	G>T	R>L	missense	TRMT10C	54931	2	181	Combined oxidative phosphorylation deficiency 30 (COXPD30), Mitochondrial diseases
rs370475970	rs370475970	GRCh38.p7	16	+	1985996	1985996	CTGCTCAAAAGTGGATGAGCGCTGGCGCGACGGCTGGAAGGATGGCTCCTG	pathogenic	C>T	R>C	missense	GFER	2671	1	196	Mitochondrial diseases, Myopathy, mitochondrial progressive, with congenital cataract, hearing loss, and developmental delay
rs1008240677	rs1008240677	GRCh38.p7	8	-	63086009	63086009	AGCGGCGGCGGGCATGGCAGAGGCGCGATCCCAGCCCTCGGCGGGGCCGCA	likely-pathogenic	C>T	R>*	stop-gained	TTPA	7274	1	5	Ataxia with vitamin E deficiency (VED)
rs114621664	rs114621664	GRCh38.p7	17	+	81717813	81717813	GATGTGCCACGTTCCTGTGCCAGCCCCTGGATGTGCTGAAGACTCGCCTGA	likely-pathogenic	C>T	P>P	synonymous-codon	SLC25A10	1468	3	228	Mitochondrial complex I deficiency
rs386134222	rs386134222	GRCh38.p7	5	+	132392574	132392574	GGTGTGGGAGTCAGCTCCACAGCATCCCGCCTGGGCAGCATCCTGTCTCCC	uncertain-significance,pathogenic	C>T	S>F	missense	SLC22A5	6584	2	494	Renal carnitine transport defect (CDSP)
rs201850378	rs201850378	GRCh38.p7	18	+	21815724	21815724	TGATTTGAATGCTCGAAACAAGCGCCGACAGACACCACTTCATATTGCTGT	uncertain-significance,likely-pathogenic	C>T	R>*	stop-gained	MIB1	57534	1	530	Left ventricular noncompaction 7 (LVNC7)
rs786203884	rs786203884	GRCh38.p7	17	-	43091905	43091905	GGTTACCGAAGAGGGGCCAAGAAATTAGAGTCCTCAGAAGAGAACTTATCT	pathogenic	T>G	L>*	stop-gained	BRCA1	672	2	1209	Hereditary cancer-predisposing syndrome, Breast-ovarian cancer, familial 1 (BROVCA1), Hereditary breast and ovarian cancer syndrome (HBOC)
rs80338765	rs80338765	GRCh38.p7	14	-	91891236	91891236	CCCTGGTTTTACCCTCAATGAGGATGGAAGGTCTTGCCAAGGTATGTGACG	uncertain-significance,pathogenic,likely-benign	G>A	G>R	missense	FBLN5	10516	1	202	Autosomal recessive cutis laxa type IA (ARCL1A), Macular degeneration, Cutis Laxa, Dominant/Recessive
rs57496341	rs57496341	GRCh38.p7	2	+	219420943	219420943	TCCTACACCTGCGAGATTGACGCCCTGAAGGGCACTGTGAGTCCCTGCCCA	uncertain-significance,likely-pathogenic	T>G	L>R	missense	DES	1674	2	338
rs104894554	rs104894554	GRCh38.p7	17	-	18028276	18028276	CCTGGCCATTGCAGTGGCTACTGAGTGGGATTCCCAGCAGGATACCATCAA	pathogenic	T>A	W>R	missense	ATPAF2	91647	1	94	Nuclearly-encoded mitochondrial complex V (ATP synthase) deficiency 1 (MC5DN1)
rs121965065	rs121965065	GRCh38.p7	4	+	186285711	186285711	ATCTGAAATAAAAGAGGACACATCTTTCTTTGGGGTTCAAGAAATAATAAT	pathogenic	T>G	F>V	missense	F11	2160	1	460	Hereditary factor XI deficiency disease
rs1416924105	rs1416924105	GRCh38.p7	22	-	38145565	38145565	GCTACCCTTCTATGAGAGCTCCCCTCAGGTCCTGCACACTGAGGTCCTGCA	likely-pathogenic	C>T	Q>*	stop-gained	PLA2G6	8398	1	100
rs121912563	rs121912563	GRCh38.p7	4	-	148114132	148114132	CAGAGCTGGCAGAGGTTCTACCAACTGACCAAGCTGCTGGACTCCATGCAT	pathogenic	T>C	L>P	missense	NR3C2	4306	2	924	Pseudohypoaldosteronism type 1 autosomal dominant (PHA1A)
rs750612085	rs750612085	GRCh38.p7	15	-	77615044	77615044	TACCTGGCCGTCCGCCACCTAGTCTATCTCCGCTTCCTCAACCTCTCCTAC	pathogenic	A>G	Y>C	missense	LINGO1	84894	2	282	MENTAL RETARDATION, AUTOSOMAL RECESSIVE 64 (MRT64)
rs1057518645	rs1057518645	GRCh38.p7	12	-	7086423	7086423	GTGCTGCATTCCTTCACAGCTGTCTGCCAGGATGATGGCACGTGGCATCGT	pathogenic	G>T	C>F	missense	C1R	715	2	372
rs1057516311	rs1057516311	GRCh38.p7	11	+	108289611	108289611	TCTGTTTATTTTCTAGGATTCCTATCAGAAAATTCTTCTTGCCATATGTGA	likely-pathogenic	C>T	Q>*	stop-gained	ATM	472	1	1416	Ataxia-telangiectasia syndrome (AT)
rs727504411	rs727504411	GRCh38.p7	15	-	48487118	48487118	TCATAGGGAAGTATCAGTGTGCCTGCAACCCTGGCTACCATTCAACTCCCG	pathogenic	C>A	C>*	stop-gained	FBN1	2200	3	1182	Marfan syndrome (MFS)
rs137852240	rs137852240	GRCh38.p7	X	+	139551217	139551217	CACCCAATCATTTAATGACTTCACTCGGGTTGTTGGTGGAGAAGATGCCAA	pathogenic	C>T	R>W	missense	F9	2158	1	226	Hereditary factor IX deficiency disease (HEMB)
rs281865143	rs281865143	GRCh38.p7	10	+	86687164	86687164	GAGGTGAAGGGGCTGGGCGGCAAGGCCACCATCATCCATGCGCAGTACAAC	pathogenic	C>T	A>V	missense	LDB3	11155	2	147	Myofibrillar myopathy, ZASP-related (MFM4)
rs786201032	rs786201032	GRCh38.p7	11	-	299372	299372	CCGCCTCGAGACCACTTGATCTGGTCGGTGTTCAGCACCCTCTACCTGAAT	pathogenic	C>T	S>L	missense	IFITM5	387733	2	40	Osteogenesis imperfecta type 5 (OI5)
rs72656360	rs72656360	GRCh38.p7	7	+	94404849	94404849	CTCCCATTTTCTTAGGGTCCTGCAGGTGCTCGTGGTCCAGCTGGCCCTCCT	pathogenic	G>A	G>D	missense	COL1A2	1278	2	130	Ehlers-Danlos syndrome, classic type (EDSCL1), Osteogenesis imperfecta type I (OI1)
rs397515974_0	rs397515974	GRCh38.p7	11	-	47337452	47337452	GCGTGGTGTACGAGATGCGCGTCTACGCGGTCAACGCCATCGGCATGTCCA	likely-pathogenic,pathogenic	C>G	Y>*	stop-gained	MYBPC3	4607	3	847	Familial hypertrophic cardiomyopathy 4 (CMH4), Primary familial hypertrophic cardiomyopathy (HCM), Hypertrophic cardiomyopathy
rs397515974_1	rs397515974	GRCh38.p7	11	-	47337452	47337452	GCGTGGTGTACGAGATGCGCGTCTACGCGGTCAACGCCATCGGCATGTCCA	likely-pathogenic,pathogenic	C>T	Y>Y	synonymous-codon	MYBPC3	4607	3	847
rs63750687_0	rs63750687	GRCh38.p7	14	+	73217137	73217137	CCTTTCCTTTTTAGGGGGAGTAAAACTTGGATTGGGAGATTTCATTTTCTA	likely-pathogenic,not-provided,pathogenic	C>T	L>F	missense	PSEN1	5663	1	381	Alzheimer disease familial 3, with spastic paraparesis, Alzheimer disease, type 3 (AD)
rs63750687_1	rs63750687	GRCh38.p7	14	+	73217137	73217137	CCTTTCCTTTTTAGGGGGAGTAAAACTTGGATTGGGAGATTTCATTTTCTA	likely-pathogenic,not-provided,pathogenic	C>G	L>V	missense	PSEN1	5663	1	377	Alzheimer disease, type 3 (AD)
rs137853270	rs137853270	GRCh38.p7	X	+	22212922	22212922	CTCATAGGATTTCCAGCAGGAGAGCTCCAGAAGCCTTTCTTTTGGGGAACA	pathogenic	T>C	L>P	missense	PHEX	5251	2	555	Familial X-linked hypophosphatemic vitamin D refractory rickets (XLHR)
rs199476096	rs199476096	GRCh38.p7	16	-	2091806	2091806	GAGCCGCGACCGGCTGCGCTTCCTGCAGCTGCACAACTGGCTGGACAACAG	pathogenic	C>T	Q>*	stop-gained	PKD1	5310	1	3837	Polycystic kidney disease, adult type (PKD1)
rs786204030	rs786204030	GRCh38.p7	1	-	11791276	11791276	AACTGCAGCCGAATGCTGTCACTTGGGGCATCTTCCCTGGGCGAGAGATCA	pathogenic	G>A	W>*	stop-gained	MTHFR	4524	3	602	Homocysteinemia due to MTHFR deficiency, Neural tube defect (NTD)
rs879254993	rs879254993	GRCh38.p7	19	+	11116212	11116212	TCAGTGGCCCAATGGCATCACCCTAGGTATGTTCGCAGGACAGCCGTCCCA	likely-pathogenic	G>T	D>Y	missense	LDLR	3949	1	569	Familial hypercholesterolemia (FH)
rs387906509	rs387906509	GRCh38.p7	5	+	40979743	40979743	TTTTCAGACCTTCCTTGGATGTATGTGCTCAAGATGAGAGAAGCAAAAGGA	pathogenic	T>A	C>*	stop-gained	C7	730	3	728	Complement component 7 deficiency (C7D)
rs796052985	rs796052985	GRCh38.p7	2	-	166037940	166037940	TGTCTGCAAGATCGCCAGTGATTGTCAACTCCCACGCTGGCACATGAATGA	pathogenic	C>T	Q>*	stop-gained	SCN1A	6323	1	928
rs794728208	rs794728208	GRCh38.p7	15	-	48485374	48485374	AATGCCTGACCAGAGATCATGCACCGGTGAGTAGGTTCTAGCCTCATGTTG	pathogenic,likely-pathogenic	G>A	D>N	missense	FBN1	2200	1	1238	Marfan syndrome (MFS), Ectopia lentis, isolated, autosomal dominant (ECTOL1), Marfan syndrome (MFS), MASS syndrome (OCTD), Stiff skin syndrome (SSKS), Weill-Marchesani syndrome 2 (WMS2), Acromicric dysplasia (ACMICD), Geleophysic dysplasia 2 (GPHYSD2), Marfan lipodystrophy syndrome (MFLS)
rs137852611	rs137852611	GRCh38.p7	21	-	44903418	44903418	GATGACCTCAGGAATGTCAAGAAGCTAGGTGGCGACCTGCTCCGGGCCCTC	pathogenic	T>C	L>P	missense	ITGB2	3689	2	149	Leukocyte adhesion deficiency
rs864622162	rs864622162	GRCh38.p7	2	+	32141917	32141917	TTTTTTTTTTAGGCGTTTCATCAAACGGGTATATGTGTCTTTACCAAATGA	pathogenic,likely-pathogenic	C>T	R>W	missense	SPAST	6683	1	503	Spastic paraplegia 4, autosomal dominant (SPG4)
rs201716417	rs201716417	GRCh38.p7	2	+	210612132	210612132	TGTATTACAGGTCATGGCTATTGGTCGTACCTTTGAGGAGAGTTTCCAGAA	pathogenic,uncertain-significance	C>T	R>C	missense	CPS1	1373	1	809	Congenital hyperammonemia, type I
rs397516456	rs397516456	GRCh38.p7	1	-	201365298	201365298	AGCGGTCCACCCACAGGACATCCACCGGAAGCGCATGGAGAAGGACCTGAA	pathogenic,pathogenic-likely-pathogenic	C>T	R>W	missense	TNNT2	7139	1	102	Primary familial hypertrophic cardiomyopathy (HCM), Familial hypertrophic cardiomyopathy 2 (CMH2), Left ventricular noncompaction 6 (CMD1D), Familial restrictive cardiomyopathy 3 (RCM3), Cardiovascular phenotype
rs397514548_0	rs397514548	GRCh38.p7	7	-	16421067	16421067	CAGCTACACCCTACAGGCCCTGGAGAGGTAATGCGGCGCCGGGCGCGCCCC	pathogenic	A>G	R>G	missense	ISPD	729920	1	86
rs397514548_1	rs397514548	GRCh38.p7	7	-	16421067	16421067	CAGCTACACCCTACAGGCCCTGGAGAGGTAATGCGGCGCCGGGCGCGCCCC	pathogenic	A>T	R>*	stop-gained	ISPD	729920	1	86	Congenital muscular dystrophy-dystroglycanopathy with brain and eye anomalies, type A7 (MDDGA7)
rs1057517790	rs1057517790	GRCh38.p7	X	+	22077542	22077542	CTACGGCATTCACCTTTCCGCTGGCCCGTGCTTGAATCTAATATTGGCCCT	likely-pathogenic	C>T	P>L	missense	PHEX	5251	2	168
rs1085307924	rs1085307924	GRCh38.p7	17	-	40636484	40636484	GGCTTCCAACCCTGACCTAAAGTTGTGGGAGATTGGCAAGATTATTGGTGG	likely-pathogenic	T>C	W>R	missense	SMARCE1	6605	1	94
rs886044851	rs886044851	GRCh38.p7	X	-	53409479	53409479	GGCCAAGATCAAGCAAAAGCTGCGGGAAATTGAAGAGAATCAGAAGCGGAT	likely-pathogenic	G>A	E>K	missense	SMC1A	8243	1	405
rs387906567	rs387906567	GRCh38.p7	19	+	44908774	44908774	GCGGGTGCGCCTCGCCTCCCACCTGCGCAAGCTGCGTAAGCGGCTCCTCCG	pathogenic	C>T	R>C	missense	APOE	348	1	160	Familial type 3 hyperlipoproteinemia
rs398124654	rs398124654	GRCh38.p7	20	-	14326491	14326491	GGGCTCATGTGCCAAGCCCCAGAAAAGGTTCGTGGGATGGCTATTAAGGAT	pathogenic	A>G	K>R	missense	FLRT3	23767	2	339	Hypogonadotropic hypogonadism 21 with or without anosmia (HH21)
rs948326794	rs948326794	GRCh38.p7	7	-	97854653	97854653	TCCTTCTCCTGAAAAAGCCGAGGAGGAGAGTGAGAGGCTTCTGAGGGAACT	likely-pathogenic	G>T	E>*	stop-gained	ASNS	440	1	368
rs587779420	rs587779420	GRCh38.p7	2	+	188988100	188988100	TTCCAGGGCCCCCCAGGCCCTCCCGGTCCCCCTGGTACATCTGGTCATCCT	pathogenic	G>A	G>D	missense	COL3A1	1281	2	183	Ehlers-Danlos syndrome, type 4 (EDSVASC)
rs1199914684	rs1199914684	GRCh38.p7	7	+	117536639	117536639	ATCTGTTAAGGCATACTGCTGGGAAGAAGCAATGGAAAAAATGATTGAAAA	likely-pathogenic	G>T	E>*	stop-gained	CFTR	1080	1	279	Cystic fibrosis (CF)
rs766256429_0	rs766256429	GRCh38.p7	9	+	35806474	35806474	TAACTTGGAGAAGCTGGTGGAGGAACGCACACAGGCCTATCTGGAGGAAAA	pathogenic	C>T	R>C	missense	NPR2	4882	1	819	Short stature with nonspecific skeletal abnormalities (SNSK)
rs766256429_1	rs766256429	GRCh38.p7	9	+	35806474	35806474	TAACTTGGAGAAGCTGGTGGAGGAACGCACACAGGCCTATCTGGAGGAAAA	pathogenic	C>G	R>G	missense	NPR2	4882	1	351
rs104886187	rs104886187	GRCh38.p7	X	+	108620304	108620304	GAGAAGGGGGATCCAGGACCTCCTGGACTTGATGTTCCAGGACCCCCAGGT	pathogenic	G>A	G>E	missense	COL4A5	1287	2	852	Alport syndrome 1, X-linked recessive (ATS1)
rs187830361	rs187830361	GRCh38.p7	11	-	47337729	47337729	GGGAGAGGACTCCTGCACAGTACAGTGGGAGCCGCCTGCCTACGATGGCGG	likely-pathogenic,pathogenic	T>G	W>G	missense	MYBPC3	4607	1	792
rs387906716	rs387906716	GRCh38.p7	X	+	48688336	48688336	CGACCCAGATCTGCGGAGTCTGTTCTCCAGGGCAGGAATCAGCGAGGCCCA	pathogenic	T>C	S>P	missense	WAS	7454	1	272	Severe congenital neutropenia X-linked (SCNX)
rs1057517715	rs1057517715	GRCh38.p7	X	-	85911292	85911292	AATTTATTGTCTTCGCCATTCAGTACAGTGCCTTGTAGTGGACAAAGAATC	pathogenic	C>T	Q>*	stop-gained	CHM	1121	1	405
rs137854553	rs137854553	GRCh38.p7	17	+	31230373	31230373	GATGACCTCTCATTTTGCCAAGAGATGAAATTTAGGTGAGTTCTCAAAAGA	uncertain-significance,pathogenic	T>G	M>R	missense	NF1	4763	2	1035	Neurofibromatosis, type 1 (NF1)
rs104886120	rs104886120	GRCh38.p7	X	+	108595574	108595574	TATTTCAGGGCCTCCAGGTCAACCTGGTTTGCCAGGTCTCCCAGGTCCTCC	pathogenic	G>T	G>C	missense	COL4A5	1287	1	497	Alport syndrome 1, X-linked recessive (ATS1)
rs386833517_0	rs386833517	GRCh38.p7	9	-	6604637	6604637	ACCCCATGCAGCATTTTTTGCTGTCCGAGAAAGCTTGGTGAGAATGATGCC	pathogenic	C>G	R>G	missense	GLDC	2731	1	337
rs386833517_1	rs386833517	GRCh38.p7	9	-	6604637	6604637	ACCCCATGCAGCATTTTTTGCTGTCCGAGAAAGCTTGGTGAGAATGATGCC	pathogenic	C>T	R>*	stop-gained	GLDC	2731	1	337	Non-ketotic hyperglycinemia (GCE)
rs192838388	rs192838388	GRCh38.p7	9	+	130480398	130480398	TTCTTCCCACAGGGGCAAGCATGGCGTGGGCCGTATTGACATCGTGGAGAA	pathogenic,pathogenic-likely-pathogenic	G>A	V>M	missense	ASS1	445	1	263	Citrullinemia type I (CTNL1)
rs121912589	rs121912589	GRCh38.p7	12	-	39332608	39332608	GACCATTTCCAACATGGAGGCAGATATGAATAGACTCCTCAAGGTGTGGAA	pathogenic	A>G	M>V	missense	KIF21A	55605	1	934	Fibrosis of extraocular muscles, congenital, 1 (CFEOM1)
rs886040967	rs886040967	GRCh38.p7	5	-	122075482	122075482	CACAGGGTGCTGCTCAGATTTCCCCAAAGAGTGAAAAACCAAGGGACATCA	pathogenic	A>C	Q>P	missense	LOX	4015	2	37	Aortic aneurysm, familial thoracic 10 (AAT10), Familial thoracic aortic aneurysm, Acute aortic dissection
rs28937902	rs28937902	GRCh38.p7	19	+	46756113	46756113	CCCTGGCCCGGCCGGTGGGCACCAGCCTCTTTCTGCAGACCGCCCTTCGCG	pathogenic	C>A	S>R	missense	FKRP	79147	3	221	Congenital muscular dystrophy-dystroglycanopathy with mental retardation, type B5
rs869312118	rs869312118	GRCh38.p7	2	-	178562617	178562617	ACAAGAAGGATGTTCTTACTACTTCCGAGTCTTGGCTTCCAATGAATATGG	likely-pathogenic,pathogenic	C>T	R>*	stop-gained	TTN	7273	1	26198	Primary dilated cardiomyopathy (DCM), Dilated cardiomyopathy 1G (CMD1G)
rs886037961	rs886037961	GRCh38.p7	16	-	89794	89794	ACCCAGCGAGGAGGAGCCCCGTCCGCGAGAGGACGACGTCCCCTTCACTGC	pathogenic	C>A	R>R	synonymous-codon	NPRL3	8131	1	245
rs137852638	rs137852638	GRCh38.p7	1	-	119759915	119759915	TAATGCTCGTCCCACAGGTGGGGCCGGAGCTGTGGCTATGCTGATTGGGCC	pathogenic,likely-pathogenic	G>A	G>R	missense	HMGCS2	3158	1	212	mitochondrial 3-hydroxy-3-methylglutaryl-CoA synthase deficiency (HMGCS2D)
rs199683808	rs199683808	GRCh38.p7	1	-	68448644	68448644	GAAACTGTGGAGGAACTGTCCTCGCCGCTCACAGCTCATGTAACAGGTTGG	likely-pathogenic	C>T	P>L	missense	RPE65	6121	2	25	Retinal dystrophy
rs1273181642	rs1273181642	GRCh38.p7	16	-	56510004	56510004	TGTTGGATCTGAGGATTTTGATATCCGAGTTTTTAAGGAAGATGAGATTGT	pathogenic	C>T	R>*	stop-gained	BBS2	583	1	189	Bardet-Biedl syndrome 2 (BBS2)
rs202236144	rs202236144	GRCh38.p7	7	+	21725823	21725823	TTGTTCTCCTTAGATTTCTGATTATCAAGCTGACTTCAGTCGGTGGTGGCA	pathogenic	C>G	Q>E	missense	DNAH11	8701	1	2427
rs1064795817	rs1064795817	GRCh38.p7	2	-	199380416	199380416	ACAGTCCGCAATGCCTTAAAGGAACTGCTCAAAGAGATGAACCAGAGCACA	likely-pathogenic	T>C	L>P	missense	SATB2	23314	2	182
rs137853046	rs137853046	GRCh38.p7	12	-	49185579	49185579	ATTCCAGACCAACCTGGTGCCCTATCCCCGCATCCACTTCCCTCTGGCCAC	pathogenic	C>A	P>T	missense	TUBA1A	7846	1	263	Lissencephaly 3 (LIS3)
rs193929355	rs193929355	GRCh38.p7	11	-	17387128	17387128	GCGCTTTGTGCCCATTGTAGCTGAGGAGGACGGACGTTACTCTGTGGACTA	pathogenic	G>A	E>K	missense	KCNJ11	3767	1	322	Permanent neonatal diabetes mellitus (PNDM), Diabetes mellitus
rs28935477	rs28935477	GRCh38.p7	X	-	49251441	49251441	CCTGAGTCTGCACAAGTGCTTTGTGCGGGTGGAGAGCGAGAAGGGGGCTGT	pathogenic	C>T	R>W	missense	FOXP3	50943	1	362	Insulin-dependent diabetes mellitus secretory diarrhea syndrome (IPEX)
rs63751318	rs63751318	GRCh38.p7	16	-	16154995	16154995	TGGCAGGACCGGGGCAGGGAAGTCCTCCCTGGCCAGTGGGCTGCTGCGGCT	pathogenic	T>C	S>P	missense	ABCC6	368	1	1307	Pseudoxanthoma elasticum (PXE)
rs778207102	rs778207102	GRCh38.p7	5	+	240396	240396	TCCAATTAAACCAAACGCTGGGGAAGAATCTGTCATGAATCTTGACAAATT	pathogenic	G>T	E>*	stop-gained	SDHA	6389	1	443	Mitochondrial complex II deficiency, Paragangliomas 5 (PGL5), Hereditary cancer-predisposing syndrome
rs121918565	rs121918565	GRCh38.p7	6	-	42722333	42722333	CAACCCGGACTACACTTGGCAAGCATGGCGCTACTGAAAGTCAAGTTTGAC	pathogenic,not-provided	T>C	M>T	missense	PRPH2	5961	2	1	Macular dystrophy, vitelliform, adult-onset (VMD3)
rs139149160	rs139149160	GRCh38.p7	7	-	96131829	96131829	ATTCCTTTCTCGGCCATCTACTTTCCGTGCTATGCTCATGTGAAGGCTTCC	uncertain-significance,likely-pathogenic	C>T	P>L	missense	SLC25A13	10165	2	503	Neonatal intrahepatic cholestasis caused by citrin deficiency (NICCD)
rs121907983	rs121907983	GRCh38.p7	5	+	74720648	74720648	ATGTGTGATTTAAATTTTAGGCCTCGGGCAAGTGCTGTTGGTGAGAGACTC	pathogenic,likely-pathogenic	G>A	R>Q	missense	HEXB	3074	2	505	Sandhoff disease, adult type, Sandhoff disease
rs121918149	rs121918149	GRCh38.p7	2	+	127421438	127421438	GGAGGCCAAGGAAATTTTCCAAAATGTGGATGACACAGTAAGGCCACCATG	pathogenic	G>A	V>M	missense	PROC	5624	1	76	Thrombophilia, hereditary, due to protein C deficiency, autosomal recessive (THPH4)
rs144078282	rs144078282	GRCh38.p7	11	-	72302339	72302339	GCTTGTTTCCACACAGGGCTTCATCAGGCTGGACATGTCCGAGTTCCAGGA	likely-pathogenic,pathogenic	A>T	R>W	missense	CLPB	81570	1	378
rs104894905	rs104894905	GRCh38.p7	X	+	152862632	152862632	AACCAGCAGTGCCAGTGTCATCTTTGAGGGCGTCGATATCAAGAATGGAAC	pathogenic	G>T	E>*	stop-gained	NSDHL	50814	1	151	Child syndrome
rs483353023	rs483353023	GRCh38.p7	12	+	54283853	54283853	TGGTGGAAGCTACAATGATTTTGGGAATTACAACAATCAGTCTTCAAATTT	likely-pathogenic	A>G	N>D	missense	HNRNPA1	3178	1	265	Chronic progressive multiple sclerosis
rs80357438	rs80357438	GRCh38.p7	17	-	43124032	43124032	GTCATTAATGCTATGCAGAAAATCTTAGAGTGTCCCATCTGGTAAGTCAGC	likely-pathogenic,uncertain-significance,pathogenic	T>C	L>S	missense	BRCA1	672	2	22	Hereditary breast and ovarian cancer syndrome (HBOC), Breast-ovarian cancer, familial 1 (BROVCA1), Hereditary cancer-predisposing syndrome
rs918627824	rs918627824	GRCh38.p7	1	-	155295709	155295709	GCGCCTCAAGGAGATGATCAAGGCCGGGATGAACATTGCGCGACTCAACTT	pathogenic	G>A	G>R	missense	PKLR	5313	1	111	Pyruvate kinase deficiency of red cells
rs763733111	rs763733111	GRCh38.p7	9	-	125149801	125149801	ATGGTCTGCTCCTAATTACTGCTATCGTTGTGGAAATATTGCTTCGATCAT	likely-pathogenic	C>T	R>C	missense	PPP6C	5537	1	301	Malignant melanoma of skin (CMM), Squamous cell lung carcinoma
rs1064792871	rs1064792871	GRCh38.p7	22	-	50526657	50526657	CAAGCCCCTGGGTCGCTGCGTGGGCCACGCCCTGGAGGTGGAGGAGGCGCT	pathogenic	C>G	H>D	missense	TYMP	1890	1	283	Mitochondrial DNA depletion syndrome 1 (MNGIE type) (MTDPS1)
rs372318863_0	rs372318863	GRCh38.p7	4	+	121804718	121804718	TGCAATCGTGGCCTTATGTCATTTCCGAAGACCTGATGTCTCTGTCCAAGG	pathogenic	C>G	R>G	missense	EXOSC9	5393	1	161
rs372318863_1	rs372318863	GRCh38.p7	4	+	121804718	121804718	TGCAATCGTGGCCTTATGTCATTTCCGAAGACCTGATGTCTCTGTCCAAGG	pathogenic	C>T	R>*	stop-gained	EXOSC9	5393	1	161	PONTOCEREBELLAR HYPOPLASIA, TYPE 1D (PCH1D)
rs1247427997_0	rs1247427997	GRCh38.p7	1	-	165743244	165743244	TTCTTACATCCAAGGACTGTCTCATCGAAATCTGCTGGGAGATGACACCAC	pathogenic	C>A	R>R	synonymous-codon	TMCO1	54499	1	148
rs1247427997_1	rs1247427997	GRCh38.p7	1	-	165743244	165743244	TTCTTACATCCAAGGACTGTCTCATCGAAATCTGCTGGGAGATGACACCAC	pathogenic	C>T	R>*	stop-gained	TMCO1	54499	1	148	Inborn genetic diseases
rs1057519652	rs1057519652	GRCh38.p7	19	+	11102675	11102675	TGTCTCTTCTGTAGTGTCTGTCACCTGCAAATCCGGGGACTTCAGCTGTGG	likely-pathogenic	T>C	C>R	missense	LDLR	3949	1	68	Familial hypercholesterolemia (FH)
rs114073621	rs114073621	GRCh38.p7	11	-	64751346	64751346	CCGTGTCATCTTCCTGGAGAACTACCGAGTCTCACTGGCCGAGAAAGGTGG	pathogenic	C>T	R>*	stop-gained	PYGM	5837	1	562	Glycogen storage disease, type V (GSD5)
rs199422225	rs199422225	GRCh38.p7	2	-	206146919	206146919	CTCTAAGCCCTATGCCTTTACTGCCCGGCCTTGGGAAACAAGGTATCTTTT	pathogenic	C>T	R>W	missense	NDUFS1	4719	1	205	MITOCHONDRIAL COMPLEX I DEFICIENCY, NUCLEAR TYPE 5 (MC1DN5)
rs773242930	rs773242930	GRCh38.p7	11	+	68936848	68936848	TGTGAGCAAGAGGGCCCCGCGACCCCGAGCAGCCCTGGGACCCCCAGCAGG	pathogenic	C>T	R>*	stop-gained	IGHMBP2	3508	1	790
rs72556267	rs72556267	GRCh38.p7	X	+	38401348	38401348	ATCAGATTTGGACACCCTGGCTAAAGAAGCATCCATCCCAATTATCAATGG	pathogenic	G>T	E>*	stop-gained	OTC	5009	1	154	Ornithine carbamoyltransferase deficiency (OTCD)
rs121912513	rs121912513	GRCh38.p7	7	-	150948866	150948866	TGGTCCAGCCTGGAGATCACCTTCAACCTGCGAGATGTGAGTTGGCTGCCC	pathogenic,not-provided	A>T	N>I	missense	KCNH2	3757	2	861	Long QT syndrome 2 (LQT2), Long QT syndrome 2/5 (LQT2/5, DIGENIC), Congenital long QT syndrome
rs1368374192	rs1368374192	GRCh38.p7	9	-	95249289	95249289	ATCACCTTTTCGCTTTTTCCAAGATGGCTCAAGATTCAGTAGATCTTTCTT	likely-pathogenic	G>T	M>I	missense	FANCC	2176	3	1	Fanconi anemia, complementation group C (FANCC)
rs764153521	rs764153521	GRCh38.p7	11	+	121160302	121160302	GCGAGAGGCTGCAGAACAAAGTGTGCGGTCTCTGTGGCAACTTCAACGGGG	pathogenic	C>T	C>C	synonymous-codon	TECTA	7007	3	1619
rs587784251	rs587784251	GRCh38.p7	17	+	2681802	2681802	CAGTAAAAGTGTGGGAGTGCCGTTGATTGTGTCTCCTTCGGCCCCTCCTCC	pathogenic	A>C	*>C	stop-lost	PAFAH1B1	5048	3	411	Lissencephaly 1 (LIS1)
rs879254678	rs879254678	GRCh38.p7	19	+	11106667	11106667	GAATATGACTGCAAGGACATGAGCGATGAAGTTGGCTGCGTTAATGGTGAG	likely-pathogenic	A>T	D>V	missense	LDLR	3949	2	266	Familial hypercholesterolemia (FH)
rs199473394	rs199473394	GRCh38.p7	11	+	2570685	2570685	GTACGTGGTCCGCCTCTGGTCCGCCGGCTGCCGCAGCAAGTACGTGGGCCT	likely-benign,pathogenic,uncertain-significance,likely-pathogenic,not-provided	G>A	G>S	missense	KCNQ1	3784	1	179	Congenital long QT syndrome, Long QT syndrome (LQTS), Long QT syndrome 1 (LQT1), Romano-Ward syndrome (RWS), Cardiovascular phenotype
rs199422219	rs199422219	GRCh38.p7	4	+	99611156	99611156	CATATGTTGCAGCAAAATTGTCCGTCGAGTTCTGAAGGAAATGGTCGCTCA	pathogenic	C>T	R>*	stop-gained	MTTP	4547	1	595	Abetalipoproteinaemia (ABL)
rs587779692	rs587779692	GRCh38.p7	2	+	188994297	188994297	AGCCCGGGGTCCTCCAGGACCAGCCGGTGCTAATGGTGCTCCTGGACTGCG	pathogenic	G>A	G>S	missense	COL3A1	1281	1	420	Ehlers-Danlos syndrome, type 4 (EDSVASC)
rs397516946	rs397516946	GRCh38.p7	6	+	7582690	7582690	AAAGAATCAGTGTACTCAGGTGGTACAGGAAAGAGAGAGCCTTCTGGTGAA	likely-pathogenic	C>T	Q>*	stop-gained	DSP	1832	1	1211	Arrhythmogenic right ventricular cardiomyopathy (ARVD)
rs1064793011	rs1064793011	GRCh38.p7	1	-	94040043	94040043	CCTAACTCCAGAACAAGTCCTGGATGGTAAGGACTGGACGGGCCATACTTG	likely-pathogenic	G>A	G>R	missense	ABCA4	24	1	1203
rs104894804	rs104894804	GRCh38.p7	X	+	68838684	68838684	AGACAAGCTGGACATCATCTGCCCCCGAGCAGAAGCAGGGCGGCCCTATGA	pathogenic	C>T	R>*	stop-gained	EFNB1	1947	1	66	Craniofrontonasal dysplasia (CFNS)
rs193302882	rs193302882	GRCh38.p7	11	-	119029288	119029288	GGGCTACAGCCTGTATTACTTCAATCGCAAGACCTTCTCCTTTGTCATGCC	pathogenic,not-provided	C>T	R>C	missense	SLC37A4	2542	1	28	Glucose-6-phosphate transport defect (GSD1B)
rs121909223	rs121909223	GRCh38.p7	10	+	87933129	87933129	TGACAATCATGTTGCAGCAATTCACTGTAAAGCTGGAAAGGGACGAACTGG	pathogenic,likely-pathogenic	T>C	C>R	missense	PTEN	5728	1	124	Cowden syndrome 1 (CWS1), PTEN hamartoma tumor syndrome
rs104894360	rs104894360	GRCh38.p7	12	-	25209904	25209904	ACTTTTTATGTATTTCAGGGTGTTGATGATGCCTTCTATACATTAGTTCGA	pathogenic,likely-pathogenic	A>T	D>V	missense	KRAS	3845	2	153	Cardiofaciocutaneous syndrome 2 (CFC2), Noonan syndrome 3 (NS3), Rasopathy, Noonan syndrome (NS), Familial cancer of breast, Hereditary diffuse gastric cancer (HDGC), Lung cancer, Noonan syndrome 3 (NS3), Epidermal nevus syndrome (SFM), Cerebral arteriovenous malformation (BAVM), Bladder cancer, somatic, Carcinoma of pancreas, RAS-associated autoimmune leukoproliferative disorder (RALD), Acute my…
rs137901350	rs137901350	GRCh38.p7	20	+	25418112	25418112	ACCTTCTTGATGTCCTAGGTATGACCGCTTGCTTCGGATCAGAGCACTCAG	pathogenic	C>T	R>C	missense	GINS1	9837	1	83	IMMUNODEFICIENCY 55 (IMD55)
rs111033383	rs111033383	GRCh38.p7	2	-	26479325	26479325	CCCTGCATCTACATCAAGAGCTGGTGGCCGGACCAGCGCCGCCGCCTCTAC	pathogenic	G>A	W>*	stop-gained	OTOF	9381	2	718	Nonsyndromic hearing loss and deafness
rs180675584	rs180675584	GRCh38.p7	6	-	51934319	51934319	CAATTTTCCCTTTGTCCATTAGGGGGCAAGCTGATTTTCATGGCCCCAGGA	pathogenic	G>A	G>D	missense	PKHD1	5314	2	1971
rs104894042	rs104894042	GRCh38.p7	7	-	155803618	155803618	AAGGACCTGAGCCCCGGGGACCGCGTGCTGGCGGCGGACGACCAGGGCCGG	pathogenic	T>A	V>E	missense	SHH	6469	2	224	Holoprosencephaly 3 (HPE3)
rs1064795154	rs1064795154	GRCh38.p7	10	+	69380071	69380071	CTGCGGACCACGGTTGGTGTCGACGGATCTCTTTACAAGACGCACCCACAG	likely-pathogenic	G>A	G>E	missense	HK1	3098	2	414
rs375736464	rs375736464	GRCh38.p7	17	+	3499013	3499013	TGTTTGTGAATGAGGCCGCATATTACGAAAAGAAAGAAGCTTTTGCAAAGA	likely-pathogenic	C>T	Y>Y	synonymous-codon	ASPA	443	3	289
rs104894672	rs104894672	GRCh38.p7	19	+	47836263	47836263	CCCAGGCGCCCCCAGGAAGCAGCGGCGGGAGCGCACCACCTTCACCCGGAG	pathogenic,not-provided	C>T	R>W	missense	CRX	1406	1	41	Cone-rod dystrophy 2 (CORD2)
rs397515552	rs397515552	GRCh38.p7	X	+	21977180	21977180	GACGAAGATTCACCTTATCAAAATATAAAAATTCTACACTCGAAGCAGTTT	pathogenic	T>C	I>T	missense	SMS	6611	2	97	Snyder Robinson syndrome (MRXSSR)
rs869320690	rs869320690	GRCh38.p7	10	-	95613755	95613755	TTATTTGACCAGATCATTGATATGCTGAGAGTGGAACAGGTAAGAGTTCCA	pathogenic	T>C	L>P	missense	ALDH18A1	5832	2	635	Spastic paraplegia 9b, autosomal recessive (SPG9B)
rs1060503299	rs1060503299	GRCh38.p7	5	+	112839421	112839421	CCAATATGTTTTTCAAGATGTAGTTCATTATCATCTTTGTCATCAGCTGAA	pathogenic	C>A	S>*	stop-gained	APC	324	2	1276	Familial adenomatous polyposis 1 (FAP1)
rs759785462	rs759785462	GRCh38.p7	5	-	149007045	149007045	GAGGCAAGAGCTGGTGGCCTTTCACCGCCTGGCTACAGTGTACTACTCCCT	likely-pathogenic	C>T	R>C	missense	SH3TC2	79628	1	1171	Charcot-Marie-Tooth disease, type 4C (CMT4C)
rs587784339	rs587784339	GRCh38.p7	22	-	38115658	38115658	AGACCAGCTGGTGTGGCGGGCGGCCCGAAGCAGCGGGGCAGCTCCTACTTA	pathogenic	C>T	R>*	stop-gained	PLA2G6	8398	1	581	Iron accumulation in brain, PLA2G6-associated neurodegeneration (PLAN), Infantile neuroaxonal dystrophy (NBIA2A)
rs121913008	rs121913008	GRCh38.p7	18	+	31519858	31519858	CTTCCTAAACATCCTCATTTAGTGCGGCAAAAGCGCGCCTGGATCACCGCC	pathogenic-likely-pathogenic,pathogenic	G>A	R>Q	missense	DSG2	1829	2	46	Arrhythmogenic right ventricular cardiomyopathy, type 10 (ARVD10), Arrhythmogenic right ventricular cardiomyopathy (ARVD)
rs193922457	rs193922457	GRCh38.p7	X	+	22227540	22227540	GAAATGGATAAATGACAGAAGGCAGGGACTTGAGGAGCCTCTTCTACCAGG	likely-pathogenic	G>T	G>*	stop-gained	PHEX	5251	1	667	Familial X-linked hypophosphatemic vitamin D refractory rickets (XLHR)
rs80356662	rs80356662	GRCh38.p7	13	+	27924381	27924381	GTACATCTCACGGCCGCGCCGGGTGGAGCTGGCTGTCATGTTGAACTTGAC	pathogenic	G>A	E>K	missense	PDX1	3651	1	178	Pancreatic agenesis, congenital (PAGEN1)
rs199473118	rs199473118	GRCh38.p7	3	-	38604067	38604067	TGCCCTTAGAATCATCTCAGCCTCACCCGTGGCCTCAGCAGGACTTCTATG	not-provided,uncertain-significance,pathogenic	C>T	T>I	missense	SCN5A	6331	2	512	Progressive familial heart block type 1A (PFHB1A), Cardiac conduction defect, nonspecific, Brugada syndrome 1 (BRGDA1), Brugada syndrome
rs587779632	rs587779632	GRCh38.p7	2	+	188995693	188995693	TTTAAAATTTCTTTCACTACTTAGGGTCCTGCTGGAGAGCGTGGTGCTCCA	pathogenic	G>T	G>V	missense	COL3A1	1281	2	504	Ehlers-Danlos syndrome, type 4 (EDSVASC)
rs119489102	rs119489102	GRCh38.p7	11	-	65868522	65868522	ACAGGGTTACCAGCTGCTGGCCACACGCCTCTGCCAAGGTACAGGTTGCCC	pathogenic	C>T	R>C	missense	EFEMP2	30008	1	279	Autosomal recessive cutis laxa type 1B (ARCL1B), Autosomal recessive cutis laxa type IA (ARCL1A)
rs587783159	rs587783159	GRCh38.p7	X	+	18628545	18628545	CTCTGGCGGGAGCAGCAACATCCGGCAGGAACCCGCACCGAAGGGCAGGCC	pathogenic	C>T	Q>*	stop-gained	CDKL5	6792	1	891
rs267606958	rs267606958	GRCh38.p7	17	+	47945963	47945963	CCAGATTGGGGCTGTGGTCAGCCACCAGAGTTCTGTGATCCCTGATCGGGA	pathogenic	C>T	Q>*	stop-gained	PNPO	55163	1	174	Pyridoxal 5'-phosphate-dependent epilepsy (PNPOD)
rs1183890194	rs1183890194	GRCh38.p7	11	+	89178192	89178192	ACAGGGGTGGATGACCGGGAGTCGTGGCCTTCCGTCTTTTATAATAGGACC	likely-pathogenic	G>A	W>*	stop-gained	TYR	7299	2	80
rs397514390_0	rs397514390	GRCh38.p7	3	+	15644692	15644692	GCCTGGATGAACCAGCTCCCACTCTTGGCAGCAATTGAGATTCAGAAAGCT	pathogenic	T>A	L>*	stop-gained	BTD	686	2	279	Biotinidase deficiency
rs397514390_1	rs397514390	GRCh38.p7	3	+	15644692	15644692	GCCTGGATGAACCAGCTCCCACTCTTGGCAGCAATTGAGATTCAGAAAGCT	pathogenic	T>G	L>W	missense	BTD	686	2	279	Biotinidase deficiency
rs121908590	rs121908590	GRCh38.p7	12	+	5045270	5045270	CCCCTACTTCATCACCCTGGGCACCGAACTGGCAGAGCAGCAGCCAGGGGG	pathogenic	G>T	E>*	stop-gained	KCNA5	3741	1	375	Atrial fibrillation, familial, 7 (ATFB7)
rs121908640	rs121908640	GRCh38.p7	9	+	130494983	130494983	CAAGGGCCAGGTGTACATCCTCGGCCGGGAGTCCCCACTGTCTCTCTACAA	pathogenic,likely-pathogenic,pathogenic-likely-pathogenic	C>T	R>W	missense	ASS1	445	1	363	Citrullinemia type I (CTNL1)
rs769035623_0	rs769035623	GRCh38.p7	15	-	72375740	72375740	GACCTGCTTTTCGGTTCCGGGTCTTGGCCCCGTCCTTACCTCACAGGTGAG	pathogenic	G>A	W>*	stop-gained	HEXA	3073	2	78
rs769035623_1	rs769035623	GRCh38.p7	15	-	72375740	72375740	GACCTGCTTTTCGGTTCCGGGTCTTGGCCCCGTCCTTACCTCACAGGTGAG	pathogenic	G>C	W>S	missense	HEXA	3073	2	78
rs121918052_0	rs121918052	GRCh38.p7	15	-	89327006	89327006	AGTGGGACCTGCAAGAATTTAAGCAGAAGAAAGCTAAGAAGGTGAAGAAGG	pathogenic,uncertain-significance	G>A	Q>Q	synonymous-codon	POLG	5428	3	497
rs121918052_1	rs121918052	GRCh38.p7	15	-	89327006	89327006	AGTGGGACCTGCAAGAATTTAAGCAGAAGAAAGCTAAGAAGGTGAAGAAGG	pathogenic,uncertain-significance	G>C	Q>H	missense	POLG	5428	3	497	Myoclonic epilepsy myopathy sensory ataxia (MEMSA), Charcot-Marie-Tooth disease, Progressive sclerosing poliodystrophy (MTDPS4A)
rs281865492	rs281865492	GRCh38.p7	16	-	66529054	66529054	GTTTTCCTTTAGGTGTCATCTGTACGGTTGATGGAGAGGTCGATTCACAGC	pathogenic	G>A	R>Q	missense	TK2	7084	2	99	Mitochondrial DNA depletion syndrome 2 (MTDPS2)
rs450046	rs450046	GRCh38.p7	22	+	18913491	18913491	GCCTAGCAGCTGTCCAAAGTACACCCGGTGGTCAGCAGGATGCAGGCCCAG	risk-factor,benign,pathogenic	A>G	Q>R	missense	PRODH	5625	2	413
rs1057516251	rs1057516251	GRCh38.p7	17	+	80104755	80104755	CCTGGAGGAGACTCACCCAGCTCACCAGCAGGGAGCCAGCAGACCAGGGCC	likely-pathogenic	C>T	Q>*	stop-gained	GAA	2548	1	57	Glycogen storage disease, type II (GSD2)
rs1057520766	rs1057520766	GRCh38.p7	8	-	71215453	71215453	TACTCAGCTCATCCCAGCATTGGCGAAAGTCCTGCTGTATGGGTTAGGAAT	pathogenic	A>G	K>E	missense	EYA1	2138	1	511
rs80356679	rs80356679	GRCh38.p7	18	+	23907863	23907863	CAACCCCATCCAGACAGATGTGGAAAGAATTAAGGACACCTATGGGAGGAC	pathogenic	A>T	R>*	stop-gained	LAMA3	3909	1	706	Junctional epidermolysis bullosa gravis of Herlitz
rs202058504	rs202058504	GRCh38.p7	13	-	24906452	24906452	CAAGGTAAAGACAGACTTCCTCTTTCAACAGGGCCGGCCAGCCGGCTGGCT	pathogenic	C>G	S>*	stop-gained	CENPJ	55835	2	529	Primary autosomal recessive microcephaly 6 (MCPH6), Primary autosomal recessive microcephaly 6 (MCPH6), Seckel syndrome 4 (SCKL4)
rs200956636	rs200956636	GRCh38.p7	15	-	55205623	55205623	GATGCTTCTGGACCTGATAATGAAGCGAATGGAACGGTGTGTGGACAAGTC	pathogenic	C>T	R>*	stop-gained	RAB27A	5873	1	184	Griscelli syndrome type 2 (GS2)
rs727503444	rs727503444	GRCh38.p7	15	-	43608091	43608091	GATCTATCAGCTGCCCACTAGAGTTCGAGGGAGCCTGGTGAGAGGGGGTGC	pathogenic	C>T	R>*	stop-gained	STRC	161497	1	1224	Nonsyndromic hearing loss and deafness
rs80358199	rs80358199	GRCh38.p7	1	-	23846105	23846105	TGGCCAGAAAATGGAGTCTTAAACCTTGAATCCCCCATAACTACCTCAACT	pathogenic	T>G	L>R	missense	FUCA1	2517	2	410	Fucosidosis
rs116840805	rs116840805	GRCh38.p7	3	+	8745725	8745725	TTCTGCCACATCTGGGCGGTGGTGCCATGCATTAAGAGCTACCTGATCGAG	pathogenic,not-provided	C>T	P>L	missense	CAV3	859	2	105	Limb-girdle muscular dystrophy, type 1C (LGMD1C)
rs864309678	rs864309678	GRCh38.p7	16	-	79599084	79599084	AGCTGGTGACCATGTCTGTGCGCGAGCTGAACCGGCAGCTGCGCGGGGTCA	likely-pathogenic	G>C	E>D	missense	MAF	4094	3	273	Congenital cataract
rs376902371	rs376902371	GRCh38.p7	17	-	18308367	18308367	ACATTTACTGGCTCATGATTTCCAGATGCAGTTTCGAAAATGGTCAGTACA	pathogenic	A>G	M>V	missense	TOP3A	7156	1	100	Mitochondrial diseases, PROGRESSIVE EXTERNAL OPHTHALMOPLEGIA WITH MITOCHONDRIAL DNA DELETIONS, AUTOSOMAL RECESSIVE 5 (PEOB5)
rs786205671	rs786205671	GRCh38.p7	7	-	65979910	65979910	TCCCCGTATCTCCTGTGTCTGCAGTGGGTGAATGGGGTCGACACGCTAGAG	likely-pathogenic	G>C	W>S	missense	GUSB	2990	2	133	Non-immune hydrops fetalis (NIHF)
rs775143272	rs775143272	GRCh38.p7	5	+	228191	228191	TTTTTTTCCTTTCTTTTAGTCTCTGCGATATGATACCAGCTATTTTGTGGA	pathogenic	C>T	R>*	stop-gained	SDHA	6389	1	162	Mitochondrial complex II deficiency, Paragangliomas 5 (PGL5)
rs1057517683	rs1057517683	GRCh38.p7	1	+	17392121	17392121	GCTTCTCTCCCATGGCAGGGAGCTGCAGCTGCAGGGTTTTGTGGACACAGT	pathogenic	C>T	Q>*	stop-gained	PADI6	353238	1	324	Preimplantation embryonic lethality 2 (PREMBL2)
rs112341092	rs112341092	GRCh38.p7	X	-	101397855	101397855	ATAAATCCCACAGGCACTGTTTTGCTTCAGCTAGAAAATACAATGCAGATG	pathogenic	T>C	L>P	missense	GLA	2717	2	415	Fabry disease
rs1057516098	rs1057516098	GRCh38.p7	20	-	63439657	63439657	GGACAAGTACCCCCAGACCTGGAACGGCAGGCTCCTTGCGGCAACCTTCAC	pathogenic	G>A	G>S	missense	KCNQ2	3785	1	290	Early infantile epileptic encephalopathy (EIEE), Early infantile epileptic encephalopathy 7 (EIEE7)
rs80358979	rs80358979	GRCh38.p7	13	+	32356521	32356521	CGCGTCTTTCCACAGCCAGGCAGTCTGTATCTTGCAAAAACATCCACTCTG	pathogenic,uncertain-significance,likely-pathogenic	T>C	L>P	missense	BRCA2	675	2	2510	Fanconi anemia, complementation group D1 (FANCD1), Breast-ovarian cancer, familial 2 (BROVCA2), Hereditary cancer-predisposing syndrome
rs386833890	rs386833890	GRCh38.p7	19	-	35845702	35845702	TGCGTCAGCGTCAGCAGCAATCCGCCGGTCAACTTGTCCTGGGACAAGGAA	likely-pathogenic	C>T	P>L	missense	NPHS1	4868	2	575
rs1141528	rs1141528	GRCh38.p7	3	-	121788384	121788384	GAAATGGAAGAGAAATCAGCACTGATTATCCAGAAACATTGGAGAGGGTAC	benign,pathogenic,likely-benign	T>A	I>N	missense	IQCB1	9657	2	393	Nephronophthisis, Renal dysplasia and retinal aplasia (SLSN)
rs869312731	rs869312731	GRCh38.p7	20	-	6079448	6079448	ATATCAAACAGTGGAATGTAAACTGGGAAACCCGGCAGGTAAAGTGAAAGT	pathogenic	G>A	W>*	stop-gained	FERMT1	55612	3	616	Kindler's syndrome (KNDLRS)
rs762765702	rs762765702	GRCh38.p7	19	+	48596914	48596914	GACCACCGTCGCGGGGCCTTCCTCCGGAAAGGTGCGGGGGTTCTGGGGTTC	pathogenic	G>A	R>Q	missense	SULT2B1	6820	2	259	Autosomal recessive congenital ichthyosis 2 (ARCI2), ICHTHYOSIS, CONGENITAL, AUTOSOMAL RECESSIVE 14 (ARCI14)
rs863223690	rs863223690	GRCh38.p7	6	-	112191734	112191734	TTTGAAGATTGTGATGAAGTCACTGGCCAGTGTAGGAATTGCTTACGCAAC	likely-pathogenic	G>A	G>D	missense	LAMA4	3910	2	207
rs121908797	rs121908797	GRCh38.p7	7	+	117606753	117606753	CTCTTACCATATTTGACTTCATCCAGGTATGTAAAAATAAGTACCGTTAAG	pathogenic	G>A	Q>Q	synonymous-codon	CFTR	1080	3	996	Cystic fibrosis (CF), Hereditary pancreatitis (PCTT)
rs747656257	rs747656257	GRCh38.p7	19	-	1399168	1399168	ATCCTGTACGACACGTACCCACTCTCGGAGGAGACCTGGCACACACACCAG	uncertain-significance,likely-pathogenic	C>T	S>L	missense	GAMT	2593	2	140	Deficiency of guanidinoacetate methyltransferase (CCDS2)
rs398122802_0	rs398122802	GRCh38.p7	16	+	31484914	31484914	CAAGTGGCTTGGCTGTTGCTGGATTCGAGTGGAATGTGAGGCCCTCTTTTT	pathogenic	C>A	F>L	missense	SLC5A2	6524	3	98	Familial renal glucosuria (GLYS)
rs398122802_1	rs398122802	GRCh38.p7	16	+	31484914	31484914	CAAGTGGCTTGGCTGTTGCTGGATTCGAGTGGAATGTGAGGCCCTCTTTTT	pathogenic	C>T	F>F	synonymous-codon	SLC5A2	6524	3	98
rs878854359	rs878854359	GRCh38.p7	X	+	48523910	48523910	CACAGGGGTCTTAGTCGTGACCACATGGCTGTTGTCAGGTCGTGCTGCGGT	pathogenic	T>C	W>R	missense	EBP	10682	1	47	MEND syndrome (MEND)
rs121913664	rs121913664	GRCh38.p7	14	-	35404613	35404613	CAGGCGGCCGAGCGCCCCCAGGAGTGGGCCATGGAGGGCCCCCGCGACGGG	pathogenic	G>A	W>*	stop-gained	NFKBIA	4792	2	11	Ectodermal dysplasia, anhidrotic, with T-cell immunodeficiency, autosomal dominant (EDAID2)
rs139494583	rs139494583	GRCh38.p7	8	-	41934559	41934559	GCCAAAAGAAGACATGCCCCTACCCGAGGAGAGGAAGGAGGAGGAGGAGAT	pathogenic	G>A	E>K	missense	KAT6A	7994	1	1221
rs886038059	rs886038059	GRCh38.p7	13	+	32332404	32332404	GATACCTCTGAAGAAGATAGTTTTTCATTATGTTTTTCTAAATGTAGAACA	pathogenic	C>A	S>*	stop-gained	BRCA2	675	2	309	Breast-ovarian cancer, familial 2 (BROVCA2)
rs745672795_0	rs745672795	GRCh38.p7	2	-	227118652	227118652	GGAAGAGGAGCTCTTGGCCCAGGAGGCCCCCTAGTAAGATACCCACAGTTC	likely-pathogenic	G>T	G>V	missense	COL4A4	1286	2	161
rs745672795_1	rs745672795	GRCh38.p7	2	-	227118652	227118652	GGAAGAGGAGCTCTTGGCCCAGGAGGCCCCCTAGTAAGATACCCACAGTTC	likely-pathogenic	G>A	G>D	missense	COL4A4	1286	2	161
rs766020928	rs766020928	GRCh38.p7	7	-	92528434	92528434	AACCCAGAGCGACGCTCCGGGACGATGTGGGGCAGCGATCGCCTGGCGGGT	likely-pathogenic,pathogenic	T>C	M>T	missense	PEX1	5189	2	1	Peroxisome biogenesis disorder 1B (PBD1B), Zellweger syndrome (ZS)
rs886044380	rs886044380	GRCh38.p7	6	-	152309870	152309870	GCTGCAGGAAGAGGCCAGCCGGCTGCAGCACACCGCCATCCAGCAGTGTAA	likely-pathogenic	C>T	Q>*	stop-gained	SYNE1	23345	1	5652
rs121434511	rs121434511	GRCh38.p7	2	+	218270561	218270561	ATGGCGGCGGTGGTAGCTGCTACGGCGCTGAAGGGCCGGGGGGCGAGAAAT	pathogenic	C>T	A>V	missense	PNKD	25953	2	9	Paroxysmal nonkinesigenic dyskinesia 1 (PNKD1), Paroxysmal dystonia, Paroxysmal dyskinesia, Episodic hemiplegia
rs587779029	rs587779029	GRCh38.p7	3	+	36993552	36993552	CTTGGCTCTTCTGGCGCCAAAATGTCGTTCGTGGCAGGGGTTATTCGGCGG	pathogenic,uncertain-significance	C>T	S>L	missense	MLH1	4292	2	2	Hereditary cancer-predisposing syndrome, Hereditary nonpolyposis colon cancer, Lynch syndrome (HNPCC)
rs1338658857	rs1338658857	GRCh38.p7	18	-	23535665	23535665	GTCTTCTACGAACAGTACCTGACCATCATTGACGACACTATCTTCAACCTC	pathogenic	T>C	I>T	missense	NPC1	4864	2	1094	Niemann-Pick disease type C1 (NPC1)
rs137852394	rs137852394	GRCh38.p7	X	-	154992996	154992996	CCTTACCTACTCATATCTTTCTCATGTGGACCTGGTAAAAGACTTGAATTC	pathogenic	G>A	V>M	missense	F8	2157	1	181	Hereditary factor VIII deficiency disease (HEMA)
rs199472776	rs199472776	GRCh38.p7	11	+	2587630	2587630	CTCCTCCACCTGGAAGATCTACATCCGGAAGGCCCCCCGGAGCCACACTCT	uncertain-significance,likely-pathogenic,not-provided,benign	C>T	R>W	missense	KCNQ1	3784	1	397	Congenital long QT syndrome, Long QT syndrome (LQTS), Long QT syndrome 1 (LQT1), Romano-Ward syndrome (RWS), Jervell and Lange-Nielsen syndrome (JLNS), short QT syndrome (SQT), Familial atrial fibrillation, Cardiovascular phenotype, Wolff-Parkinson-White pattern
rs74315377	rs74315377	GRCh38.p7	1	+	168291339	168291339	AGCTGCGTCTACATTCACCCGGACTCCCCCAACTTTGGGGCCCACTGGATG	pathogenic	C>T	S>F	missense	TBX19	9095	2	128	Adrenocorticotropic hormone deficiency (IAD)
rs137852251	rs137852251	GRCh38.p7	X	+	139561602	139561602	CGAATTATTCCTCACCACAACTACAATGCAGCTATTAATAAGTACAACCAT	pathogenic	A>G	N>S	missense	F9	2158	2	306	Hereditary factor IX deficiency disease (HEMB)
rs121912951	rs121912951	GRCh38.p7	6	-	33167822	33167822	TGCTGGCTCGCCTGGTTCCGAGGGGCGACAAGGAGGGAAGGGAGCCAAGGT	pathogenic	C>T	R>*	stop-gained	COL11A2	1302	1	1224	Otospondylomegaepiphyseal dysplasia (OSMEDB)
rs147080557_0	rs147080557	GRCh38.p7	19	-	53810777	53810777	CCGAGCGCCTCCTTTTCATCATCGACGGCTTCGATGAGCTCAAGCCTTCTT	pathogenic	C>G	D>E	missense	NLRP12	91662	3	294	Familial cold autoinflammatory syndrome 2 (FCAS2)
rs147080557_1	rs147080557	GRCh38.p7	19	-	53810777	53810777	CCGAGCGCCTCCTTTTCATCATCGACGGCTTCGATGAGCTCAAGCCTTCTT	pathogenic	C>T	D>D	synonymous-codon	NLRP12	91662	3	294
rs200777850	rs200777850	GRCh38.p7	9	+	137149087	137149087	GATGGAGGCGAAAGAGCTGGAGGCCCGGGTCATCATCCTTTCTGCCAGGTG	pathogenic	C>A	R>R	synonymous-codon	GRIN1	2902	1	217
rs58730926	rs58730926	GRCh38.p7	17	-	41624230	41624230	GGCCACCATGCAGAACCTCAATGACCGCCTGGCCTCCTACCTGGACAAGGT	pathogenic	C>T	R>C	missense	KRT17	3872	1	94	Steatocystoma multiplex, Pachyonychia congenita 2 (PC2)
rs864309723	rs864309723	GRCh38.p7	3	-	169100918	169100918	CCAAGGTCTGCAAACCTAACACGGCACTTGAGAACCCACACAGGAGAGCAG	pathogenic	A>G	H>R	missense	MECOM	2122	2	816	Radioulnar synostosis with amegakaryocytic thrombocytopenia 2 (RUSAT2)
rs151344498	rs151344498	GRCh38.p7	X	+	37798972	37798972	TCACCCAGACGAATTGTACGTGGGCAGACCGCAGAGAGTTTGGCTGTGCAT	pathogenic,not-provided	A>C	Q>P	missense	CYBB	1536	2	231	Atypical mycobacteriosis, familial, X-linked 2 (IMD34), Chronic granulomatous disease
rs180177132	rs180177132	GRCh38.p7	16	-	23621362	23621362	ACTATTATGAACAACATTGTTATTTGGTAAGCTTTCCCTCTAGGTCCTCAG	conflicting-interpretations-of-pathogenicity,risk-factor,pathogenic	G>A	W>*	stop-gained	PALB2	79728	2	1038	Familial cancer of breast, Hereditary cancer-predisposing syndrome, Breast cancer, susceptibility to, Hereditary breast and ovarian cancer syndrome (HBOC)
rs121918403	rs121918403	GRCh38.p7	17	+	4955097	4955097	CAGGCCTTCAATGTGATCAACGGGGGCTCCCATGCTGGAAACAAGCTGGCC	pathogenic	G>T	G>V	missense	ENO3	2027	2	113
rs121908723	rs121908723	GRCh38.p7	20	-	44623039	44623039	CGGCATTCACCGTACTGTCCACGCCGGGGAGGTGGGCTCGGCCGAAGTAGT	pathogenic	G>A	G>R	missense	ADA	100	1	216	Severe combined immunodeficiency due to ADA deficiency
rs121434415	rs121434415	GRCh38.p7	19	+	7556507	7556507	GGACCTCACGTACCCAGTCACCTCCATGTTCACTGGGTCTGCCTTTAACCG	pathogenic	A>G	M>V	missense	PNPLA6	10908	1	1060	Spastic paraplegia 39 (SPG39)
rs121918122	rs121918122	GRCh38.p7	3	+	186669945	186669945	AGAGCCTCTTTCTTACAGGTGATCGGACAATGTAAGGTAATAGCTACAAGA	pathogenic	G>A	G>E	missense	HRG	3273	2	103	Thrombophilia, histidine-rich glycoprotein-related (THPH11)
rs756651509	rs756651509	GRCh38.p7	X	-	6151166	6151166	ACCCCCGTCCTCCTGGACTGGCATCCGAAATACTACTCAGTTTGCTGCTGT	pathogenic	C>T	R>*	stop-gained	NLGN4X	57502	1	101	Autism, susceptibility to, X-linked 2 (AUTSX2)
rs727503034	rs727503034	GRCh38.p7	7	+	74063224	74063224	AGTAGGCATCCCAGGCGGTGTGGTGGGTGAGTTGAAACCCCAGGAGGGGCA	likely-pathogenic	G>T	G>*	stop-gained	ELN	2006	1	620	Supravalvar aortic stenosis (SVAS)
rs1131691973	rs1131691973	GRCh38.p7	X	-	48904965	48904965	CTGTCCACTGTTGCCTCCATTCGCCTCTTTGGCTTCCACGTGGACCCATTA	likely-pathogenic	T>C	L>P	missense	SLC35A2	7355	2	315
rs80357444	rs80357444	GRCh38.p7	17	-	43093200	43093200	TTTCATTGGTACCTGGTACTGATTATGGCACTCAGGAAAGTATCTCGTTAC	pathogenic	T>A	Y>*	stop-gained	BRCA1	672	3	777	Breast-ovarian cancer, familial 1 (BROVCA1)
rs863224015	rs863224015	GRCh38.p7	1	-	241511983	241511983	AAGATACCTGTGCATCCCAACGATCATGTTAATAAAAGCCAGGTCAGTATG	likely-pathogenic	A>G	H>R	missense	FH	2271	2	180	Hereditary cancer-predisposing syndrome
rs111033345	rs111033345	GRCh38.p7	X	+	83508823	83508823	TGCACAGAGCCTGCACCCGGTGCTCCGAGAGCCCCCGGATCACGGCGAACT	pathogenic	C>T	R>*	stop-gained	POU3F4	5456	1	167	Nonsyndromic hearing loss and deafness
rs376699648	rs376699648	GRCh38.p7	4	-	106235355	106235355	TTTGATATCATAGGCTTATCCATATAAAAAAAACCAAATCTGGAAAGAAGC	pathogenic	A>T	K>*	stop-gained	TBCK	93627	1	455	Hypotonia, infantile, with psychomotor retardation and characteristic facies 3 (IHPRF3), Syndromic Infantile Encephalopathy
rs267607823_0	rs267607823	GRCh38.p7	3	+	37025844	37025844	GCCCCAGGCCATTGTCACAGAGGATAAGACAGATATTTCTAGTGGCAGGGC	uncertain-significance,pathogenic	A>G	K>E	missense	MLH1	4292	1	416	Lynch syndrome (HNPCC), Hereditary nonpolyposis colon cancer
rs267607823_1	rs267607823	GRCh38.p7	3	+	37025844	37025844	GCCCCAGGCCATTGTCACAGAGGATAAGACAGATATTTCTAGTGGCAGGGC	uncertain-significance,pathogenic	A>T	K>*	stop-gained	MLH1	4292	1	416	Hereditary nonpolyposis colon cancer, Lynch syndrome II (HNPCC2)
rs886038108_0	rs886038108	GRCh38.p7	13	+	32339044	32339044	AAATCACCAGTTTTAGCCATCAATGGGCAAAGACCCTAAAGTACAGAGAGG	pathogenic	G>A	W>*	stop-gained	BRCA2	675	3	1563	Breast-ovarian cancer, familial 2 (BROVCA2), Hereditary breast and ovarian cancer syndrome (HBOC)
rs886038108_1	rs886038108	GRCh38.p7	13	+	32339044	32339044	AAATCACCAGTTTTAGCCATCAATGGGCAAAGACCCTAAAGTACAGAGAGG	pathogenic	G>T	W>C	missense	BRCA2	675	3	1563
rs1057521115	rs1057521115	GRCh38.p7	17	+	3481734	3481734	CTTCACAACACCACCTCTAACATGGGGTGCACTCTTATTCTTGAGGATTCC	likely-pathogenic	G>A	G>E	missense	ASPA	443	2	123
rs869312775	rs869312775	GRCh38.p7	10	+	87933103	87933103	GATCTTGACCAATGGCTAAGTGAAGATGACAATCATGTTGCAGCAATTCAC	likely-pathogenic	A>G	D>G	missense	PTEN	5728	2	115	Cowden syndrome (CS)
rs587783603	rs587783603	GRCh38.p7	X	+	48523989	48523989	TCCCTGTGCTGGTTTGCAGTGTGTGGGTTCATTCACCTGGTGATCGAGGGC	likely-pathogenic	G>A	G>E	missense	EBP	10682	2	73	Chondrodysplasia punctata 2 X-linked dominant (CDPX2)
rs757139660	rs757139660	GRCh38.p7	2	+	73534828	73534828	TTCTGATTTTTACCTCCTTAGGCCAGCCTTTATTATTGCCATATAAGCCTT	likely-pathogenic,likely-benign	G>A	Q>Q	synonymous-codon	ALMS1	7840	3	3263	Alstrom syndrome (ALMS)
rs104895072	rs104895072	GRCh38.p7	11	+	67487155	67487155	CCATCGTGTGCACCATGCGAGAAGGGGAGATTGCCCAGTTCCTCTGTGACA	likely-pathogenic	G>T	G>G	synonymous-codon	AIP	9049	3	24	Somatotroph adenoma (PITA1)
rs752114168	rs752114168	GRCh38.p7	16	-	2106877	2106877	TGTCCTGCAAGGCACAGGCCGTGTACGAAGTGAGCCGCAGCTCCTACGTGT	pathogenic	C>T	Y>Y	synonymous-codon	PKD1	5310	3	2379
rs377357931	rs377357931	GRCh38.p7	6	+	109760253	109760253	AAATGTTTAATTTTTGATAAAGGAACGAGAGAAAAGAAAGCATGAAAGAAT	pathogenic	C>T	R>*	stop-gained	FIG4	9896	1	381	Charcot-Marie-Tooth disease, type 4J (CMT4J), Inborn genetic diseases
rs28942097	rs28942097	GRCh38.p7	3	+	46709164	46709164	CTGTGTCTTCAACTGTCGTGTGCCACGGACCCGGAAGGAGATCGAAGCCCG	pathogenic	C>T	R>W	missense	TMIE	259236	1	84	Deafness, autosomal recessive 6 (DFNB6)
rs281865003	rs281865003	GRCh38.p7	12	-	101761696	101761696	AGCAAAAATACTGGGAGGCAACTAAAAGATACATTTGCAGATTCCCTCAGA	pathogenic	A>G	K>R	missense	GNPTAB	79158	2	928	I cell disease
rs1057516079	rs1057516079	GRCh38.p7	20	-	63445281	63445281	GCTGCTGCTGCCGGTACCGTGGCTGGAGGGGGCGGCTCAAGTTTGCCCGGA	pathogenic	G>A	W>*	stop-gained	KCNQ2	3785	3	157	Early infantile epileptic encephalopathy 7 (EIEE7)
rs397514263	rs397514263	GRCh38.p7	2	-	211383719	211383719	TTTTTATAAACAGAATGGGCGGATCCGGCCTATTGTGGCAGAGAATCCTGA	pathogenic	C>T	R>W	missense	ERBB4	2066	1	1259	Amyotrophic lateral sclerosis 19 (ALS19)
rs201822310	rs201822310	GRCh38.p7	1	-	235470869	235470869	AAAGTGACAGTGAATGATGGAGGGGGAGTTCTCAGAGTCATTACAGTAAGT	likely-pathogenic	G>C	G>A	missense	B3GALNT2	148789	2	289
rs1135402879	rs1135402879	GRCh38.p7	17	+	31330373	31330373	ATCGAGGGCCAGTTACTAGAGACATCAGGTTTATGTATCCCTGCCAACAAC	pathogenic	C>G	S>*	stop-gained	NF1	4763	2	1875	Neurofibromatosis, type 1 (NF1)
rs387906883_0	rs387906883	GRCh38.p7	11	-	46875946	46875946	CTCAGGTTTATGTACTGGACAGACTGGGGGGAGAATGCCAAGTTAGAGCGG	pathogenic,likely-pathogenic	G>A	W>*	stop-gained	LRP4	4038	2	1186
rs387906883_1	rs387906883	GRCh38.p7	11	-	46875946	46875946	CTCAGGTTTATGTACTGGACAGACTGGGGGGAGAATGCCAAGTTAGAGCGG	pathogenic,likely-pathogenic	G>T	W>L	missense	LRP4	4038	2	1186
rs60831116_0	rs60831116	GRCh38.p7	17	-	41586781	41586781	CCTCCAGCTCCATGAAGGGCTCCTGCGGCATCGGGGGCGGCATCGGGGGCG	pathogenic,not-provided	C>A	C>*	stop-gained	KRT14	3861	3	18	Dermatopathia pigmentosa reticularis (DPR)
rs60831116_1	rs60831116	GRCh38.p7	17	-	41586781	41586781	CCTCCAGCTCCATGAAGGGCTCCTGCGGCATCGGGGGCGGCATCGGGGGCG	pathogenic,not-provided	C>T	C>C	synonymous-codon	KRT14	3861	3	18
rs61046466	rs61046466	GRCh38.p7	1	+	156114934	156114934	CCTGCCGGCCATGGAGACCCCGTCCCAGCGGCGCGCCACCCGCAGCGGGGC	pathogenic,not-provided	C>T	Q>*	stop-gained	LMNA	4000	1	6	Benign scapuloperoneal muscular dystrophy with cardiomyopathy (EDMD2), Primary dilated cardiomyopathy (DCM)
rs786205807	rs786205807	GRCh38.p7	21	+	34370840	34370840	AACATTGGTGCGGCTGGGTTCAAAATGTCCCCCTGATAAGGGAGAAAGGCA	likely-pathogenic	T>A	M>K	missense	KCNE2	9992	2	121
rs121912615	rs121912615	GRCh38.p7	3	-	165046998	165046998	TTTATTTTTAGAGCTGTACAAAAAGTTTTTCCTAATAAGAGAAGCTTCATT	uncertain-significance,likely-pathogenic,pathogenic-likely-pathogenic	T>G	V>G	missense	SI	6476	2	577	Sucrase-isomaltase deficiency (CSID)
rs797044896	rs797044896	GRCh38.p7	X	-	53382595	53382595	GGCATTCGAACAGATCAAGAAGGAGCGCTTTGACCGCTTCAATGCTTGTTT	pathogenic	C>T	R>C	missense	SMC1A	8243	1	1044	Inborn genetic diseases
rs104893709	rs104893709	GRCh38.p7	3	+	122257175	122257175	AGCCCTTCTTCCCAACTTGACGCTGGGATACAGGATATTTGACACTTGCAA	pathogenic	G>T	G>*	stop-gained	CASR	846	1	94	Neonatal severe hyperparathyroidism (NSHPT)
rs587779613	rs587779613	GRCh38.p7	2	+	188997336	188997336	CTTCCCTAACTGTTCTTGTTTTTAGGGTCCTCCTGGAAAGAATGGTGAAAC	pathogenic	G>C	G>R	missense	COL3A1	1281	1	606	Ehlers-Danlos syndrome, type 4 (EDSVASC)
rs786205704	rs786205704	GRCh38.p7	3	+	9890762	9890762	AGGCCCGCGAGCGGCCGGCACCGACGGCAGCGACTTTCAGCACCGGGAGCG	pathogenic	G>T	G>C	missense	JAGN1	84522	1	14
rs786205506	rs786205506	GRCh38.p7	17	-	50190586	50190586	GTCCCTTGCTCTCAGGGTGAAAGTGGTCCCAGCGGCCCTGCTGGTCCCACT	likely-pathogenic	G>A	G>D	missense	COL1A1	1277	2	785
rs1131690970	rs1131690970	GRCh38.p7	9	-	95480014	95480014	AAGTATATGCACTGGCAGGAGGAGTTGATTGTGGGTGGCACAGTCAAGAAC	pathogenic	T>A	L>*	stop-gained	PTCH1	5727	2	341	Hereditary cancer-predisposing syndrome
rs730880868	rs730880868	GRCh38.p7	14	-	23429255	23429255	TCGGGTGAAAGTGGGCAATGAGTACGTCACCAAGGGGCAGAATGTCCAGCA	likely-pathogenic,uncertain-significance	G>A	V>I	missense	MYH7	4625	1	411	Cardiovascular phenotype, Hypertrophic cardiomyopathy
rs796052019	rs796052019	GRCh38.p7	13	+	100157297	100157297	GCTTTCATTTCTAAGGTACATCCAGGTTATGGATTCCTTTCAGAAAACAAA	likely-pathogenic,pathogenic	G>T	G>V	missense	PCCA	5095	2	142
rs142546324	rs142546324	GRCh38.p7	16	-	15718337	15718337	GGCAACATGGAGGCCATGAGCGACCGGGTCCGCAAAGCCACACAGCAGGTG	pathogenic,uncertain-significance,likely-pathogenic	G>A	R>Q	missense	MYH11	4629	2	1765	Aortic aneurysm, familial thoracic 4 (AAT4), Aortic aneurysm, familial thoracic 4 (AAT4), Thoracic aortic aneurysm and aortic dissection (TAAD)
rs397509268	rs397509268	GRCh38.p7	17	-	43049186	43049186	CTAAATGTCCATTTTAGATCAACTGGAATGGATGGTACAGCTGTGTGGTGC	pathogenic	G>T	E>*	stop-gained	BRCA1	672	1	1781	Breast-ovarian cancer, familial 1 (BROVCA1)
rs77902683	rs77902683	GRCh38.p7	7	+	117642568	117642568	GATTCAATAACTTTGCAACAGTGGAGGAAAGCCTTTGGAGTGATACCACAG	uncertain-significance,pathogenic	G>T	R>M	missense	CFTR	1080	2	1283	Cystic fibrosis (CF)
rs587784373	rs587784373	GRCh38.p7	19	+	38580458	38580458	TTCTTCCGCAAGTTCTACAACAAGAGCGAGGATGAGGATGAACCTGACATG	uncertain-significance,likely-pathogenic	G>A	S>N	missense	RYR1	6261	2	4867	RYR1-Related Disorders
rs797044516	rs797044516	GRCh38.p7	11	+	77184715	77184715	AATGGCATCCTGCGGCCAGCACTCCGGTCAGTGCCGGGAGGCGGGGACACC	pathogenic,likely-pathogenic,uncertain-significance	G>A	R>Q	missense	MYO7A	4647	2	1168	Inborn genetic diseases, Deafness, autosomal recessive 2 (DFNB2), Usher syndrome, type 1 (USH1)
rs369947678	rs369947678	GRCh38.p7	X	+	56565446	56565446	AGGACCCACTGGCCCTGCAGCCCCCCCTGGCTCCACCGGCTCTGGTGGCCC	pathogenic	C>T	P>S	missense	UBQLN2	29978	1	525	Amyotrophic lateral sclerosis 15, with or without frontotemporal dementia (ALS15), Amyotrophic lateral sclerosis (ALS)
rs1057518927	rs1057518927	GRCh38.p7	10	-	124402952	124402952	AGACCTGATATAGTCCTCCTTGGAAAGGCCCTTTCTGGGGGCTTATACCCT	likely-pathogenic	A>G	K>R	missense	OAT	4942	2	292	Optic atrophy, Abnormality of the choroid, Visual field defect, Pain
rs1085307508	rs1085307508	GRCh38.p7	6	+	1610699	1610699	GTGAAGCCGCCCTATAGCTACATCGCGCTCATCACCATGGCCATCCAGAAC	likely-pathogenic	C>T	A>V	missense	FOXC1	2296	2	85
rs752924362_0	rs752924362	GRCh38.p7	17	+	74309345	74309345	AGGATGGACGGAACCCTGGATATCTGGGACTTCATGTTCGAGCAGTGCGAT	pathogenic	G>A	W>*	stop-gained	DNAI2	64446	2	435	Ciliary dyskinesia (PCD), Ciliary dyskinesia, primary, 9 (CILD9)
rs752924362_1	rs752924362	GRCh38.p7	17	+	74309345	74309345	AGGATGGACGGAACCCTGGATATCTGGGACTTCATGTTCGAGCAGTGCGAT	pathogenic	G>C	W>S	missense	DNAI2	64446	2	435
rs724159998	rs724159998	GRCh38.p7	7	+	128254557	128254557	CAGAAACGTGATCCAAATATCCAACGACCTGGAGAACCTCCGGGATCTTCT	pathogenic	G>A	D>N	missense	LEP	3952	1	100
rs527789070	rs527789070	GRCh38.p7	13	-	101378639	101378639	TTTATTTTTAGGGGGATAGTTCCTATGTGAAAGATCGCTGGTGTGTTTTTG	pathogenic	T>C	Y>Y	synonymous-codon	NALCN	259232	3	102
rs535922252	rs535922252	GRCh38.p7	14	+	21324747	21324747	CAGGGTGAGAATCTTTTTGAACTGCACATCCACCAGGCCTTCCTGACATCT	pathogenic	A>T	H>L	missense	RPGRIP1	57096	2	631	Leber congenital amaurosis 6 (LCA6)
rs137853120	rs137853120	GRCh38.p7	22	-	37073553	37073553	GCAGCCTGATTGTCTCAACGGCAGCGACGAAGAGCAGTGCCAGGAAGGTAG	pathogenic	G>A	D>N	missense	TMPRSS6	164656	1	512	Microcytic anemia (IRIDA)
rs1064795587	rs1064795587	GRCh38.p7	17	+	3659949	3659949	ACCGGGGGCAGCTTCAGCCTCCTGCAGATGTTCCTCCAGTCCTACAACAAC	uncertain-significance,likely-pathogenic	A>G	Q>R	missense	CTNS	1497	2	315	Nephropathic cystinosis (CTNS)
rs80338866	rs80338866	GRCh38.p7	8	-	125057574	125057574	TGTCACAGTACTATTCTGGAGAGTTGGTATCCTATGTGAGAAAAGTAAGAA	pathogenic	G>C	L>F	missense	WASHC5	9897	3	471	Spastic paraplegia 8 (SPG8)
rs587783750	rs587783750	GRCh38.p7	X	+	150649884	150649884	GTTGTCCAGTTTGGAGTCTACTCATTGGTTAGAACATATCAAGGCAAGTAT	likely-pathogenic	T>C	W>R	missense	MTM1	4534	1	346	Severe X-linked myotubular myopathy (CNMX)
rs80356495	rs80356495	GRCh38.p7	3	+	58078717	58078717	AGAATCTTTTGTGTTCTGTTAACAGGTCTGTGCCCAGACTGGGAATCCTGG	pathogenic	G>T	G>V	missense	FLNB	2317	2	181	Atelosteogenesis type 1 (AO1)
rs786205674	rs786205674	GRCh38.p7	7	-	65967798	65967798	CTGGCCACCCAGTTTGAGAACTGGTATAAGAAGTATCAGAAGCCCATTATT	likely-pathogenic	A>G	Y>C	missense	GUSB	2990	2	529	Non-immune hydrops fetalis (NIHF)
rs201405287	rs201405287	GRCh38.p7	12	-	32822589	32822589	GTGCATTCTTCATAACCTCTCCTACCAGCTGGAGGCAGAGCTCCCAGAGAA	likely-pathogenic	C>G	Q>E	missense	PKP2	5318	1	573
rs121913430	rs121913430	GRCh38.p7	7	+	55174740	55174740	GTCATAGGGACTCTGGATCCCAGAAGGTGAGAAAGTTAAAATTCCCGTCGC	likely-pathogenic	G>A	G>S	missense	EGFR	1956	1	690	Non-small cell lung cancer (NSCLC), Prostate neoplasm
rs104886298	rs104886298	GRCh38.p7	X	+	108694908	108694908	GGATGGGATTCTCTGTGGATTGGTTATTCCTTCATGATGGTATTTTACACT	pathogenic	A>G	Y>C	missense	COL4A5	1287	2	1597	Alport syndrome 1, X-linked recessive (ATS1)
rs397518453	rs397518453	GRCh38.p7	12	+	54283844	54283844	TTTTGGAGGTGGTGGAAGCTACAATGATTTTGGGAATTACAACAATCAGTC	pathogenic	G>A	D>N	missense	HNRNPA1	3178	1	262	Amyotrophic lateral sclerosis 20 (ALS20)
rs61750074	rs61750074	GRCh38.p7	12	-	6019283	6019283	CAAGATCGACCGCCCTGAAGCCTCCCGCATCACCCTGCTCCTGATGGCCAG	pathogenic	C>T	R>C	missense	VWF	7450	1	1379
rs312262815	rs312262815	GRCh38.p7	X	+	13736607	13736607	CGCCTCTAACTCTTTAGTGGCAGATCACTTACAAAGATGTGGCTATGAATA	pathogenic	C>G	H>D	missense	OFD1	8481	1	81	Oral-facial-digital syndrome (OFD1)
rs587777796	rs587777796	GRCh38.p7	3	+	179219719	179219719	ACAGATGACAAACTTTCTCAGTATTTAATTCAGCTAGTACAGGTAAAATAA	pathogenic	T>G	L>*	stop-gained	PIK3CA	5290	2	632	Cowden syndrome 5 (CWS5)
rs727503598	rs727503598	GRCh38.p7	2	-	178601104	178601104	CAAAGAACACAGTGCATCTGTCATGGAAACCCCCGAAGAATGATGGGGGCT	likely-pathogenic	G>A	W>*	stop-gained	TTN	7273	3	16959	Primary dilated cardiomyopathy (DCM)
rs111588631	rs111588631	GRCh38.p7	15	-	48428391	48428391	CACCCGTGGGAGCTACACCTGTGAGTGTAATGATGGGTTTACCGCCAGCCC	likely-pathogenic	T>C	C>R	missense	FBN1	2200	1	2318	Marfan syndrome (MFS)
rs397516089	rs397516089	GRCh38.p7	14	-	23429807	23429807	AACATGAAGTTCAAGCTGAAGCAGCGGGAGGAGCAGGCGGAGCCAGACGGC	uncertain-significance,likely-pathogenic,pathogenic	G>A	R>Q	missense	MYH7	4625	2	369	Cardiomyopathy (CMYO), Primary dilated cardiomyopathy (DCM), Dilated cardiomyopathy 1S (CMD1S), Hypertrophic cardiomyopathy, Cardiovascular phenotype
rs398123347	rs398123347	GRCh38.p7	3	-	33046184	33046184	CAGCCCACCAGCTACGACTATGATGCCCCACTGAGTGAGGCTGGGGACCTC	likely-pathogenic	C>T	A>V	missense	GLB1	2720	2	335	GM1 gangliosidosis type 2, Infantile GM1 gangliosidosis, Mucopolysaccharidosis, MPS-IV-B (MPS4B), Gangliosidosis GM1 type 3
rs121909284	rs121909284	GRCh38.p7	12	+	51916219	51916219	CTGGTGCTGTGGGAGATTGCCCGCCGGACCATCGTGAATGGTGAGGGCCCA	pathogenic	G>A	R>Q	missense	ACVRL1	94	2	411	Hereditary hemorrhagic telangiectasia type 2 (HHT2), Pulmonary arterial hypertension related to hereditary hemorrhagic telangiectasia
rs863225064	rs863225064	GRCh38.p7	18	-	45855683	45855683	GACCTCTCCCTAATGCCTAAGGTTCCGAGTGGTTGCCCGAAGCATGGCTGC	pathogenic	C>T	R>*	stop-gained	EPG5	57724	1	2483	Vici syndrome (VICIS)
rs66468541	rs66468541	GRCh38.p7	2	-	197497275	197497275	ATACAAAAACATTGGAGCTAAACTTGTTCAAGATGTTGCCAATAACACAAA	pathogenic	G>A	V>I	missense	HSPD1	3329	1	98	Spastic paraplegia 13 (SPG13)
rs80357377	rs80357377	GRCh38.p7	17	-	43092770	43092770	GAATGAGTCTAATATCAAGCCTGTACAGACAGTTAATATCACTGCAGGCTT	pathogenic	C>T	Q>*	stop-gained	BRCA1	672	1	921	Breast-ovarian cancer, familial 1 (BROVCA1), Hereditary cancer-predisposing syndrome, Hereditary breast and ovarian cancer syndrome (HBOC)
rs367543063_0	rs367543063	GRCh38.p7	5	-	37183377	37183377	TTTTGATGTACATACAACATTAAAACGACATCAGAGCAAAACTAAAAGCCA	pathogenic	C>G	R>G	missense	C5orf42	65250	1	1602
rs367543063_1	rs367543063	GRCh38.p7	5	-	37183377	37183377	TTTTGATGTACATACAACATTAAAACGACATCAGAGCAAAACTAAAAGCCA	pathogenic	C>T	R>*	stop-gained	C5orf42	65250	1	1602	Joubert syndrome 17 (JBTS17)
rs148660051	rs148660051	GRCh38.p7	1	-	215790168	215790168	AAGAATGACCCGGTGCCAGTAAAATGCTGTGAGACTGAACTTATTCCAAAG	likely-pathogenic,pathogenic-likely-pathogenic	G>A	C>Y	missense	USH2A	7399	2	3358	Retinitis pigmentosa 39 (RP39), Usher syndrome, type 2A (USH2A), Retinitis pigmentosa (RP), Usher syndrome, type 2A (USH2A), Retinitis pigmentosa 39 (RP39)
rs928811814	rs928811814	GRCh38.p7	3	-	123733091	123733091	ACCTGGCCCTGTAGTTTCCGGGATTCCAAAGCCTGAAGTGGCCTGGTTCCT	likely-pathogenic	C>T	P>S	missense	MYLK	4638	1	265	Aortic aneurysm, familial thoracic 7 (AAT7)
rs386833670	rs386833670	GRCh38.p7	1	-	40074094	40074094	ACCATCTTCAGTTGTCTGAAGAATGGTTTTATGCCCACATCATACCATTCC	likely-pathogenic	G>A	W>*	stop-gained	PPT1	5538	3	296	Ceroid lipofuscinosis neuronal 1 (CLN1)
rs41292677	rs41292677	GRCh38.p7	1	-	94001992	94001992	AATGGCATTTCTTTCTCTTCCCTAGGTTGCAAACTGGAGTATTAAGAGCCT	likely-pathogenic,benign,likely-benign	G>C	V>L	missense	ABCA4	24	1	2050	Stargardt disease 1 (STGD1), Cone-Rod Dystrophy, Recessive, Stargardt Disease, Recessive, Retinitis Pigmentosa, Recessive, Macular degeneration, Stargardt disease 1 (STGD1), Cone/cone-rod dystrophy
rs201422368	rs201422368	GRCh38.p7	1	-	111120539	111120539	TGGATCAGACTGTTGTTGGTTATCTGGTGTGGAGTAAGTGCACTTAGCAGT	pathogenic	G>A	W>*	stop-gained	DRAM2	128338	2	165	Retinal dystrophy, Cone-rod dystrophy 21 (CORD21)
rs386834030	rs386834030	GRCh38.p7	1	-	46195819	46195819	AGCGCCCGGCCGAGTGCTCATCTGCACTGTCAAGGTCAGTTATTCTGTCCT	likely-pathogenic	A>C	T>P	missense	POMGNT1	55624	1	176	Muscle eye brain disease (MDDGA3)
rs1085307417	rs1085307417	GRCh38.p7	12	+	51916129	51916129	AAGCGGTACATGGCACCCGAGGTGCTGGACGAGCAGATCCGCACGGACTGC	pathogenic	T>C	L>P	missense	ACVRL1	94	2	381	Primary pulmonary hypertension (PPH1)
rs587780581	rs587780581	GRCh38.p7	15	-	25371479	25371479	TTAGGCCCTGATGATGTGTCTGTGGATATTGATGCCATTAGAAGGGTCTAC	pathogenic	A>T	D>V	missense	UBE3A	7337	2	235	Angelman syndrome (AS)
rs587784285	rs587784285	GRCh38.p7	17	+	2665411	2665411	CAGATTATCTTCGTTCAAATGGCTATGAAGAGGCATATTCAGTTTTTAAAA	pathogenic	T>G	Y>*	stop-gained	PAFAH1B1	5048	3	24	Lissencephaly 1 (LIS1)
rs185212943	rs185212943	GRCh38.p7	11	-	128839982	128839982	GTGGTATGCAGTAGCGTACATTCACAAAGACCTCCCGGAATTCCATCCTTC	uncertain-significance,pathogenic	A>G	K>E	missense	KCNJ1	3758	1	107	Antenatal Bartter Syndrome
rs147411334	rs147411334	GRCh38.p7	5	+	112839380	112839380	TTAACCAAGAAACAATACAGACTTATTGTGTAGAAGATACTCCAATATGTT	pathogenic,likely-benign,benign-likely-benign	T>C	Y>Y	synonymous-codon	APC	324	3	1262	Familial adenomatous polyposis 1 (FAP1), Hereditary cancer-predisposing syndrome
rs118203934	rs118203934	GRCh38.p7	8	+	85465357	85465357	ACATCGACACTCATACAGCCAAGTATGACCCTTCCCTGAAGCCCCTGTCTG	pathogenic	T>G	Y>*	stop-gained	CA2	760	3	40	Osteopetrosis with renal tubular acidosis (OPTB3)
rs1085307934	rs1085307934	GRCh38.p7	X	+	18579958	18579958	TTCACTGGTGCCATAAGAATGATATTGTCCATCGAGGTGAGTATGAGATTT	likely-pathogenic	T>G	I>M	missense	CDKL5	6792	3	131
rs122445094	rs122445094	GRCh38.p7	X	-	77633682	77633682	AAGTTTTCTTCATACAGTTCTTTTGTGTGACAAACTGGATTTCAGCACGGC	pathogenic	T>C	C>R	missense	ATRX	546	1	1614	ATR-X syndrome (ATRX)
rs397516871	rs397516871	GRCh38.p7	13	-	20189303	20189303	CCACGCCAGCGCTCCTAGTGGCCATGCACGTGGCCTACCGGAGACATGAGA	likely-pathogenic	G>A	M>I	missense	GJB2	2706	3	93	Nonsyndromic hearing loss and deafness, Deafness, autosomal recessive 1A (DFNB1A)
rs199474751	rs199474751	GRCh38.p7	17	+	31335026	31335026	TCAAGCAAAAATATGGGGAAGCCTTGGGCAGGTATTGAGTTTGCTCAAATA	uncertain-significance,not-provided,pathogenic	G>A	G>R	missense	NF1	4763	1	1980	Neurofibromatosis, type 1 (NF1)
rs397514761	rs397514761	GRCh38.p7	3	+	39411706	39411706	GCTGGCTCGGGAAGTTCTGCGCATGCGTGGCACCATTTCCCGTGAACACCC	pathogenic	C>T	R>C	missense	RPSA	3921	1	191	Asplenia, isolated congenital (ICAS)
rs1057521657	rs1057521657	GRCh38.p7	X	-	53241816	53241816	CCCCCAGAGGCTAGGGTTGCATCAGCGGGAGGTCTTCCTCTTCAATGATCT	likely-pathogenic	C>T	R>W	missense	IQSEC2	23096	1	995
rs796389290	rs796389290	GRCh38.p7	22	-	28725040	28725040	CTTTGTAAATACAGAGCTTGTAGGGAAAGGAAAACGCCGTCCTTTGAATAA	pathogenic,uncertain-significance	A>T	K>*	stop-gained	CHEK2	11200	1	220	Hereditary cancer-predisposing syndrome, Familial cancer of breast
rs587779704	rs587779704	GRCh38.p7	2	+	189006354	189006354	ATGAATTTGTTCACAGGGTGATCGTGGTGAAAATGGCTCTCCTGGTGCCCC	likely-pathogenic,pathogenic	G>T	G>C	missense	COL3A1	1281	1	1035	Ehlers-Danlos syndrome, type 4 (EDSVASC)
rs587779717	rs587779717	GRCh38.p7	2	+	189003430	189003430	ATATAGGGTCCTCCTGGTCCCCAAGGTGTCAAAGGTGAACGTGGCAGTCCT	pathogenic	G>T	G>V	missense	COL3A1	1281	2	858	Ehlers-Danlos syndrome, type 4 (EDSVASC)
rs376133710	rs376133710	GRCh38.p7	4	-	5576391	5576391	GGTGCAGCAGGAGGCAGCCCAGCAGCAGCAGGCCCTGGCGAGCTGGCAGCA	likely-pathogenic	C>T	Q>*	stop-gained	EVC2	132884	1	961	Type IV short rib polydactyly syndrome (SRTD12)
rs757318536	rs757318536	GRCh38.p7	1	+	150553240	150553240	AGGGAGAGAGGAGACCCAGGAGATTCGAGCGGCCAGGAGGTGAGAGGCCTG	pathogenic	C>T	R>*	stop-gained	ADAMTSL4	54507	1	141
rs863223574	rs863223574	GRCh38.p7	5	-	128318879	128318879	GGACAGAACAGGAGGGAACTGTACAGGTATGGTCAGTTACCAGCTAAGTTG	likely-pathogenic	G>A	D>N	missense	FBN2	2201	1	1532
rs1057519857	rs1057519857	GRCh38.p7	17	+	39724772	39724772	GTGGGCTCCCCATATGTCTCCCGCCTTCTGGGCATCTGCCTGACATCCACG	likely-pathogenic	T>C	L>P	missense	ERBB2	2064	2	755	Neoplasm of the breast
rs537704873	rs537704873	GRCh38.p7	11	+	103191520	103191520	TTTACTGTATTTTCTTTTTCAGGTGCGAGCCAAATTTACAGTTGATGATTA	pathogenic	C>T	R>*	stop-gained	DYNC2H1	79659	1	2481	Jeune thoracic dystrophy (ATD1)
rs387907210	rs387907210	GRCh38.p7	12	-	21844884	21844884	TATGTGGCTGGCTTTAGCATACTCTGTGGAGCAGGCATTTTCCTTTGCCTT	pathogenic	G>A	C>Y	missense	ABCC9	10060	2	1043	Hypertrichotic osteochondrodysplasia
rs1057516442	rs1057516442	GRCh38.p7	11	+	108245002	108245002	ACTGCAAATTTATATCCATCATCCGAAAGGAGCCAAAACCCAAGAAAAAGG	likely-pathogenic	A>T	K>*	stop-gained	ATM	472	1	293	Ataxia-telangiectasia syndrome (AT)
rs370588133	rs370588133	GRCh38.p7	3	-	38560322	38560322	AGCATCATGGGCGTGAACCTCTTTGCGGGGAAGTTTGGGAGGTGCATCAAC	uncertain-significance,likely-pathogenic	C>T	A>V	missense	SCN5A	6331	2	1356	Brugada syndrome, Cardiovascular phenotype
rs773889320	rs773889320	GRCh38.p7	11	+	108335906	108335906	CAGGTCTTCCAGATGTGTAATACATTACTGCAGAGAAACACGGAAACTAGG	pathogenic	T>G	L>*	stop-gained	ATM	472	2	2738	Hereditary cancer-predisposing syndrome
rs104894751	rs104894751	GRCh38.p7	X	+	153905719	153905719	CTCGGCGGGGCCGGCGGGGCCACTGGGCACCCATACACGTCTTCATTGGCC	pathogenic	G>A	W>*	stop-gained	AVPR2	554	3	71	Nephrogenic diabetes insipidus, X-linked (NDI)
rs749228276	rs749228276	GRCh38.p7	1	-	215798983	215798983	TTCATGATGGCCATGGCCAGAAGTGCTGTGGCAGACAGATTGTGAGCAACG	likely-pathogenic,uncertain-significance	C>G	C>W	missense	USH2A	7399	3	3294	Retinitis pigmentosa (RP)
rs1057518942	rs1057518942	GRCh38.p7	18	-	23544424	23544424	CAGCTACATTGGGTTGCCCTTGACCCTCATTGTGATTGAAGTCATCCCGTT	likely-pathogenic	C>T	L>F	missense	NPC1	4864	1	684	Dystonia
rs137854469	rs137854469	GRCh38.p7	15	-	48485418	48485418	TCTGAAGGCAGCTATGAATGTAGCTGTCAGCCGGGATTTGCACTAATGCCT	pathogenic,likely-pathogenic	G>T	C>F	missense	FBN1	2200	2	1223
rs863224910	rs863224910	GRCh38.p7	8	-	116847588	116847588	GCAAAGTTCTACAGCTTCTTGGTTCTTAAAAAGCAGCAAGCTATTGAGCTG	likely-pathogenic	T>C	L>P	missense	RAD21	5885	2	603	Cornelia de Lange syndrome 4 (CDLS4)
rs375661578	rs375661578	GRCh38.p7	7	+	117664712	117664712	GGTTGGGCTCAGATCTGTGATAGAACAGTTTCCTGGGAAGCTTGACTTTGT	pathogenic	C>G	Q>E	missense	CFTR	1080	1	1330
rs387906536	rs387906536	GRCh38.p7	12	+	69350215	69350215	GATATTTCAGATCAATAGCCGCTACTGGTGTAATGATGGCAAAACCCCAGG	pathogenic	T>A	W>R	missense	LYZ	4069	1	82	Familial visceral amyloidosis, Ostertag type
rs387906760	rs387906760	GRCh38.p7	2	-	190995184	190995184	GTTGCGGAGAGTCTGCAGCAAGTTCGGCAGCAGCTTAAAAAGTTGGAGGAA	pathogenic	G>A	R>Q	missense	STAT1	6772	2	274	Immunodeficiency 31C (IMD31C), Recurrent infections, Eczema, Chronic mucocutaneous candidiasis, Blepharitis, Recurrent skin infections, Recurrent Staphylococcus aureus infections, Recurrent fungal infections, Recurrent candida infections, Recurrent bacterial skin infections, Chronic oral candidiasis, Onychomycosis
rs1057521993	rs1057521993	GRCh38.p7	X	+	19357652	19357652	TAACTGCCTACCGGTTCTGTTTTAGGGGCCCATCCTGATGGAGCTGCAGAC	likely-pathogenic	G>A	G>R	missense	PDHA1	5160	1	278
rs1060503079	rs1060503079	GRCh38.p7	13	+	48377030	48377030	GGACAGGGTTGTGTCGAAATTGGATCACAGGTAACTTGAATTCATTGTAAT	pathogenic	C>A	S>*	stop-gained	RB1	5925	2	443	Retinoblastoma (RB1), Hereditary cancer-predisposing syndrome
rs772450541	rs772450541	GRCh38.p7	18	+	36159990	36159990	CACTGAGGATCATCTTCTGCAGAATACTTTGTGGCCTGAAGTTCAAAAACT	pathogenic	A>G	T>A	missense	ELP2	55250	1	620
rs778092738	rs778092738	GRCh38.p7	2	+	71611329	71611329	TCCTCAGAACATCAAGCCAGCGCTCCAGCGTACCGCCATCGAGGTGAGCCG	pathogenic	C>T	Q>*	stop-gained	DYSF	8291	1	1331	Limb-girdle muscular dystrophy, type 2B (LGMDR2)
rs864622179	rs864622179	GRCh38.p7	2	+	32144996	32144996	GCTTTGGCAAAAGATGCAGCACTGGGTCCTATCCGAGGTAGGTATACAAGA	likely-pathogenic	G>A	G>D	missense	SPAST	6683	2	559	Spastic paraplegia 4, autosomal dominant (SPG4)
rs886043521	rs886043521	GRCh38.p7	21	+	45998951	45998951	GGACGAGGGAGAAGCCGGGGACCCCGGAGACGATGTAAGTGTGGATGGGAG	likely-pathogenic	G>A	G>R	missense	COL6A1	1291	1	556	Bethlem myopathy 1 (BTHLM1)
rs80357161	rs80357161	GRCh38.p7	17	-	43092419	43092419	TAACATTAGAGAAAATGTTTTTAAAGAAGCCAGCTCAAGCAATATTAATGA	pathogenic	G>T	E>*	stop-gained	BRCA1	672	1	1038	Breast-ovarian cancer, familial 1 (BROVCA1), Hereditary cancer-predisposing syndrome, Hereditary breast and ovarian cancer syndrome (HBOC)
rs80359080_0	rs80359080	GRCh38.p7	13	+	32370433	32370433	GCTAACAGTACTCGGCCTGCTCGCTGGTATACCAAACTTGGATTCTTTCCT	pathogenic,uncertain-significance	G>A	W>*	stop-gained	BRCA2	675	2	2788	Breast-ovarian cancer, familial 2 (BROVCA2)
rs80359080_1	rs80359080	GRCh38.p7	13	+	32370433	32370433	GCTAACAGTACTCGGCCTGCTCGCTGGTATACCAAACTTGGATTCTTTCCT	pathogenic,uncertain-significance	G>T	W>L	missense	BRCA2	675	2	2788
rs28933670	rs28933670	GRCh38.p7	X	-	154966483	154966483	CATCCTAAAACTTGGGTACATTACATTGCTGCTGAAGAGGAGGACTGGGAC	pathogenic	T>G	I>S	missense	F8	2157	2	405	Hereditary factor VIII deficiency disease (HEMA)
rs755825264_0	rs755825264	GRCh38.p7	3	-	14168330	14168330	CGTGAGAGAAAGTACAGCCTTCTCTCGATCTCTTCTGCCTGTGAAGCCAGT	pathogenic	C>G	R>G	missense	XPC	7508	1	155
rs755825264_1	rs755825264	GRCh38.p7	3	-	14168330	14168330	CGTGAGAGAAAGTACAGCCTTCTCTCGATCTCTTCTGCCTGTGAAGCCAGT	pathogenic	C>T	R>*	stop-gained	XPC	7508	1	155	Xeroderma pigmentosum (XP)
rs797045993	rs797045993	GRCh38.p7	X	-	53403617	53403617	CGGGAGATTGGTGTGCGCAACATCCGGGAGTTTGAGGAAGAAAAGGTGAAA	pathogenic	G>A	R>Q	missense	SMC1A	8243	2	768	Congenital muscular hypertrophy-cerebral syndrome (CDLS2)
rs387906694	rs387906694	GRCh38.p7	17	+	68530307	68530307	ATTGCACTACTGATGAATCGTCCTCGTGCTGCCACAGTTGTTGCTCGTGGC	pathogenic	G>C	R>P	missense	PRKAR1A	5573	2	335	Acrodysostosis 1 with or without hormone resistance (ACRDYS1)
rs132630318	rs132630318	GRCh38.p7	X	+	69616491	69616491	TCCACCTGCTGACGTTGTGCTGCTACCTAGAGTTGCGCTCGGAGTTGCGGC	pathogenic	C>G	Y>*	stop-gained	EDA	1896	3	61	Hypohidrotic X-linked ectodermal dysplasia (XHED)
rs886041239	rs886041239	GRCh38.p7	10	+	110593202	110593202	AACCCAGCTGGCCCGTGCTTTCACTATGGACTGTATTACTTTGGAAGGTTT	pathogenic	A>G	M>V	missense	SMC3	9126	1	648	Intellectual disability
rs387906872	rs387906872	GRCh38.p7	2	-	240025301	240025301	TTGATCCTGAGCTGACCGGGTAGCCATGGCCTTGCGGCTCCTGAAGCTGGC	pathogenic	A>G	M>V	missense	NDUFA10	4705	1	1	MITOCHONDRIAL COMPLEX I DEFICIENCY, NUCLEAR TYPE 22 (MC1DN22)
rs587777256	rs587777256	GRCh38.p7	16	-	84009858	84009858	TGGCAGGTGCTGCCTGGAGGTCTGGGGAGTGGTCTCTGTGCTGGTCGGCAC	pathogenic	G>A	G>R	missense	SLC38A8	146167	1	412
rs373942842	rs373942842	GRCh38.p7	8	+	60742713	60742713	GGATACCAATGGAAGTTGGCAGTTATCCAAATATGCCCCATCCTCAGCCAT	pathogenic,likely-benign	T>C	Y>Y	synonymous-codon	CHD7	55636	3	427	CHARGE association (CHARGE)
rs139468767	rs139468767	GRCh38.p7	7	+	117592020	117592020	TTAAAGAAAGCTGACAAAATATTAATTTTGCATGAAGGTAGCAGCTATTTT	uncertain-significance,pathogenic	T>C	I>T	missense	CFTR	1080	2	618	Cystic fibrosis (CF), Hereditary pancreatitis (PCTT)
rs80358959_0	rs80358959	GRCh38.p7	13	+	32330970	32330970	TGATGAAAGTCTGAAGAAAAATGATAGATTTATCGCTTCTGTGACAGACAG	pathogenic	A>G	R>G	missense	BRCA2	675	1	245	Hereditary breast and ovarian cancer syndrome (HBOC)
rs80358959_1	rs80358959	GRCh38.p7	13	+	32330970	32330970	TGATGAAAGTCTGAAGAAAAATGATAGATTTATCGCTTCTGTGACAGACAG	pathogenic	A>T	R>*	stop-gained	BRCA2	675	1	245	Breast-ovarian cancer, familial 2 (BROVCA2)
rs781003757	rs781003757	GRCh38.p7	4	+	625627	625627	GCGTCTCCAGGGACAGGCAGCCACCATGAGCCTCAGTGAGGAGCAGGCCCG	likely-pathogenic	A>G	M>V	missense	PDE6B	5158	1	1	Retinitis pigmentosa (RP)
rs201082652	rs201082652	GRCh38.p7	5	+	132370336	132370336	TCTGGATGGCTGGGAGTTCAGTCAGGACGTCTACCTGTCCACCATTGTGAC	uncertain-significance,pathogenic,conflicting-interpretations-of-pathogenicity	G>T	D>Y	missense	SLC22A5	6584	1	122	Renal carnitine transport defect (CDSP)
rs863224959	rs863224959	GRCh38.p7	15	+	42402971	42402971	CCACCAGGAGGGGGAATTCATCCTCCGGGTCTTCTCTGAAAAGAGGAACCT	pathogenic,uncertain-significance	C>T	R>W	missense	CAPN3	825	1	572	Limb-girdle muscular dystrophy, type 2A (LGMDR1)
rs80359169_0	rs80359169	GRCh38.p7	13	+	32332391	32332391	TGAAACAGTTGTAGATACCTCTGAAGAAGATAGTTTTTCATTATGTTTTTC	pathogenic,uncertain-significance	G>A	E>K	missense	BRCA2	675	1	305	Breast-ovarian cancer, familial 2 (BROVCA2), Hereditary cancer-predisposing syndrome
rs80359169_1	rs80359169	GRCh38.p7	13	+	32332391	32332391	TGAAACAGTTGTAGATACCTCTGAAGAAGATAGTTTTTCATTATGTTTTTC	pathogenic,uncertain-significance	G>T	E>*	stop-gained	BRCA2	675	1	305	Breast-ovarian cancer, familial 2 (BROVCA2)
rs199473673	rs199473673	GRCh38.p7	17	-	8237487	8237487	CTCAGAGGTGTGCAGCGAAACCTGGCTGGGAGTCTAGTTCGATTGAGTGCT	pathogenic	C>T	A>V	missense	CTC1	80169	2	227	Cerebroretinal microangiopathy with calcifications and cysts 1 (CRMCC1)
rs121909011	rs121909011	GRCh38.p7	7	+	117540230	117540230	TGCACTAATCAAAGGAATCATCCTCCGGAAAATATTCACCACCATCTCATT	pathogenic	C>T	R>W	missense	CFTR	1080	1	334	Cystic fibrosis (CF), Bronchiectasis with or without elevated sweat chloride 1 (BESC1), Cystic fibrosis (CF), Hereditary pancreatitis (PCTT), Congenital bilateral absence of the vas deferens (CBAVD)
rs121912569	rs121912569	GRCh38.p7	4	-	148081460	148081460	GCTGGAATTCTGCTTCTACACCTTCCGAGAGTCCCATGCGCTGAAGGTAGA	pathogenic	C>T	R>*	stop-gained	NR3C2	4306	1	947	Pseudohypoaldosteronism type 1 autosomal dominant (PHA1A)
rs137854863	rs137854863	GRCh38.p7	14	-	74505102	74505102	ACCCGCATGGACTGCTACTCCGGGCAGAAGGGCCATGCGCCCTGCTCCAGT	likely-pathogenic	A>G	Q>R	missense	LTBP2	4053	2	1417	Primary open angle glaucoma (POAG)
rs386833841	rs386833841	GRCh38.p7	19	-	35907530	35907530	GGGCGTGCTGGCAGGGATCGTGATGGGAGACCTGGTGCTGACAGTGCTCAT	likely-pathogenic	G>C	G>R	missense	TYROBP	7305	1	38	Polycystic lipomembranous osteodysplasia with sclerosing leukoencephalopathy (PLOSL1)
rs201229537	rs201229537	GRCh38.p7	9	+	135503582	135503582	CATCTTTGGGAGCCGCCTGGACCACGACATCATCGACCTGGAACAGACAGC	pathogenic	G>A	D>N	missense	MRPS2	51116	1	114	Combined oxidative phosphorylation deficiency 36 (COXPD36)
rs63750710	rs63750710	GRCh38.p7	3	+	37020411	37020411	AGCATCCTGGAGCGGGTGCAGCAGCACATCGAGAGCAAGCTCCTGGGCTCC	pathogenic	A>C	H>P	missense	MLH1	4292	2	329	Lynch syndrome II (HNPCC2), Lynch syndrome (HNPCC), Hereditary cancer-predisposing syndrome
rs121434590	rs121434590	GRCh38.p7	17	-	10406924	10406924	AGGAGCACACACCCTCACTTCGTACGGTGTATCATTCCCAATGAAACCAAA	pathogenic	G>A	R>Q	missense	MYH8	4626	2	674	Carney complex variant, Hecht syndrome (DA7)
rs1057519451	rs1057519451	GRCh38.p7	14	+	78709310	78709310	GAAAATCTATGGCGAAGTTGTGTTTAAGTGTGAGAATGTGGCCACACTGGA	pathogenic	A>G	K>E	missense	NRXN3	9369	1	439	Short stature, Relative macrocephaly
rs121908724	rs121908724	GRCh38.p7	20	-	44636264	44636264	GGTGGAACTGCATGTCCACCTAGACGGATCCATCAAGCCTGAAACCATCTT	uncertain-significance,likely-pathogenic	G>A	G>R	missense	ADA	100	1	20	Severe combined immunodeficiency due to ADA deficiency
rs576564400	rs576564400	GRCh38.p7	5	-	147824695	147824695	AATCTCTACTGCAGGAAACGCCAGACTTCTATCCTCATTCAAAAATCTGGG	uncertain-significance,pathogenic	C>T	T>I	missense	SPINK1	6690	2	69	Hereditary pancreatitis (PCTT)
rs387906695	rs387906695	GRCh38.p7	17	+	68530283	68530283	CCATCTTTGCTTTCTCCAGGTGAAATTGCACTACTGATGAATCGTCCTCGT	pathogenic	T>C	I>T	missense	PRKAR1A	5573	2	327	Acrodysostosis 1 with or without hormone resistance (ACRDYS1)
rs797045445	rs797045445	GRCh38.p7	11	-	2884796	2884796	CGCCGAGCAGGGCGCGAACCAGGGGCAGCGCGGCCAGGAGCCTCTCGCTGA	pathogenic	C>T	Q>*	stop-gained	CDKN1C	1028	1	232	Beckwith-Wiedemann syndrome (BWS)
rs587782014	rs587782014	GRCh38.p7	13	+	32336948	32336948	TCTAAGAGTAATCCAAAAAAATCAAGAAGAAACTACTTCAATTTCAAAAAT	uncertain-significance,likely-pathogenic,pathogenic	G>C	E>Q	missense	BRCA2	675	1	865	Hereditary cancer-predisposing syndrome, Hereditary breast and ovarian cancer syndrome (HBOC)
rs587779780	rs587779780	GRCh38.p7	5	+	112819245	112819245	TGACAAGAGAGGCAGGCGTGAAATCCGAGTCCTTCATCTTTTGGAACAGAT	pathogenic	C>T	R>*	stop-gained	APC	324	1	405	Hereditary cancer-predisposing syndrome, Familial adenomatous polyposis 1 (FAP1), Familial adenomatous polyposis
rs863225276	rs863225276	GRCh38.p7	3	+	193643434	193643434	AGGATGGTGCTTGTTGACTTACCAGGTGTGATTAATGTAAGTATATACAAA	pathogenic	G>A	G>D	missense	OPA1	4976	2	278	Dominant hereditary optic atrophy (OPA1)
rs954727530	rs954727530	GRCh38.p7	11	-	17387992	17387992	GTACCGTGCCCGCCAGCGGAGGGCCCGCTTTGTGTCCAAGAAAGGCAACTG	likely-pathogenic	C>T	R>C	missense	KCNJ11	3767	1	34	Permanent neonatal diabetes mellitus (PNDM), Transient neonatal diabetes mellitus 3 (TNDM3), Islet cell hyperplasia (HHF2)
rs587782082	rs587782082	GRCh38.p7	17	-	7674218	7674218	TTCCTGCATGGGCGGCATGAACCGGAGGCCCATCCTCACCATCATCACACT	likely-pathogenic,uncertain-significance	A>T	R>W	missense	TP53	7157	1	249	Hereditary cancer-predisposing syndrome, Carcinoma of esophagus, Uterine Carcinosarcoma, Lung adenocarcinoma, Ovarian Serous Cystadenocarcinoma, Squamous cell lung carcinoma, Hepatocellular carcinoma (HCC), Adenocarcinoma of prostate, Acute myeloid leukemia (AML), Malignant neoplasm of body of uterus, Pancreatic adenocarcinoma, Glioblastoma, Squamous cell carcinoma of the skin, Small cell lung ca…
rs34986638	rs34986638	GRCh38.p7	2	+	47478483	47478483	TCTACATGTCACAGCACTCACCACTGAAGAGACCTTAACTATGCTTTATCA	pathogenic	G>T	E>*	stop-gained	MSH2	4436	1	808	Lynch syndrome (HNPCC)
rs727504379	rs727504379	GRCh38.p7	15	-	34791238	34791238	TACAATAGCATCATGAAGTGTGACATTGATATCCGCAAGGACCTGTATGCC	likely-pathogenic	T>C	I>T	missense	ACTC1	70	2	289	Cardiomyopathy (CMYO)
rs767777113	rs767777113	GRCh38.p7	19	+	38443615	38443615	GTATGGCCATGCCATCCTGCTCCGGCATGCACACAGCCGCATGGTGAGTGC	likely-pathogenic	C>T	H>Y	missense	RYR1	6261	1	110
rs199476196	rs199476196	GRCh38.p7	4	+	186201329	186201329	GAAGATATTCGAGAAGAAGTTGACACCTTCATGTTTGAGGTATTGTATATT	pathogenic	C>T	T>I	missense	CYP4V2	285440	2	325	Bietti crystalline corneoretinal dystrophy (BCD)
rs786204989	rs786204989	GRCh38.p7	X	+	18584327	18584327	ACACAGAGTACGTTGCCACCAGATGGTATCGGTCCCCAGAACTCTTACTTG	pathogenic	G>T	W>C	missense	CDKL5	6792	3	176	Atypical Rett syndrome
rs764321665	rs764321665	GRCh38.p7	3	-	14165468	14165468	AGCCCGCTTTACCAGAGTGCTGCCTCGAGATGTGGACACCTACTACCTCTC	pathogenic	C>T	R>*	stop-gained	XPC	7508	1	54	Xeroderma pigmentosum, group C (XPC)
rs121434388	rs121434388	GRCh38.p7	18	+	22992836	22992836	TGTATTTGGAGCTACCTCTAGTATCAAAAGTGGTTTAGATTTGAATACAAG	pathogenic,uncertain-significance	A>G	K>E	missense	RBBP8	5932	1	337	Carcinoma of pancreas, Seckel syndrome (SCKL1), Microcephaly with mental retardation and digital anomalies (JWDS)
rs121909094	rs121909094	GRCh38.p7	19	+	10820017	10820017	AAGTACATGCTGCCTCTGGACAACCTCAAGATCCGTGATGTGGAGAAGGGC	pathogenic	T>A	L>H	missense	DNM2	1785	2	570	Charcot-Marie-Tooth disease, type 2M (CMT2M)
rs121918449	rs121918449	GRCh38.p7	17	+	47291027	47291027	TTGTCTCTATCCTTCAATGCCACCTGCCTCAACAATGAGGTCATCCCTGGC	pathogenic	G>A	C>Y	missense	ITGB3	3690	2	400	Glanzmann thrombasthenia (GT)
rs62507347_0	rs62507347	GRCh38.p7	12	-	102894860	102894860	AGACCTTCTCGTTTAAAGAAAGATGAGTATGAATTTTTCACCCATTTGGAT	likely-pathogenic,pathogenic,not-provided	A>C	E>A	missense	PAH	5053	2	76
rs62507347_1	rs62507347	GRCh38.p7	12	-	102894860	102894860	AGACCTTCTCGTTTAAAGAAAGATGAGTATGAATTTTTCACCCATTTGGAT	likely-pathogenic,pathogenic,not-provided	A>G	E>G	missense	PAH	5053	2	76	Hyperphenylalaninemia, non-pku, Phenylketonuria (PKU)
rs1451698951	rs1451698951	GRCh38.p7	4	+	39199546	39199546	AAATCTGCTTGCTTTAGGTGGTGAAGATAAAATGATTACAGTTAGTAATCA	pathogenic	G>A	D>N	missense	WDR19	57728	1	159	Type IV short rib polydactyly syndrome (SRTD12)
rs1085307977	rs1085307977	GRCh38.p7	X	+	21853494	21853494	ATCGCCAGTCCAGCAGCTAAGGATATTTTGTGCAGGTAACAGACTTAATTT	likely-pathogenic	T>A	F>I	missense	MBTPS2	51360	1	221
rs727503778	rs727503778	GRCh38.p7	7	-	100114074	100114074	GCTGCTAACGGATGAGGTCAGCTACCGCATCAAAGAGATCGCACAGGTGAC	pathogenic	C>T	R>C	missense	TAF6	6878	1	83	Cornelia de Lange syndrome 1 (CDLS1), Alazami-Yuan syndrome (ALYUS)
rs1057523509	rs1057523509	GRCh38.p7	16	+	2061991	2061991	GAGATACTTTGAACTGGTGGAGAGATGTGCGGACCAGAGGCCTGTGAGACC	likely-pathogenic	T>G	C>G	missense	TSC2	7249	1	414
rs796065347	rs796065347	GRCh38.p7	15	+	40935045	40935045	CCAGGGGGCCAACTATGCTTGTGAATGTCCCCCCAACTTCACCGGCTCCAA	pathogenic	T>C	C>R	missense	DLL4	54567	1	390	Adams-Oliver syndrome, Adams-Oliver syndrome 6 (AOS6)
rs751569508	rs751569508	GRCh38.p7	17	-	16194473	16194473	TGTCCAGTATACATTTCCCAACACCCGCCACCAGCAGGTAAGGAACAGATA	likely-pathogenic	C>T	R>C	missense	NCOR1	9611	1	33	Thin skin, Developmental delay, Hyperlaxity
rs121912753	rs121912753	GRCh38.p7	17	-	44251583	44251583	AGTGTGCGGCTCCCCCACAGGCCTGTCCATCCTCATGGAGCCCATCCTGTC	pathogenic	T>C	S>P	missense	SLC4A1	6521	1	773	Renal tubular acidosis, distal, with normal red cell morphology
rs879254503	rs879254503	GRCh38.p7	19	+	11105286	11105286	GGGAAGTGCATCTCTCGGCAGTTCGTCTGTGACTCAGACCGGGACTGCTTG	pathogenic,likely-pathogenic	T>A	V>D	missense	LDLR	3949	2	127	Familial hypercholesterolemia (FH)
rs1175545518	rs1175545518	GRCh38.p7	13	-	23355651	23355651	TGTGCAGGATGTTTCCTTATATGTCCGAGAGGCTGACGGAACAGAGAAACT	pathogenic	C>T	R>*	stop-gained	SACS	26278	1	174	Spastic ataxia Charlevoix-Saguenay type (SACS)
rs1057517843	rs1057517843	GRCh38.p7	12	-	49185725	49185725	AATGAGGCCATCTATGACATCTGTCGTAGAAACCTCGATATTGAGCGTCCA	pathogenic	G>A	R>H	missense	TUBA1A	7846	2	214	Lissencephaly 3 (LIS3)
rs1047747	rs1047747	GRCh38.p7	16	+	5084828	5084828	GAACCTGCGGGAGTCGCAGCAGCTCCGATGGGATGAGAGCTGGGTGCAGAC	likely-pathogenic	C>T	R>*	stop-gained	ALG1	56052	1	337
rs864622520	rs864622520	GRCh38.p7	14	+	50614406	50614406	GAACCAGCATGAAGAACTACAGAACGTCAGAAAACACATCCATTCCTGTTT	pathogenic,likely-pathogenic	G>A	V>I	missense	ATL1	51062	1	253	Spastic paraplegia 3 (SPG3A)
rs1172384674_0	rs1172384674	GRCh38.p7	9	-	101424878	101424878	CTGGGGTGGCAAGGCTGCAAACAAGGAGGCAACCCAGGAGGCTTTTATGAA	likely-pathogenic	G>A	E>K	missense	ALDOB	229	1	322
rs1172384674_1	rs1172384674	GRCh38.p7	9	-	101424878	101424878	CTGGGGTGGCAAGGCTGCAAACAAGGAGGCAACCCAGGAGGCTTTTATGAA	likely-pathogenic	G>T	E>*	stop-gained	ALDOB	229	1	322	Hereditary fructosuria
rs281865487	rs281865487	GRCh38.p7	16	-	66541919	66541919	GAGGGCAATATTGCAAGTGGGAAGACGACATGCCTGGAATTCTTCTCCAAC	pathogenic	C>T	T>M	missense	TK2	7084	2	33	Mitochondrial DNA depletion syndrome 2 (MTDPS2)
rs397508902	rs397508902	GRCh38.p7	17	-	43093808	43093808	AAATCCTAACCCAATAGAATCACTCGAAAAAGAATCTGCTTTCAAAACGAA	pathogenic,uncertain-significance	G>A	E>K	missense	BRCA1	672	1	575	Hereditary cancer-predisposing syndrome, Hereditary breast and ovarian cancer syndrome (HBOC), Breast-ovarian cancer, familial 1 (BROVCA1)
rs587777585	rs587777585	GRCh38.p7	6	+	30918851	30918851	GATGCAGAGGTTGTGGTAGGAACCACAAGGCCAGAGACGCTGCCTGGAGAT	pathogenic	C>T	T>I	missense	VARS2	57176	2	197	Combined oxidative phosphorylation deficiency 20 (COXPD20), Inborn genetic diseases
rs104894416	rs104894416	GRCh38.p7	13	-	20223371	20223371	TTTATTTTCCGAGTCATGATCCTCGTGGTGGCTGCCCAGGAAGTGTGGGGT	pathogenic	T>A	V>E	missense	GJB6	10804	2	37	Hidrotic ectodermal dysplasia syndrome (GJB6)
rs121908337	rs121908337	GRCh38.p7	10	+	86681731	86681731	CCCATTGGCCTGTACTCGGCAGAGACCCTGAGGGAGATGGCTCAGATGTAC	pathogenic	C>T	T>I	missense	LDB3	11155	2	206	Dilated cardiomyopathy 1C (CMD1C)
rs128626233	rs128626233	GRCh38.p7	X	-	32849736	32849736	AGACCTCCTCGAAGGCCTGACAGGGCAAAAACTGGTATGTGACTTATTTTT	pathogenic	C>T	Q>*	stop-gained	DMD	1756	1	52	Duchenne muscular dystrophy (DMD)
rs515726139	rs515726139	GRCh38.p7	20	-	36912509	36912509	GACATGTTCCACACTCGCAACTCTTTACACCGTAGAGCTTATCAACACAAA	pathogenic	T>C	L>S	missense	SAMHD1	25939	2	369	Aicardi Goutieres syndrome 5 (AGS5)
rs121434389	rs121434389	GRCh38.p7	1	+	23693872	23693872	AAAGATTGCTGTCCACTGCACAGTTCGAGGGGCCAAGGCAGAAGAAATCTT	pathogenic	C>T	R>*	stop-gained	RPL11	6135	1	75	Diamond-Blackfan anemia 7 (DBA7), Diamond-Blackfan anemia (DBA)
rs151340630	rs151340630	GRCh38.p7	X	+	50086035	50086035	TCTGTAGCCTTTGGAGCACCTATAGGTGGAGTATTATTCAGCCTTGAAGAG	pathogenic	G>T	G>V	missense	CLCN5	1184	2	260	Dent disease 1 (NPHL2)
rs730880576	rs730880576	GRCh38.p7	11	-	47335199	47335199	CCTCCCCACCCCCAGGCTCAGAGTGGGTGGCTGCCCTGCAGGGGCTGACAG	pathogenic	G>A	W>*	stop-gained	MYBPC3	4607	3	916
rs281865362	rs281865362	GRCh38.p7	X	-	18642053	18642053	CTCATCCCGCTGGGCTGGCACGTCCGCATTGCCATCCGGATGGAGCTGCTG	pathogenic	G>A	R>H	missense	RS1	6247	2	209
rs759647230	rs759647230	GRCh38.p7	10	+	86892142	86892142	TCTGTTTTAGAACTAATGGACATTGCTTTGCCATCATAGAAGAAGATGACC	pathogenic	C>T	C>C	synonymous-codon	BMPR1A	657	3	82
rs72552300	rs72552300	GRCh38.p7	X	+	38352763	38352763	TAGAAATGGTCACAACTTCATGGTTCGAAATTTTCGGTAAGTGATGGTCAG	pathogenic	C>T	R>*	stop-gained	OTC	5009	1	23
rs1060499763	rs1060499763	GRCh38.p7	18	-	62140447	62140447	TTGCACCATTGATGACTTCCCTTATTGGAGTTCCCTTTCCTCTTAACTCAG	pathogenic-likely-pathogenic,likely-pathogenic	T>G	I>M	missense	PIGN	23556	3	332	Abnormality of brain morphology, Multiple congenital anomalies-hypotonia-seizures syndrome 1 (MCAHS1)
rs1057518002	rs1057518002	GRCh38.p7	22	+	41177194	41177194	CACCGACTACAGCAGGCCCAAATGCTTCGCAGGAGGATGGCCAGCATGCAG	likely-pathogenic	T>C	L>P	missense	EP300	2033	2	1828
rs28897686_0	rs28897686	GRCh38.p7	17	-	43091783	43091783	TACTAGGCATAGCACCGTTGCTACCGAGTGTCTGTCTAAGAACACAGAGGA	benign,likely-benign,pathogenic,conflicting-interpretations-of-pathogenicity,benign-likely-benign	G>A	E>K	missense	BRCA1	672	1	1250	Breast-ovarian cancer, familial 1 (BROVCA1), Neoplasm of the breast, Hereditary cancer-predisposing syndrome, Hereditary breast and ovarian cancer syndrome (HBOC), Breast and/or ovarian cancer
rs28897686_1	rs28897686	GRCh38.p7	17	-	43091783	43091783	TACTAGGCATAGCACCGTTGCTACCGAGTGTCTGTCTAAGAACACAGAGGA	benign,likely-benign,pathogenic,conflicting-interpretations-of-pathogenicity,benign-likely-benign	G>T	E>*	stop-gained	BRCA1	672	1	1250	Breast-ovarian cancer, familial 1 (BROVCA1), Hereditary breast and ovarian cancer syndrome (HBOC), Hereditary cancer-predisposing syndrome, Familial cancer of breast
rs151344629	rs151344629	GRCh38.p7	1	+	247424492	247424492	CCCGAGGCCTCTCTGCTCATCACCACGAGACCTGTGGCCCTGGAGAAACTG	not-provided,pathogenic	C>T	T>M	missense	NLRP3	114548	2	350	Familial cold urticaria (FCAS1), Familial amyloid nephropathy with urticaria AND deafness (MWS), Cryopyrin associated periodic syndrome (CAPS)
rs398122680_0	rs398122680	GRCh38.p7	17	-	43091443	43091443	AATCAAGAAGAGCAAAGCATGGATTCAAACTTAGGTATTGGAACCAGGTTT	pathogenic,uncertain-significance	C>G	S>*	stop-gained	BRCA1	672	2	1363	Breast-ovarian cancer, familial 1 (BROVCA1)
rs398122680_1	rs398122680	GRCh38.p7	17	-	43091443	43091443	AATCAAGAAGAGCAAAGCATGGATTCAAACTTAGGTATTGGAACCAGGTTT	pathogenic,uncertain-significance	C>T	S>L	missense	BRCA1	672	2	1363	Breast-ovarian cancer, familial 1 (BROVCA1), Hereditary cancer-predisposing syndrome, Hereditary breast and ovarian cancer syndrome (HBOC)
rs121908554	rs121908554	GRCh38.p7	17	-	63941915	63941915	CGTGTGATCCGCCTGGCGCGGATTGGGCGTGTCCTGCGGCTGATCCGCGGG	pathogenic	G>A	G>E	missense	SCN4A	6329	2	1456	Paramyotonia congenita of von Eulenburg (PMC)
rs759072800	rs759072800	GRCh38.p7	7	-	44151069	44151069	CATGGCGTGCATCTTCCAGCTCTTCGACTACATCTCTGAGTGCATCTCCGA	likely-pathogenic,uncertain-significance	G>A	D>N	missense	GCK	2645	1	124	Maturity-onset diabetes of the young, type 2 (MODY2)
rs121917965	rs121917965	GRCh38.p7	2	-	166058652	166058652	ATTGAATAAAGGGAAGGCCATCTTCCGGTTCAGTGCCACCTCTGCCCTGTA	pathogenic	C>T	R>W	missense	SCN1A	6323	1	101	Severe myoclonic epilepsy in infancy (EIEE6), Early infantile epileptic encephalopathy (EIEE)
rs794727708	rs794727708	GRCh38.p7	1	-	155239639	155239639	TCACCCCCTGCCCAAAATTTGCTACTTAAATCGTACTTCTCTGAAGAAGGT	likely-pathogenic	T>G	L>R	missense	GBA	2629	2	144
rs121917707	rs121917707	GRCh38.p7	2	+	120975064	120975064	TCATCTATGAGACCAACTGCCACTGGGAAGACTGCACCAAGGAGTACGACA	pathogenic	G>A	W>*	stop-gained	GLI2	2736	3	441	Holoprosencephaly 9 (HPE9)
rs886703882	rs886703882	GRCh38.p7	X	-	130147496	130147496	TTCAAACAGTGGAATGGAAAAGAGAGAAGGTGTGTTTGCTTATGTAAAATG	likely-pathogenic	G>A	R>K	missense	AIFM1	9131	2	201
rs1057519500	rs1057519500	GRCh38.p7	10	+	71566790	71566790	CTTCATCGTGAATGCCACAGACCCCGACTTGGGGGCAGGGGGCAGCGTCCT	likely-pathogenic	G>A	D>N	missense	CDH23	64072	1	160	Deafness, autosomal recessive 12 (DFNB12)
rs879254907_0	rs879254907	GRCh38.p7	19	+	11113625	11113625	CCCCCGACGGGCTGGCTGTGGACTGGATCCACAGCAACATCTACTGGACCG	pathogenic,uncertain-significance	G>A	W>*	stop-gained	LDLR	3949	3	483	Familial hypercholesterolemia (FH)
rs879254907_1	rs879254907	GRCh38.p7	19	+	11113625	11113625	CCCCCGACGGGCTGGCTGTGGACTGGATCCACAGCAACATCTACTGGACCG	pathogenic,uncertain-significance	G>T	W>C	missense	LDLR	3949	3	483	Familial hypercholesterolemia (FH)
rs1799945	rs1799945	GRCh38.p7	6	+	26090951	26090951	TGACCAGCTGTTCGTGTTCTATGATCATGAGAGTCGCCGTGTGGAGCCCCG	risk-factor,pathogenic,other	C>G	H>D	missense	HFE	3077	1	63	Hemochromatosis type 1 (HFE1), Microvascular complications of diabetes 7 (MVCD7), Hereditary hemochromatosis (HFE), Alzheimer's disease (AD), Variegate porphyria (VP), Microvascular complications of diabetes 7 (MVCD7), Hemochromatosis type 1 (HFE1), Transferrin serum level quantitative trait locus 2 (TFQTL2), Familial porphyria cutanea tarda (PCT)
rs797044566	rs797044566	GRCh38.p7	12	+	6939141	6939141	CCACCAGCACTCCCACATCCACTCGCACCTGCACCTGCACCAGCAAGATGC	likely-pathogenic,uncertain-significance	C>T	H>Y	missense	ATN1	1822	1	1060
rs1316615934	rs1316615934	GRCh38.p7	15	-	82151809	82151809	CAACTAGCAACCCTCTCTGGCCCCATGTGTGAGGAGCCTCTCATGGGTGTC	pathogenic	T>A	M>K	missense	EFL1	79631	2	831	SHWACHMAN-DIAMOND SYNDROME 2 (SDS2)
rs1057524850	rs1057524850	GRCh38.p7	3	-	136472468	136472468	GGATCGCATTGTATCAATGACACTTGATAAAGAATATGATGTTGCTGTGGA	likely-pathogenic	G>C	D>H	missense	STAG1	10274	1	384	STAG1-Related Disorders
rs199475644	rs199475644	GRCh38.p7	12	-	102852851	102852851	CGAGTCTTCCACTGCACACAGTACATCAGACATGGATCCAAGCCCATGTAT	likely-pathogenic	T>A	I>N	missense	PAH	5053	2	269	Phenylketonuria (PKU)
rs1064794220	rs1064794220	GRCh38.p7	9	-	127825332	127825332	GCCCCGGACGGTGACGGTGAAGGTGGAACTGAGCTGCGCACCCGGGGATCT	pathogenic	G>T	E>*	stop-gained	ENG	2022	1	239	Osler hemorrhagic telangiectasia syndrome (HHT1)
rs1064794256	rs1064794256	GRCh38.p7	3	+	184144175	184144175	GACCATTTGGAAGCGTTAGCAGCCATTGAGGACTTCTTCCTAGAGCATGAA	likely-pathogenic	T>C	I>T	missense	EIF2B5	8893	2	649	Leukoencephalopathy with vanishing white matter (VWM)
rs879254520_0	rs879254520	GRCh38.p7	19	+	11105326	11105326	GGGACTGCTTGGACGGCTCAGACGAGGCCTCCTGCCCGGTGCTCACCTGTG	likely-pathogenic,pathogenic-likely-pathogenic	G>T	E>D	missense	LDLR	3949	3	140	Familial hypercholesterolemia (FH)
rs879254520_1	rs879254520	GRCh38.p7	19	+	11105326	11105326	GGGACTGCTTGGACGGCTCAGACGAGGCCTCCTGCCCGGTGCTCACCTGTG	likely-pathogenic,pathogenic-likely-pathogenic	G>C	E>D	missense	LDLR	3949	3	140	Familial hypercholesterolemia (FH)
rs1060499638	rs1060499638	GRCh38.p7	1	-	241506087	241506087	CATGCCAAGAATCTATGAGCTCGCAGCTGGAGGCACTGCTGTTGGTACAGG	likely-pathogenic	G>C	A>P	missense	FH	2271	1	274	Multiple cutaneous leiomyomas (HLRCC)
rs756021768	rs756021768	GRCh38.p7	12	+	57512811	57512811	AGCCGCGGTGTGGGAGTGTTTGGGGACATGGCCCAGGACACGGGGATCCCT	pathogenic	A>G	D>G	missense	MARS	4141	2	605
rs1057517676	rs1057517676	GRCh38.p7	15	-	74674964	74674964	AAGTGTCTTGTTCCAGAAGTCACCTTCAGGTGAGTGTCCTGACTGACTCTT	pathogenic	T>C	F>S	missense	EDC3	80153	2	54	Mental retardation, autosomal recessive 50 (MRT50)
rs11545658	rs11545658	GRCh38.p7	1	-	241508662	241508662	TGATGCAAAATCCAAAGAGTTTGCACAGATCATCAAGATTGGACGTACTCA	pathogenic	C>T	Q>*	stop-gained	FH	2271	1	227	Fumarase deficiency (FMRD)
rs61749729	rs61749729	GRCh38.p7	X	-	154031206	154031206	CAAGGCGGCCACGTCAGAGGGTGTGCAGGTGAAAAGGGTCCTGGAGAAAAG	pathogenic	C>T	Q>*	stop-gained	MECP2	4204	1	220	Rett syndrome (RTT)
rs796052242	rs796052242	GRCh38.p7	12	+	45837325	45837325	TAGTGTTGTTTCTTTTTCCAGCTTTTACTGGACCCTGTTGATTTCAAAACT	pathogenic	T>A	L>*	stop-gained	ARID2	196528	2	343	COFFIN-SIRIS SYNDROME 6 (CSS6)
rs201850090	rs201850090	GRCh38.p7	7	+	143342009	143342009	CTTCGAATTAACGGGTCAGATTGCTCACATCCTGCCCATGATGGTGGCTGT	likely-pathogenic	C>T	H>Y	missense	CLCN1	1180	1	555
rs919271118	rs919271118	GRCh38.p7	17	-	4900796	4900796	ACTTCTCTGAGCGTGCCGCTCCTGGGCAGGTGAAGCCGGAGCCCCCGCGGG	likely-pathogenic	G>T	G>V	missense	CHRNE	1145	2	305
rs587779639	rs587779639	GRCh38.p7	2	+	189007600	189007600	TTCCCTGGTAATCCAGGTGCCCCAGGTTCTCCAGTAAGTGCATTCATTTTG	likely-pathogenic,pathogenic	G>A	G>D	missense	COL3A1	1281	2	1119	Ehlers-Danlos syndrome, type 4 (EDSVASC)
rs121434487	rs121434487	GRCh38.p7	17	+	2670247	2670247	ACAGGACATTTCATTCGACCACAGCGGCAAGCTTCTGGCTTCCTGTTCTGC	pathogenic	G>A	G>S	missense	PAFAH1B1	5048	1	162	Lissencephaly 1 (LIS1)
rs377767329	rs377767329	GRCh38.p7	18	+	51049307	51049307	TTAAACAATTAAGATCTCTCAGGATTAACACTGCAGAGTAATGGTAGGTAA	pathogenic	T>A	L>*	stop-gained	SMAD4	4089	2	146	Juvenile polyposis syndrome (JPS)
rs1064793377	rs1064793377	GRCh38.p7	13	+	25699254	25699254	GGAAAATGACGTGGCCCTGATCATCGATGGCCACACCCTGAAGTACGCGCT	likely-pathogenic	G>A	D>N	missense	ATP8A2	51761	1	725
rs763407972	rs763407972	GRCh38.p7	11	-	1754982	1754982	GGGTGAGCTGATGCTGGGTGGCACAGACTCCAAGTATTACAAGGGTTCTCT	uncertain-significance,likely-pathogenic	G>A	D>N	missense	CTSD	1509	1	251	Neuronal ceroid lipofuscinosis
rs137852618	rs137852618	GRCh38.p7	21	-	44900400	44900400	TGACGGCTTCCATTTCGCGGGCGACGGGAAGCTGGGCGCCATCCTGACCCC	pathogenic	G>A	G>R	missense	ITGB2	3689	1	273	Leukocyte adhesion deficiency
rs955385021	rs955385021	GRCh38.p7	2	-	49154416	49154416	AATCAGGTGGATGGATGCATAATTATGGCCCTGCTCCTGGTCTCTTTGCTG	pathogenic	T>C	M>T	missense	FSHR	2492	2	1	Amenorrhea
rs201068049	rs201068049	GRCh38.p7	5	+	251425	251425	CTGCAGACCATCTACGGAGCAGAGGCACGGAAGGAGTCACGGGGCGCGCAT	likely-pathogenic,uncertain-significance	C>T	A>V	missense	SDHA	6389	2	536	Mitochondrial complex II deficiency, Paragangliomas 5 (PGL5), Hereditary cancer-predisposing syndrome
rs104893745	rs104893745	GRCh38.p7	3	+	69951882	69951882	AGAGGCAGAAAAAGGACAATCACAACCTGAGTAAGTTGGTTTTATTTATGT	pathogenic	C>G	N>K	missense	MITF	4286	3	210	Tietz syndrome (TADS)
rs137852580	rs137852580	GRCh38.p7	X	+	67723711	67723711	ATTGCGAGAGAGCTGCATCAGTTCACTTTTGACCTGCTAATCAAGTCACAC	pathogenic,uncertain-significance	C>G	T>S	missense	AR	367	2	878	Prostate cancer, somatic
rs375330016	rs375330016	GRCh38.p7	17	+	70176084	70176084	CTATTCCAGGTTCCACAAAACTTACGAAGTCCCCAACACTCCCCTTTGTAG	likely-pathogenic	G>A	E>K	missense	KCNJ2	3759	1	349	Andersen Tawil syndrome (LQT7), Short QT syndrome 3 (SQT3)
rs781215442	rs781215442	GRCh38.p7	11	+	108332026	108332026	TAAAAATGTGCCTAAACAAAGCTCTCAGCTTGATGAGGTATTTGGATTAAA	pathogenic	C>T	Q>*	stop-gained	ATM	472	1	2593	Hereditary cancer-predisposing syndrome, Ataxia-telangiectasia syndrome (AT)
rs730880960	rs730880960	GRCh38.p7	3	-	46860790	46860790	AGCCTTCATGCTGTTCGACCGCACACCCAAGTGTGAGATGAAGATCACCTA	likely-pathogenic	C>A	P>T	missense	MYL3	4634	1	65
rs267599193	rs267599193	GRCh38.p7	2	-	211713583	211713583	CCCTAGTTCCAAGATGGAAGTAGAAGAAAATGGGATTAAAATGTGTAAACC	likely-pathogenic	G>A	E>K	missense	ERBB4	2066	1	317	Cutaneous melanoma
rs863225429	rs863225429	GRCh38.p7	X	+	49249543	49249543	AAGGACGATGCTGTTCGGAAGGCCTATAAGTATCTAGCTGCTCTGCACGAG	pathogenic	A>G	Y>C	missense	CCDC22	28952	2	557	Ritscher-schinzel syndrome 2 (RTSC2)
rs767618089	rs767618089	GRCh38.p7	19	+	11107472	11107472	CCTGGACAAAGTCTGCAACATGGCTAGAGACTGCCGGGACTGGTCAGATGA	pathogenic,conflicting-interpretations-of-pathogenicity	A>G	R>G	missense	LDLR	3949	1	300	Familial hypercholesterolemia (FH)
rs1114167533	rs1114167533	GRCh38.p7	11	-	64805115	64805115	GATTCTACGACGGCATCTGCAAATGGGAGGAGGGCAGTCCCACGCCTGTGC	pathogenic	G>A	W>*	stop-gained	MEN1	4221	3	428	Hereditary cancer-predisposing syndrome
rs1085308008	rs1085308008	GRCh38.p7	1	+	237377361	237377361	GTGGACCATACACCCTGCCTCTAAGCAGCGATCAGAAGGAGAAAAAGTACG	likely-pathogenic	C>G	Q>E	missense	RYR2	6262	1	168
rs121912993	rs121912993	GRCh38.p7	6	+	7565442	7565442	CGTCCAGGGAGATCATGTGGATCAATGACTGCGAGGAGGAGGAGCTGCTGT	pathogenic	T>G	N>K	missense	DSP	1832	3	287	Skin fragility woolly hair syndrome (SFWHS)
rs886041188	rs886041188	GRCh38.p7	3	-	48580606	48580606	CCTGTGGGTGAAAAGGGAGACCAGGGAGATCCTGGAGAGGATGGACGAAAT	pathogenic	G>A	G>E	missense	COL7A1	1294	2	1676
rs794728567	rs794728567	GRCh38.p7	11	+	2583482	2583482	ATGGGGACAAGGTGCCCCAGACGTGGGTCGGGAAGACCATCGCCTCCTGCT	pathogenic	G>A	W>*	stop-gained	KCNQ1	3784	3	323
rs118204065	rs118204065	GRCh38.p7	8	+	19951783	19951783	ATCATCTTCAGGTAACAGGAATGTATGAGAGTTGGGTGCCAAAACTTGTGG	pathogenic	T>A	Y>*	stop-gained	LPL	4023	3	88	Hyperlipoproteinemia, type I
rs104894194	rs104894194	GRCh38.p7	11	+	67483198	67483198	CGCAAGACTCCGGGAGGACGGGATCCAAAAACGTGTGATACAGGAAGGCCG	pathogenic	C>T	Q>*	stop-gained	AIP	9049	1	14	Pituitary adenoma predisposition (PAP), Somatotroph adenoma (PITA1)
rs104894203	rs104894203	GRCh38.p7	11	-	67365224	67365224	AAGGAGCTGCAGACCTGGCTGTGGCGCTCGGCCAAGGACTTCAACCGGCTC	pathogenic	G>T	R>L	missense	CLCF1	23529	2	187	Cold-induced sweating syndrome 2 (CISS2)
rs777068696	rs777068696	GRCh38.p7	17	-	61857130	61857130	TTTTACAAACAATGACATGAACCAAGGAACTTCACGTCATTTCAACTATCC	uncertain-significance,likely-pathogenic	G>A	G>R	missense	BRIP1	83990	1	103	Familial cancer of breast, Fanconi anemia, complementation group J (FANCJ)
rs1057516083	rs1057516083	GRCh38.p7	20	-	63444783	63444783	GCGGTGCTGGCCGCCGGCTCCCAGGGCAACGTCTTTGCCACATCTGCGCTC	pathogenic	G>T	G>V	missense	KCNQ2	3785	2	189	Early infantile epileptic encephalopathy 7 (EIEE7)
rs886039570	rs886039570	GRCh38.p7	1	-	209801260	209801260	CACCCGGCATAGCCCTCAACAAGAAGAGGAAAATACCATTTTTAAGGTAAA	pathogenic	G>T	E>*	stop-gained	IRF6	3664	1	52
rs121908283	rs121908283	GRCh38.p7	8	+	43178184	43178184	AAGATTGCATGGAGGAGTTTCCTGTTAATCTGCATAGGAATTATCATTGTG	pathogenic	T>G	L>*	stop-gained	HGSNAT	138050	2	321	Mucopolysaccharidosis, MPS-III-C (MPS3C)
rs863224065	rs863224065	GRCh38.p7	1	+	11999004	11999004	TTTATCTAGGAAAAGCACTTCTTCCACAAGGTGAGTGAGCGTCTCTCCCGG	likely-pathogenic	A>G	H>R	missense	MFN2	9927	2	242	Charcot-Marie-Tooth disease, type 2
rs188259026	rs188259026	GRCh38.p7	8	+	1771563	1771563	ACCACGTTGCTCCTGGAGATGAGCACGCCCTTTACCTGCGTTTCCTGGATG	likely-pathogenic	C>T	T>M	missense	CLN8	2055	2	170	Ceroid lipofuscinosis neuronal 8 (CLN8)
rs63750886	rs63750886	GRCh38.p7	14	+	73198072	73198072	GTGTCCGAAAGGTCCACTTCGTATGCTGGTTGAAACAGCTCAGGAGAGAAA	not-provided,pathogenic	C>G	L>V	missense	PSEN1	5663	1	271	Alzheimer disease, familial, 3, with unusual plaques
rs397507801	rs397507801	GRCh38.p7	13	+	32340094	32340094	ATAACTCTCTAGATAATGATGAATGTAGCACGCATTCACATAAGGTTTTTG	pathogenic	T>A	C>*	stop-gained	BRCA2	675	3	1913	Breast-ovarian cancer, familial 2 (BROVCA2)
rs1313319892	rs1313319892	GRCh38.p7	1	-	151406306	151406306	ACTCCCTTAGCCCCAGCACTCCCATCACCAGCCTCAACTGCAACCCCACCA	pathogenic	C>T	S>L	missense	POGZ	23126	2	901
rs111033687	rs111033687	GRCh38.p7	9	+	34647870	34647870	TTCCACCCCTGGTCGGATGTAACGCTGCCACTCATGTCGGTCCCTGAGATC	pathogenic	T>C	L>P	missense	GALT	2592	2	139	Deficiency of UDPglucose-hexose-1-phosphate uridylyltransferase
rs34726542	rs34726542	GRCh38.p7	11	-	5225679	5225679	GTGTGCTGGCCCATCACTTTGGCAAAGAATTCACCCCACCAGTGCAGGCTG	uncertain-significance,pathogenic	A>C	K>N	missense	HBB	3043	3	121
rs1064794808	rs1064794808	GRCh38.p7	19	-	13262768	13262768	CTCCGAGTCCTCCGGGTGCTACGACCTCTTAAAACCATCAAGCGGCTGCCA	pathogenic	C>T	P>L	missense	CACNA1A	773	2	1356	Episodic ataxia type 2 (EA2)
rs891298440_0	rs891298440	GRCh38.p7	5	-	78885783	78885783	GGCAGGGGGTAATAACTGGCCCCTTCGAGGAAGAAAATGGAGCCTGTGGGA	likely-pathogenic	C>A	R>R	synonymous-codon	ARSB	411	1	315
rs891298440_1	rs891298440	GRCh38.p7	5	-	78885783	78885783	GGCAGGGGGTAATAACTGGCCCCTTCGAGGAAGAAAATGGAGCCTGTGGGA	likely-pathogenic	C>T	R>*	stop-gained	ARSB	411	1	315	Mucopolysaccharidosis type VI (MPS6)
rs199472720	rs199472720	GRCh38.p7	11	+	2572105	2572105	CTGGGCTCCGTGGTCTTCATCCACCGCCAGGTGGGTGGCCCGGGTTAGGGG	pathogenic,likely-pathogenic,not-provided	G>A	R>H	missense	KCNQ1	3784	2	259	Long QT syndrome (LQTS), Congenital long QT syndrome, Long QT syndrome 1 (LQT1)
rs766785968	rs766785968	GRCh38.p7	3	+	48467322	48467322	CCTGCTGCGGTGGGTGGATGCTCACGCCAGGCCTTTCGGCACCATCAGGCC	likely-pathogenic	G>A	A>T	missense	TREX1	11277	1	223
rs63750554	rs63750554	GRCh38.p7	2	+	47806329	47806329	CCATTCATTAGTAGAAGATTATTCTCAAAATGTTGCTGTGCGCCTAGGACA	pathogenic,uncertain-significance	C>G	Q>E	missense	MSH6	2956	1	1258	Hereditary nonpolyposis colon cancer, Hereditary cancer-predisposing syndrome
rs1064795585	rs1064795585	GRCh38.p7	3	-	177034322	177034322	TACATTTTTCTTTTTTGTTTAGATATGGAGTATGAAACAAGACAATTGTGT	likely-pathogenic	T>C	W>R	missense	TBL1XR1	79718	1	376	Pierpont syndrome (PRPTS)
rs869312946	rs869312946	GRCh38.p7	11	+	108141631	108141631	TCAACCAGATGTAGTGGTGAAAGAAGATGAAGAATATAAACGTGTTGATTT	pathogenic	G>A	D>N	missense	ACAT1	38	1	253	Inborn genetic diseases
rs587777183	rs587777183	GRCh38.p7	19	+	7556526	7556526	ACCTCCATGTTCACTGGGTCTGCCTTTAACCGCAGCATCCATCGGGTCTTC	pathogenic	T>C	F>S	missense	PNPLA6	10908	2	1066	Boucher Neuhauser syndrome (BNHS)
rs80358211	rs80358211	GRCh38.p7	1	+	34761289	34761289	GCATTTCTGCAGGGCCTGCTGAGTGGCGTGAACAAGTACTCCACAGTGCTG	pathogenic	G>A	G>D	missense	GJB4	127534	2	12	Erythrokeratodermia variabilis et progressiva 2 (EKVP2)
rs587777607	rs587777607	GRCh38.p7	11	-	62694660	62694660	TGTTACCTTAGAGCTTGAGCTGCCAGAGTCCCCTGTGAATCAAGATTTGGG	pathogenic	G>T	E>*	stop-gained	BSCL2	26580	1	180
rs587781259	rs587781259	GRCh38.p7	9	-	136505409	136505409	AAGAACTGCACGCAGTCTCTGCAGTGCTGGAAGTACTTCAGTGACGGCCAC	pathogenic	G>A	C>Y	missense	NOTCH1	4851	2	1496	Adams-Oliver syndrome 5 (AOS5)
rs72554640	rs72554640	GRCh38.p7	X	+	78011239	78011239	GTCAGCAAGTCACTTAGATCATAAACGAGAAATAAGACAGTAAGTACTTTG	pathogenic	C>T	R>*	stop-gained	ATP7A	538	1	645	Menkes kinky-hair syndrome (MK)
rs104893792	rs104893792	GRCh38.p7	3	+	129528884	129528884	CTACATGTTTCTGCTGATCGTGCTGGGCTTCCCCATCAACTTCCTCACGCT	pathogenic	G>C	G>R	missense	RHO	6010	1	51	Retinitis pigmentosa 4 (RP4)
rs371409680	rs371409680	GRCh38.p7	17	-	7673772	7673772	TGTGCCTGTCCTGGGAGAGACCGGCGCACAGAGGAAGAGAATCTCCGCAAG	uncertain-significance,likely-pathogenic,conflicting-interpretations-of-pathogenicity	G>A	R>H	missense	TP53	7157	2	283	Hereditary cancer-predisposing syndrome, Astrocytoma, Li-Fraumeni syndrome (LFS)
rs397508536	rs397508536	GRCh38.p7	7	+	117611745	117611745	GTCAACACTGCGCTGGTTCCAAATGAGAATAGAAATGATTTTTGTCATCTT	pathogenic	A>T	R>*	stop-gained	CFTR	1080	1	1102	Cystic fibrosis (CF)
rs397515823	rs397515823	GRCh38.p7	15	-	48452595	48452595	CAGCTACCGCTGTGACTGTAAGCCCGGCTACCGCTTCACCTCCACAGGACA	likely-pathogenic,uncertain-significance	G>T	G>C	missense	FBN1	2200	1	1838	Marfan syndrome (MFS), Marfan Syndrome/Loeys-Dietz Syndrome/Familial Thoracic Aortic Aneurysms and Dissections
rs199422316	rs199422316	GRCh38.p7	14	-	24240620	24240620	CATAAGGAGCGCCCCACAGTCATGCTGTTTCCCTTTAGGAATCTCGGCTCA	pathogenic	T>C	L>P	missense	TINF2	26277	2	287	Dyskeratosis congenita autosomal dominant (DKCA1)
rs397508343	rs397508343	GRCh38.p7	7	+	117592310	117592310	CTCTATACGAAAATTTTCCATTGTGCAAAAGACTCCCTTACAAATGAATGG	pathogenic	C>T	Q>*	stop-gained	CFTR	1080	1	715	Cystic fibrosis (CF)
rs1064795417	rs1064795417	GRCh38.p7	12	-	49185551	49185551	CGCATCCACTTCCCTCTGGCCACATATGCCCCTGTCATCTCTGCTGAGAAA	likely-pathogenic	A>G	Y>C	missense	TUBA1A	7846	2	272
rs119482081	rs119482081	GRCh38.p7	9	-	92080045	92080045	CTAAAGAAGTATGGCGTGGGGACTTGTGGACCCAGAGGATTTTATGGCACA	pathogenic	G>A	C>Y	missense	SPTLC1	10558	2	133	Neuropathy hereditary sensory and autonomic type 1 (HSAN1A)
rs121908436	rs121908436	GRCh38.p7	8	-	115418358	115418358	GCAAATGGCGGATATGTATGCAACGCGTGTGGCCTCTACCAGAAGCTTCAC	pathogenic	C>T	A>V	missense	TRPS1	7227	2	923	Trichorhinophalangeal syndrome type 3 (TRPS3), Trichorhinophalangeal dysplasia type I (TRPS1)
rs201012726	rs201012726	GRCh38.p7	7	+	74047690	74047690	CTCTCTCCAGGTGGCTATGGACTGCCCTACACCACAGGGAAACTGCCCTAT	likely-pathogenic,uncertain-significance	C>T	P>L	missense	ELN	2006	2	220	Cutis laxa, autosomal dominant, Supravalvar aortic stenosis (SVAS)
rs879255688	rs879255688	GRCh38.p7	12	+	32701418	32701418	CTTGTATATATTCTGTTTTCAGAGCAGCGGAAAGAGCTCAGTGCTAGAAAG	pathogenic	A>G	S>G	missense	DNM1L	10059	1	36	Encephalopathy due to defective mitochondrial and peroxisomal fission 1 (EMPF1)
rs397515469	rs397515469	GRCh38.p7	16	-	77434499	77434499	GTCACCTTTTCTCTTGCAGGCGCTCCAGCTGTGCTGCCTCTGCTGTGCGTC	pathogenic	C>T	Q>*	stop-gained	ADAMTS18	170692	1	33	Microcornea, myopic chorioretinal atrophy, and telecanthus (MMCAT)
rs867461743	rs867461743	GRCh38.p7	3	-	14159773	14159773	CTTGACCCGGCTGGTATTGTCTCTACAGCCAATTCCTCTGAAGTCAGCAAC	likely-pathogenic	C>T	Q>*	stop-gained	XPC	7508	1	127	Xeroderma pigmentosum, group C (XPC)
rs137853017	rs137853017	GRCh38.p7	13	-	23338040	23338040	AATGGATTATACTTACTATGCAGTATGGCCCGATCCTGATTTAGTTCATGA	pathogenic	T>C	W>R	missense	SACS	26278	1	1799	Spastic ataxia Charlevoix-Saguenay type (SACS)
rs724160024	rs724160024	GRCh38.p7	X	-	130130062	130130062	ACAGGCTCCCGTCCAGGGGGAGGACTACGGCAAAGGTGTCATCTTCTACCT	likely-pathogenic	T>C	Y>H	missense	AIFM1	9131	1	221	Deafness, X-linked 5 (DFNX5)
rs369158322	rs369158322	GRCh38.p7	8	+	31150454	31150454	CATTTCTGCCAAACAAATAGTGTTCAGGTAAAATACTGTGGTTTGCAGGAG	pathogenic	A>C	Q>P	missense	WRN	7486	2	1229
rs587777357	rs587777357	GRCh38.p7	6	+	30724263	30724263	GGCCTTCCTCCACTGGTACACAGGCGAGGGCATGGACGAGATGGAGTTCAC	pathogenic	G>A	E>K	missense	TUBB	203068	1	421	Cortical dysplasia, complex, with other brain malformations 6 (CDCBM6), Inborn genetic diseases
rs724160016	rs724160016	GRCh38.p7	X	-	130147525	130147526	GATGACCCAAATGTCACAAAGACACTGCGATTCAAACAGTGGAATGGAAAAG	likely-pathogenic	TG>CT	L>P	missense	AIFM1	9131	2	191
rs886037880	rs886037880	GRCh38.p7	4	-	16009093	16009093	TTGTTTTCAGGTATCAAAAGGGTCTTGAATTCCATTGGTTCAGATATCGAC	pathogenic	T>A	L>*	stop-gained	PROM1	8842	2	377	Cone-rod dystrophy 12 (CORD12)
rs759988046	rs759988046	GRCh38.p7	1	+	26790870	26790870	GGTGCTGAGGTTTGCAGTCAGCTGCCGTATCCTGACTCTGATGCTGCAGGT	likely-pathogenic	C>T	R>C	missense	PIGV	55650	1	19	Hyperphosphatasia with mental retardation syndrome 1 (HPMRS1)
rs1057519917	rs1057519917	GRCh38.p7	1	-	11124517	11124517	CACCCTTCTGGCCAATGACCCAACATCTCTTCGGAAAAACCTCAGGTATTC	likely-pathogenic	T>A	S>T	missense	MTOR	2475	1	2215	Neoplasm of the large intestine, Renal cell carcinoma, papillary, 1 (RCCP1), Glioblastoma, Malignant melanoma of skin (CMM), Uterine cervical neoplasms, Papillary renal cell carcinoma, sporadic, Malignant neoplasm of body of uterus
rs515726230	rs515726230	GRCh38.p7	14	-	23397187	23397187	CACTTTGTGCGTTGCATCATCCCCAATGAGCGGAAGGCTCCAGGTGAGCCA	likely-pathogenic	A>G	N>S	missense	MYH6	4624	2	678	Heart, malformation of
rs137852294	rs137852294	GRCh38.p7	X	-	18945140	18945140	CCCCCAGGATTATGGAATGTGGGAGCGTGGAGATAAGACTAATCAGGGCAT	pathogenic	C>T	R>C	missense	PHKA2	5256	1	186	Glycogen storage disease IXa2 (GSD9A2)
rs577173144	rs577173144	GRCh38.p7	11	+	95799275	95799275	TCAAGGTCTAATGGAAGCATGGTTCGGCATTCTTCATCTCCATATGTAGTA	uncertain-significance,likely-pathogenic	G>T	R>L	missense	CEP57	9702	2	21
rs886042651	rs886042651	GRCh38.p7	12	-	47975986	47975986	CATTGGGCCTCCTGGTCCCCGTGGACGATCAGGCGAAACCGGCCCTGCTGT	pathogenic	C>T	R>*	stop-gained	COL2A1	1280	1	1192
rs957683798	rs957683798	GRCh38.p7	16	-	74774654	74774654	GGGTCCGCCGCGGGGCCCGCCTCTACGACCTCTCCAGCTTCGTGCGGCACC	pathogenic	C>G	Y>*	stop-gained	FA2H	79152	3	34	Spastic paraplegia 35 (SPG35)
rs756613387_0	rs756613387	GRCh38.p7	19	+	11105572	11105572	GGCGCTGTGATGGTGGCCCCGACTGCAAGGACAAATCTGACGAGGAAAACT	pathogenic,likely-pathogenic	C>A	C>*	stop-gained	LDLR	3949	3	222	Familial hypercholesterolemia (FH)
rs756613387_1	rs756613387	GRCh38.p7	19	+	11105572	11105572	GGCGCTGTGATGGTGGCCCCGACTGCAAGGACAAATCTGACGAGGAAAACT	pathogenic,likely-pathogenic	C>G	C>W	missense	LDLR	3949	3	222	Familial hypercholesterolemia (FH)
rs756613387_2	rs756613387	GRCh38.p7	19	+	11105572	11105572	GGCGCTGTGATGGTGGCCCCGACTGCAAGGACAAATCTGACGAGGAAAACT	pathogenic,likely-pathogenic	C>T	C>C	synonymous-codon	LDLR	3949	3	222	Familial hypercholesterolemia (FH)
rs121918505	rs121918505	GRCh38.p7	10	-	121520119	121520119	CCAAGCCGGACTGCCGGCAAATGCCTCCACAGTGGTCGGAGGAGACGTAGA	pathogenic	T>C	S>P	missense	FGFR2	2263	1	267	Pfeiffer syndrome (ACS5), Neoplasm of stomach, Crouzon syndrome, FGFR2 related craniosynostosis
rs587777849	rs587777849	GRCh38.p7	20	-	49374439	49374439	GCCTCTTTCTGGTGGGCCACCATCACCATGACTACTGTTGGGTATGGAGAC	pathogenic	C>T	T>I	missense	KCNB1	3745	2	374	Epileptic encephalopathy, early infantile, 26 (EIEE26)
rs1293450628	rs1293450628	GRCh38.p7	6	-	131618517	131618517	AAACATTTTTGTAATACATACAGGTCGCTGTAGTCTTCTGCCAGTTGTAAA	pathogenic	C>T	R>C	missense	MED23	9439	1	224
rs727503381	rs727503381	GRCh38.p7	12	+	112454636	112454636	AGATCTTGTGGAACATTATAAGAAGAATCCTATGGTGGAAACATTGGGTAC	pathogenic,likely-pathogenic	A>T	N>Y	missense	PTPN11	5781	1	200	Noonan syndrome (NS), Rasopathy
rs371029653	rs371029653	GRCh38.p7	11	+	77179856	77179856	GCCCGCTGCCGCGCCTATCTGGTGCGCAAGGCCTTCCGCCACCGCCTCTGG	uncertain-significance,likely-pathogenic	G>A	R>H	missense	MYO7A	4647	2	830	Nonsyndromic Hearing Loss, Dominant, Nonsyndromic Hearing Loss, Recessive, Retinitis pigmentosa-deafness syndrome, Deafness, autosomal recessive 2 (DFNB2), Usher syndrome, type 1 (USH1), Deafness, autosomal dominant 11 (DFNA11), Deafness, autosomal recessive 2 (DFNB2), Usher syndrome, type 1 (USH1)
rs769348060	rs769348060	GRCh38.p7	6	-	49459210	49459210	ACTATGGACTTACCTGAAGAACTTCCAGGAGTGAAGCCATTCACACGTGGA	likely-pathogenic	C>T	P>L	missense	MUT	4594	2	86	Methylmalonic aciduria due to methylmalonyl-CoA mutase deficiency
rs754477154	rs754477154	GRCh38.p7	9	-	32984734	32984734	GGCTGTGGCCAGGGAACACCTTGAACTCCTTAAGCATATGCACACTGTGGG	pathogenic	C>T	L>F	missense	APTX	54840	1	237
rs80356898_0	rs80356898	GRCh38.p7	17	-	43093844	43093844	GAATAAAACAAAAGGTGATTCTATTCAGAATGAGAAAAATCCTAACCCAAT	pathogenic	C>G	Q>E	missense	BRCA1	672	1	563
rs80356898_1	rs80356898	GRCh38.p7	17	-	43093844	43093844	GAATAAAACAAAAGGTGATTCTATTCAGAATGAGAAAAATCCTAACCCAAT	pathogenic	C>T	Q>*	stop-gained	BRCA1	672	1	563	Breast-ovarian cancer, familial 1 (BROVCA1), Hereditary breast and ovarian cancer syndrome (HBOC), Hereditary cancer-predisposing syndrome, Ovarian cancer, Neoplasm of ovary, Breast carcinoma, Familial cancer of breast, Breast-ovarian cancer, familial 1 (BROVCA1), Pancreatic cancer 4 (PNCA4), FANCONI ANEMIA, COMPLEMENTATION GROUP S (FANCS)
rs753768576	rs753768576	GRCh38.p7	18	-	23539826	23539826	CTGGTGCAGCAGATATTTAACGCGGCGCAGCTGGACAACTAGTCAGTACCA	likely-pathogenic	C>T	A>V	missense	NPC1	4864	2	927	Niemann-Pick disease type C1 (NPC1)
rs121434612	rs121434612	GRCh38.p7	X	+	111142119	111142119	AGCCAATAAGAAGAAGGAGAAAGAGCGCCCAGAGATCTCTCTTCCTTCAGA	pathogenic	C>T	R>C	missense	PAK3	5063	1	67	Mental retardation 30, X-linked (MRX30)
rs1057520382	rs1057520382	GRCh38.p7	22	+	20043375	20043375	TGCAGGCTCATCTTGGCAGCCAACAGGGATGAATTCTACAGCCGACCCTCC	likely-pathogenic	G>A	R>K	missense	TANGO2	128989	2	26
rs794727549	rs794727549	GRCh38.p7	12	-	49039867	49039867	CTACCTGTCCCATGGAGCCTCACAGCGATCAGGCATCACCTCTCCTGTCGA	pathogenic	C>T	R>*	stop-gained	KMT2D	8085	1	2635
rs267608687	rs267608687	GRCh38.p7	12	+	106457147	106457147	CTTGGTTTCATTTTAGGCTTTGGGCGTTGCCTTGTATATAAAAATGCTAAA	pathogenic	G>A	R>H	missense	POLR3B	55703	2	710	Hypomyelinating leukodystrophy 8, with or without oligodontia and/or hypogonadotropic hypogonadism (HLD8)
rs199473432	rs199473432	GRCh38.p7	7	-	150948476	150948476	GGTGGCTTCAGTCGGCAACGCAAGCGCAAGTTGTCCTTCCGCAGGCGCACG	not-provided,likely-pathogenic,uncertain-significance	G>A	R>H	missense	KCNH2	3757	2	887	Congenital long QT syndrome, Long QT syndrome (LQTS), Long QT syndrome 2 (LQT2)
rs1057524115	rs1057524115	GRCh38.p7	17	-	3524223	3524223	TATACGCGGGGTTTCCAGTCCATGGGCATGTACAGCGTCATGATCCAGAAG	pathogenic	G>T	G>V	missense	TRPV3	162514	2	573
rs66851495_0	rs66851495	GRCh38.p7	X	+	38408795	38408795	AGTTGGCAGAGCAGTATGCCAAAGAGGTATGCTCTTTACATGTAAAGCTAT	pathogenic	G>A	E>E	synonymous-codon	OTC	5009	3	239
rs66851495_1	rs66851495	GRCh38.p7	X	+	38408795	38408795	AGTTGGCAGAGCAGTATGCCAAAGAGGTATGCTCTTTACATGTAAAGCTAT	pathogenic	G>C	E>D	missense	OTC	5009	3	239
rs151047872	rs151047872	GRCh38.p7	1	-	64846699	64846699	GCAGCCAGCATGATGAGACAGGTCTCCCACAAACACATCGTGTACCTCTAT	likely-pathogenic	C>T	S>F	missense	JAK1	3716	2	646	Lymphoblastic leukemia, acute, with lymphomatous features (LALL)
rs137854541	rs137854541	GRCh38.p7	20	+	45891714	45891714	CTGGCCAAGCAGCCGTCTTTCCGCCAGTACTCCGGCTACCTCAAAGGCTCC	pathogenic	A>G	Q>R	missense	CTSA	5476	2	67	Combined deficiency of sialidase AND beta galactosidase (GSL)
rs1135401957	rs1135401957	GRCh38.p7	6	+	73133459	73133459	TTTAAGGAGCGAGTGCGCATGGCTAGCCCCAGGGGCCAGAGTATTAAGAGC	pathogenic	G>T	S>I	missense	KCNQ5	56479	2	420	MENTAL RETARDATION, AUTOSOMAL DOMINANT 46 (MRD46)
rs104894924	rs104894924	GRCh38.p7	X	+	83509291	83509291	CCTCCAGTTGGAGAAGGAAGTGGTGCGTGTCTGGTTCTGTAATCGAAGACA	uncertain-significance,pathogenic	C>G	R>G	missense	POU3F4	5456	1	323	Deafness, X-linked 2 (DFNX2)
rs869312176	rs869312176	GRCh38.p7	15	-	31066093	31066093	AGGCTGCTGGAAAAGCACATCTCCCTGCAGAAGATCAACACAAGTAAGTGC	likely-pathogenic	T>C	L>P	missense	TRPM1	4308	2	275	Congenital stationary night blindness, type 1C (CSNB1C)
rs267606923	rs267606923	GRCh38.p7	10	-	124405551	124405551	TTCCCCTTTGTAGCTGGGAACTTCTGGGGTAGGACGTTGTCTGCTATCTCC	pathogenic	G>A	W>*	stop-gained	OAT	4942	2	178	Ornithine aminotransferase deficiency (GACR)
rs201544686	rs201544686	GRCh38.p7	6	+	73482209	73482209	CGAGTAGAGTTCCGTTTGTCACTGCGCCCTGATAATGCTGACAGCCGGCTC	pathogenic,likely-pathogenic	G>A	R>H	missense	MTO1	25821	2	517	Combined oxidative phosphorylation deficiency 10 (COXPD10)
rs397514759	rs397514759	GRCh38.p7	3	+	39407678	39407678	AATGTCCGGAGCCCTTGATGTCCTGCAAATGAAGGAGGAGGATGTCCTTAA	pathogenic	C>T	Q>*	stop-gained	RPSA	3921	1	9	Asplenia, isolated congenital (ICAS)
rs80357349	rs80357349	GRCh38.p7	17	-	43071236	43071236	TAAACTTCTCCCATTCCTTTCAGAGGGAACCCCTTACCTGGAATCTGGAAT	pathogenic	G>T	G>*	stop-gained	BRCA1	672	1	1560	Breast-ovarian cancer, familial 1 (BROVCA1), Hereditary cancer-predisposing syndrome, Hereditary breast and ovarian cancer syndrome (HBOC)
rs730881701	rs730881701	GRCh38.p7	22	-	28725278	28725278	ACTGCTGAAAAGAACAGATAAATACCGAACATACAGCAAGAAACACTTTCG	pathogenic,uncertain-significance	C>T	R>*	stop-gained	CHEK2	11200	1	180	Hereditary cancer-predisposing syndrome, Familial cancer of breast, Familial cancer of breast, Li-Fraumeni syndrome 2 (LFS2), Osteosarcoma, Malignant tumor of prostate
rs1057519348	rs1057519348	GRCh38.p7	4	-	83278973	83278973	GGAGCAGGCTGTACTATTAATGACATGTGGGACCAGGACTATGATAAAAAG	pathogenic	T>G	M>R	missense	COQ2	27235	2	182	Coenzyme Q10 deficiency, primary
rs62637014	rs62637014	GRCh38.p7	17	-	6425781	6425781	GTGCCCGGGCTCACGCAGAGGTGTGGAATGAGGCCGAGGCCAAGGCGGACC	pathogenic	G>A	W>*	stop-gained	AIPL1	23746	3	215	Leber congenital amaurosis 4 (LCA4), AIPL1-Related Disorders, Leber congenital amaurosis (LCA)
rs1057518412	rs1057518412	GRCh38.p7	6	+	30723384	30723384	CAACTGGGCCAAAGGCCACTACACAGAGGGCGCCGAGCTGGTTGATTCTGT	likely-pathogenic	G>A	E>K	missense	TUBB	203068	1	128
rs1057518555	rs1057518555	GRCh38.p7	20	-	63444708	63444708	CTGCGGATGATCCGCATGGACCGGCGGGGAGGCACCTGGAAGCTGCTGGGC	likely-pathogenic	G>C	R>P	missense	KCNQ2	3785	2	214
rs63750231_0	rs63750231	GRCh38.p7	14	+	73198100	73198100	GTTGAAACAGCTCAGGAGAGAAATGAAACGCTTTTTCCAGCTCTCATTTAC	not-provided,pathogenic	A>G	E>G	missense	PSEN1	5663	2	280	Alzheimer disease, type 3 (AD), Alzheimer disease, familial, with spastic paraparesis and unusual plaques
rs63750231_1	rs63750231	GRCh38.p7	14	+	73198100	73198100	GTTGAAACAGCTCAGGAGAGAAATGAAACGCTTTTTCCAGCTCTCATTTAC	not-provided,pathogenic	A>C	E>A	missense	PSEN1	5663	2	276	Alzheimer disease, type 3 (AD), Alzheimer disease, type 3 (AD), Frontotemporal dementia (FTD), Pick's disease, Acne inversa, familial, 3 (ACNINV3)
rs797045046	rs797045046	GRCh38.p7	20	+	58891760	58891760	CCTCGGGAACAGTAAGACCGAGGACCAGCGCAACGAGGAGAAGGCGCAGCG	pathogenic	C>G	Q>E	missense	GNAS	2778	1	12
rs121909006	rs121909006	GRCh38.p7	7	+	117590360	117590360	TTTCCATTTTCTTTTTAGAGCAGTATACAAAGATGCTGATTTGTATTTATT	pathogenic,not-provided	T>A	Y>N	missense	CFTR	1080	1	563	Cystic fibrosis (CF)
rs199473385	rs199473385	GRCh38.p7	17	+	70175818	70175818	GTTGGGTTTGACAGTGGAATCGATCGTATATTTCTGGTGTCCCCAATCACT	not-provided,pathogenic	G>A	R>H	missense	KCNJ2	3759	2	260
rs72646828	rs72646828	GRCh38.p7	2	-	178598904	178598904	TTCAAAGAGATGGAAGAGAGTTAACCGAGATCCTATCAAAGCCATGACTTT	likely-pathogenic	C>T	R>*	stop-gained	TTN	7273	1	17295
rs33960103	rs33960103	GRCh38.p7	11	-	5226930	5226930	GAAGTTGGTGGTGAGGCCCTGGGCAGGTTGGTATCAAGGTTACAAGACAGG	likely-pathogenic,pathogenic	G>C	R>T	missense	HBB	3043	2	31	beta Thalassemia (BTHAL), Beta thalassemia major (BTHAL-MJR)
rs587777643	rs587777643	GRCh38.p7	8	+	143215283	143215283	GAGTCAGGCCTCCTGACCACCCACTCCACGTGGTGCACAGACAGCTGCCAG	pathogenic	C>G	S>C	missense	GPIHBP1	338328	2	107	Hyperlipoproteinemia, type ID
rs886041082	rs886041082	GRCh38.p7	4	+	185145863	185145863	GGTGTCCTACCCCTTTGACACTGTTCGTCGTAGAATGATGATGCAGTCCGG	pathogenic	C>G	R>G	missense	SLC25A4	291	1	235	Mitochondrial DNA depletion syndrome 12a (cardiomyopathic type), autosomal dominant (MTDPS12A), Mitochondrial diseases
rs121908619	rs121908619	GRCh38.p7	10	+	72007634	72007634	AGCAGCTCTTCCTGTGCGACCTGTACGTGCTGGAGCACTTCATCACGCCGC	pathogenic	C>T	Y>Y	synonymous-codon	CHST3	9469	3	201
rs45517213	rs45517213	GRCh38.p7	16	+	2072251	2072251	CTCCTCTCCTCGCAGGAGTCTGACTGGAAGGTGCTGAAGCTGGTTCTGGGC	pathogenic,not-provided	G>A	W>*	stop-gained	TSC2	7249	2	703	Tuberous sclerosis syndrome (TSC), Tuberous sclerosis 2 (TSC2)
rs199473456	rs199473456	GRCh38.p7	11	+	2571394	2571394	TCCAAGGGGCAGGTGTTTGCCACGTCGGCCATCAGGTGCGTCTGTGCCACA	pathogenic,likely-pathogenic,not-provided	C>T	S>L	missense	KCNQ1	3784	2	225	Long QT syndrome (LQTS), Congenital long QT syndrome, Romano-Ward syndrome (RWS)
rs1057517938	rs1057517938	GRCh38.p7	8	-	143922290	143922290	GCTACAGCGGGAGCGCTTCATCGAGCAGGAGAAGGCCAAGCTGGAGCAGCT	pathogenic	C>T	Q>*	stop-gained	PLEC	5339	1	2538
rs121918304_0	rs121918304	GRCh38.p7	22	+	32498453	32498453	AGGACCTAACCCCATCTTGCCAGGGCGAGGCGGCCCCAATGACAGATTTCC	pathogenic	C>A	R>R	synonymous-codon	FBXO7	25793	1	419
rs121918304_1	rs121918304	GRCh38.p7	22	+	32498453	32498453	AGGACCTAACCCCATCTTGCCAGGGCGAGGCGGCCCCAATGACAGATTTCC	pathogenic	C>T	R>*	stop-gained	FBXO7	25793	1	419	Parkinson disease 15 (PARK15)
rs137852596	rs137852596	GRCh38.p7	X	+	67643371	67643371	GTGTCACTATGGAGCTCTCACATGTGGAAGCTGCAAGGTCTTCTTCAAAAG	pathogenic	G>A	G>R	missense	AR	367	1	578	Androgen resistance syndrome (AIS)
rs1054228594	rs1054228594	GRCh38.p7	9	-	109137616	109137616	TTTTTTTCTTAAAGGCTCTATCACTCGACATGATATAGACTCACCGCCGGC	pathogenic	C>T	R>*	stop-gained	FRRS1L	23732	1	292	Epileptic encephalopathy, early infantile, 37 (EIEE37)
rs121908678_0	rs121908678	GRCh38.p7	14	-	22774371	22774371	TTATCTGCGCTGGAAGGAGCCTGATCGACCTCGTCCCCTCAAGGTAAGGCA	pathogenic	C>A	R>R	synonymous-codon	SLC7A7	9056	1	410
rs121908678_1	rs121908678	GRCh38.p7	14	-	22774371	22774371	TTATCTGCGCTGGAAGGAGCCTGATCGACCTCGTCCCCTCAAGGTAAGGCA	pathogenic	C>T	R>*	stop-gained	SLC7A7	9056	1	410	Lysinuric protein intolerance (LPI)
rs397517580	rs397517580	GRCh38.p7	2	-	178621517	178621517	TGAGGATGCTGGCAACTACAACTGTCGACTCCCAAGCTCTCGAACCGATGG	likely-pathogenic,uncertain-significance	C>T	R>*	stop-gained	TTN	7273	1	13462	Primary dilated cardiomyopathy (DCM), Dilated cardiomyopathy 1G (CMD1G), Limb-girdle muscular dystrophy, type 2J (LGMDR10)
rs28937571	rs28937571	GRCh38.p7	11	-	88294163	88294163	AATCATGCTGTTCTGCTTGTGGGCTATGGCACTGACTCAGCCTCTGGGATG	pathogenic	A>G	Y>C	missense	CTSC	1075	2	412	Periodontitis, aggressive, 1
rs1085307408	rs1085307408	GRCh38.p7	12	+	51915240	51915240	CTGCACACAGGCTTCATCGCCTCAGACATGACCTCCCGCAACTCGAGCACG	pathogenic	A>G	D>G	missense	ACVRL1	94	2	263	Pulmonary arterial hypertension related to hereditary hemorrhagic telangiectasia
rs764959600	rs764959600	GRCh38.p7	22	-	38169424	38169424	CCTCCCCACCTGCCCCGCAGAAGATGCAGTTCTTTGGCCGCCTGGTCAATA	pathogenic	G>A	M>I	missense	PLA2G6	8398	3	1
rs878853111	rs878853111	GRCh38.p7	5	+	177257103	177257103	GGGCTTCCGGTGCTCCCTCCACATCTGTATAACCTGTCATGCTGCTAATCC	likely-pathogenic	T>A	C>S	missense	NSD1	64324	1	1640
rs121434570_0	rs121434570	GRCh38.p7	13	+	102872397	102872397	GAAACCTGATCTCGACAAAATTAGAGAATATCCTTTGCTTCTTAAAAGAGA	pathogenic	G>A	E>K	missense	ERCC5	2073	1	960
rs121434570_1	rs121434570	GRCh38.p7	13	+	102872397	102872397	GAAACCTGATCTCGACAAAATTAGAGAATATCCTTTGCTTCTTAAAAGAGA	pathogenic	G>T	E>*	stop-gained	ERCC5	2073	1	960	Xeroderma pigmentosum, group G (XPG), Xeroderma pigmentosum (XP)
rs62638194_0	rs62638194	GRCh38.p7	12	+	55724429	55724429	GACTGCTCGACACCCCCGAACCCGCTACAGCCCAGGTTGGGATGCCAAGCT	pathogenic	T>C	Y>H	missense	RDH5	5959	1	281	Fundus albipunctatus, autosomal recessive
rs62638194_1	rs62638194	GRCh38.p7	12	+	55724429	55724429	GACTGCTCGACACCCCCGAACCCGCTACAGCCCAGGTTGGGATGCCAAGCT	pathogenic	T>G	Y>D	missense	RDH5	5959	1	281
rs1442815965	rs1442815965	GRCh38.p7	2	-	21002308	21002308	TCAAAACGAGCTTCAGGAAGCTTCTCAAGAGTTACAGCAGATCCATCAATA	pathogenic	C>A	Q>K	missense	APOB	338	1	4372
rs587783371	rs587783371	GRCh38.p7	X	-	41636613	41636613	GATTCATCTTCCAGAAACAGTAGAGCAGCTGAGGAAATTCAATGCAAGGAG	pathogenic	C>T	Q>*	stop-gained	CASK	8573	1	294	Mental retardation and microcephaly with pontine and cerebellar hypoplasia (MICPCH)
rs1085307107	rs1085307107	GRCh38.p7	3	-	4452983	4452983	TGATCCTCAGATAAAGCAGGATGGGGAAGCACCTGCGAGGAGAGTTACTAT	pathogenic	G>A	E>K	missense	SUMF1	285362	1	113	Multiple sulfatase deficiency (MSD)
rs180177355	rs180177355	GRCh38.p7	8	+	99135733	99135733	TTATCTTGGATTCAACTCATCATAAGGTTAGAGAATATATATTTGAACCAA	pathogenic	G>A	K>K	synonymous-codon	VPS13B	157680	3	521
rs879253840	rs879253840	GRCh38.p7	6	-	49451634	49451634	GAGGGACTCAGTCTTTGCACACAAATTCTTTTGATGAAGCTTTGGGTTTGC	pathogenic	T>A	N>K	missense	MUT	4594	3	388	Methylmalonic aciduria due to methylmalonyl-CoA mutase deficiency
rs587780334_0	rs587780334	GRCh38.p7	19	+	46756477	46756477	GGCTGCGGGCGTGCGCTACTGGCTCGAGGGCGGCTCACTGCTGGGGGCCGC	uncertain-significance,likely-pathogenic,benign	G>C	E>Q	missense	FKRP	79147	1	343	Walker-Warburg congenital muscular dystrophy (MDDGA1)
rs587780334_1	rs587780334	GRCh38.p7	19	+	46756477	46756477	GGCTGCGGGCGTGCGCTACTGGCTCGAGGGCGGCTCACTGCTGGGGGCCGC	uncertain-significance,likely-pathogenic,benign	G>T	E>*	stop-gained	FKRP	79147	1	343	Limb-girdle muscular dystrophy-dystroglycanopathy, type C5 (MDDGC5)
rs104894424	rs104894424	GRCh38.p7	13	+	40807379	40807379	TGGACTCTCAAGCACTTTACTTCGAGAAGTACCAGGCTATTTCTTCTTCTT	pathogenic	G>A	E>K	missense	SLC25A15	10166	1	180	Hyperornithinemia-hyperammonemia-homocitrullinuria syndrome
rs121908646	rs121908646	GRCh38.p7	9	+	130470873	130470873	CATCCCGGTCACTCCCAAGAACCCGTGGAGCATGGATGAGAACCTCATGCA	pathogenic	T>C	W>R	missense	ASS1	445	1	179	Citrullinemia, mild, Citrullinemia type I (CTNL1)
rs515726191	rs515726191	GRCh38.p7	8	-	102218917	102218917	AGAGTGGTGGCCTTTGCTGCTGTAGAAGGAGTTTTCTTCTCAGGATCTTTT	pathogenic	A>G	E>G	missense	RRM2B	50484	2	266	RRM2B-related mitochondrial disease
rs398124491	rs398124491	GRCh38.p7	6	-	52070431	52070431	TTGTGTTACAGGCTCCCAGAATGTTAGCTTCTCAGTATTTAACAAAGGAAA	likely-pathogenic	A>G	S>G	missense	PKHD1	5314	1	228	Autosomal recessive polycystic kidney disease (PKD4)
rs724160026	rs724160026	GRCh38.p7	X	-	130136729	130136729	TCAGGTCTTGTTTGCCTTTACAGAGGGGGTTAAGGTGATGCCCAATGCTAT	likely-pathogenic	G>C	G>R	missense	AIFM1	9131	1	21	Deafness, X-linked 5 (DFNX5)
rs1250662891	rs1250662891	GRCh38.p7	16	-	10180176	10180176	GCTCTGCTGATGAACCGCACCGACCCCAAGAGCCTCATCACGCACGTGTGC	pathogenic	C>G	P>R	missense	GRIN2A	2903	2	79	Rolandic epilepsy
rs387907033	rs387907033	GRCh38.p7	1	+	210155872	210155872	AGACTATCAGCAGAAGTGATAAAAGGCAGCCACTTCAAAAATTTGGCAGCA	pathogenic	G>C	G>A	missense	SYT14	255928	2	484
rs397515325	rs397515325	GRCh38.p7	10	-	88947371	88947371	ACCTTTTTAGGGGGTGATGGTGGGAATGGGACAAAAAGACAGCTACGTGGG	pathogenic	A>G	M>V	missense	ACTA2	59	1	49	Aortic aneurysm, familial thoracic 6 (AAT6)
rs76645461	rs76645461	GRCh38.p7	X	-	154536156	154536156	CAGGGTGACCTGGCCAAGAAGAAGATCTACCCCACCATCTGGTAAGTGTGT	other,pathogenic	T>C	I>T	missense	G6PD	2539	2	78	G6PD AURES, Anemia, nonspherocytic hemolytic, due to G6PD deficiency
rs11146842	rs11146842	GRCh38.p7	X	+	153743056	153743056	GAGAAGCAGAGAATCGGCATGGCCCGCATGTTCTACCACAGGTGAGCACTC	pathogenic	G>A	R>H	missense	ABCD1	215	2	617	Adrenoleukodystrophy (ALD)
rs34878913	rs34878913	GRCh38.p7	11	-	5254482	5254482	GTTGTCTACCCATGGACCCAGAGGTTCTTTGACAGCTTTGGCAACCTGTCC	pathogenic	T>C	F>S	missense	HBG2	3048	2	42	Cyanosis, transient neonatal (TNCY)
rs797044931	rs797044931	GRCh38.p7	1	+	32327044	32327044	GAGGCATCTGGCTTCTGTTACGTCAATGATATCGTCTTGGCCATCCTGGAA	likely-pathogenic	A>G	N>S	missense	HDAC1	3065	2	154	Inborn genetic diseases
rs6711223	rs6711223	GRCh38.p7	2	-	144400257	144400257	TTATCATTTTAGGTGAAAAACCTTACGAGTGCCCAAACTGCAAGAAACGTT	benign,benign-likely-benign,pathogenic	C>T	Y>Y	synonymous-codon	ZEB2	9839	3	286	Mowat-Wilson syndrome (MOWS), History of neurodevelopmental disorder
rs1340611668	rs1340611668	GRCh38.p7	1	+	210348976	210348976	TCGGGAACCTTCGTGCCAAGGAGCCATGCTGCCCCGATGGGAACTGGCACT	likely-pathogenic	A>G	M>V	missense	HHAT	55733	1	1
rs730882218	rs730882218	GRCh38.p7	14	+	49621979	49621979	AGACCAAACATCACTGGTGGTGGAAGCTGCATTTTGTGTGGGAAAGAGTGA	pathogenic,likely-pathogenic	G>C	K>N	missense	MGAT2	4247	3	237	Carbohydrate-deficient glycoprotein syndrome type II (CDG2A), Global developmental delay (DD), Abnormal facial shape, Abnormal glycosylation (CDG IIa)
rs387907025	rs387907025	GRCh38.p7	7	+	141641362	141641362	GCCTTCTTTGTACAGGAGAATATTACGAAGGCTTGCGTCCTACTGGGCACA	pathogenic	C>T	R>*	stop-gained	AGK	55750	1	281	Sengers syndrome
rs267606882	rs267606882	GRCh38.p7	M	+	6264	6264	GCTCGCATCTGCTATAGTGGAGGCCGGAGCAGGAACAGGTTGAACAGTCTA	pathogenic	G>A	G>R	stop-gained	COX1	4512	1	121	Familial colorectal cancer (CRC)
rs104894620	rs104894620	GRCh38.p7	17	-	15239584	15239584	TGGCTGCAGTCTGTCCAGGCCACCATGATCCTGTCGATCATCTTCAGCATT	uncertain-significance,pathogenic	T>C	M>T	missense	PMP22	5376	2	69	Charcot-Marie-Tooth disease, type I (CMT1)
rs200070245	rs200070245	GRCh38.p7	13	+	114325610	114325610	ACTACAAATAGATGCCATAGATGATCAAAAATGTGATATTTTGGTTCAGGA	pathogenic	C>A	Q>K	missense	CHAMP1	283489	1	590
rs199473625	rs199473625	GRCh38.p7	3	-	38551394	38551394	GATGTCCCTGCCTGCCCTCTTCAACATCGGGCTGCTGCTCTTCCTCGTCAT	not-provided,uncertain-significance,likely-pathogenic	A>G	I>V	missense	SCN5A	6331	1	1659	Congenital long QT syndrome, Cardiovascular phenotype
rs786205492	rs786205492	GRCh38.p7	15	-	43056367	43056367	TATCTCTATAACTGCACTTTCAGTTCAGATGTTTACTGTTCCTACTCTGGT	likely-pathogenic	C>G	Q>E	missense	UBR1	197131	1	420
rs137852916	rs137852916	GRCh38.p7	6	-	145635451	145635451	AATATCTGGCTGGGTAGCTGCCCTCGTCAGGTGGAACATGTAACCATCAAA	pathogenic,uncertain-significance	G>A	R>H	missense	EPM2A	7957	2	171	Lafora disease, Progressive myoclonic epilepsy
rs72558443	rs72558443	GRCh38.p7	X	+	38408946	38408946	CATGGAGGCAATGTATTAATTACAGACACTTGGATAAGCATGGGACAAGAA	pathogenic	A>G	D>G	missense	OTC	5009	2	263
rs767122069	rs767122069	GRCh38.p7	2	-	206124262	206124262	ATATCTTTCAGATTCAATTAGCAGAGCCTCACAGACAATGGCCAAATGTGT	likely-pathogenic	G>A	A>T	missense	NDUFS1	4719	1	667
rs104894077	rs104894077	GRCh38.p7	8	+	74361886	74361886	TTCCAAAATGTTTTTATTATCAGGCCAAATTGGAAACACAGAGTCTGAGCT	pathogenic	C>T	Q>*	stop-gained	GDAP1	54332	1	95	Neuropathy, axonal, with vocal cord paresis, autosomal recessive, Charcot-Marie-Tooth disease, axonal, with vocal cord paresis, autosomal recessive, Charcot-Marie-Tooth disease, type 4A (CMT4A), Charcot-Marie-Tooth disease type 2K (CMT2K), Charcot-Marie-Tooth disease, type 4A (CMT4A), Charcot-Marie-Tooth disease, axonal, with vocal cord paresis, autosomal recessive, Charcot-Marie-Tooth disease, r…
rs1085307135	rs1085307135	GRCh38.p7	8	-	143818255	143818255	TGCCTTCGTGGAGTATGAGGTCCCCGAAGCTGCACAGCTGGCCTTGGAGCA	uncertain-significance,likely-pathogenic	G>A	E>K	missense	PUF60	22827	1	138	Inborn genetic diseases, Verheij syndrome (VRJS)
rs7800847	rs7800847	GRCh38.p7	7	-	144401541	144401541	AGGACCCGGGGAGGAGGAACTGCTCCGGGGCTCAGCCCCTCATGCTCAGGA	pathogenic,benign,likely-benign	C>T	R>W	missense	NOBOX	135935	1	117	Premature ovarian failure 5 (POF5), Premature ovarian failure (POF)
rs121918679	rs121918679	GRCh38.p7	3	+	133766376	133766376	CTGCCATACGGCAGTTGGCAGAACCGCTGGCTGGAACATCCCCATGGGCCT	pathogenic	G>C	A>P	missense	TF	7018	1	477	Atransferrinemia
rs121908157_0	rs121908157	GRCh38.p7	10	-	14934461	14934461	GAAGCTGGATCACTCGGAGCCCGTACCATGTTGTGTGGCTGAACTGCAAAG	pathogenic	C>A	Y>*	stop-gained	DCLRE1C	64421	3	199	Severe combined immunodeficiency, athabascan-type, Severe combined immunodeficiency with sensitivity to ionizing radiation (RS-SCID)
rs121908157_1	rs121908157	GRCh38.p7	10	-	14934461	14934461	GAAGCTGGATCACTCGGAGCCCGTACCATGTTGTGTGGCTGAACTGCAAAG	pathogenic	C>T	Y>Y	synonymous-codon	DCLRE1C	64421	3	199
rs387906993	rs387906993	GRCh38.p7	7	+	34078887	34078887	GGCGTTTGCACGGTGTTTGGAGATCCCCACTACAACACTTTTGACGGTCGG	pathogenic	C>T	P>L	missense	BMPER	168667	2	370	Diaphanospondylodysostosis
rs749310275	rs749310275	GRCh38.p7	11	-	47342930	47342930	TGCTCACCCTGCCTGGACAGAGCCCCCTGTGCTCATCACGCGCCCCTTGGA	uncertain-significance,likely-pathogenic	C>G	P>A	missense	MYBPC3	4607	1	453	Cardiovascular phenotype
rs397516070	rs397516070	GRCh38.p7	11	-	47348486	47348486	GCCCAGCCTGCCTTCACTGGCAGCTACCGCTGTGAGGTGTCCACCAAGGAC	pathogenic,likely-pathogenic,uncertain-significance	A>C	Y>S	missense	MYBPC3	4607	2	237	Primary familial hypertrophic cardiomyopathy (HCM), Hypertrophic cardiomyopathy
rs137853006	rs137853006	GRCh38.p7	4	-	16013299	16013299	TAATGATATACCTGACAGAGTACAACGCCAAACCACGACTGTCGTAGCAGG	likely-pathogenic,pathogenic	C>T	R>C	missense	PROM1	8842	1	364	Stargardt disease 4 (STGD4), Bull's eye macular dystrophy (MCDR2), Cone-rod dystrophy 12 (CORD12), Retinal dystrophy, Retinitis pigmentosa 41 (RP41)
rs768737101	rs768737101	GRCh38.p7	11	-	6625356	6625356	CTTCAGTGTTGGCCGCTATGGAGGCCGTGTCTCCCTCACGGGGCCCCTGGA	pathogenic	C>T	R>C	missense	DCHS1	8642	1	2330	Mitral valve prolapse 2 (MVP2)
rs1057524139	rs1057524139	GRCh38.p7	1	-	8356195	8356195	GTCGACCCCCTGACTGCCGGTCCCCACCTGGCTCGCTTCCCCTACCCGCCT	likely-pathogenic	A>G	H>R	missense	RERE	473	2	1464
rs749355583_0	rs749355583	GRCh38.p7	6	+	142309560	142309560	TCTTTGCAGGATGTTTCGCTCAGATCGAATGTGGAGCTGCCATTGGAAATG	pathogenic	C>G	R>G	missense	ADGRG6	57211	1	7
rs749355583_1	rs749355583	GRCh38.p7	6	+	142309560	142309560	TCTTTGCAGGATGTTTCGCTCAGATCGAATGTGGAGCTGCCATTGGAAATG	pathogenic	C>T	R>*	stop-gained	ADGRG6	57211	1	7	Arthrogryposis multiplex congenita (AMC), Lethal congenital contracture syndrome 9 (LCCS9)
rs1277340795	rs1277340795	GRCh38.p7	11	-	533911	533911	CCGGAAGCAGGTGGTCATTGATGGGGAGACGTGCCTGTTGGACATCCTGGA	likely-pathogenic	G>T	E>*	stop-gained	HRAS	3265	1	49
rs781413815_0	rs781413815	GRCh38.p7	12	+	31083891	31083891	ACAGAAGAAGCGTGAAGAAGAGGCACGACTCCTTGAAACTGGAACTGGCCC	pathogenic	C>G	R>G	missense	DDX11	1663	1	75
rs781413815_1	rs781413815	GRCh38.p7	12	+	31083891	31083891	ACAGAAGAAGCGTGAAGAAGAGGCACGACTCCTTGAAACTGGAACTGGCCC	pathogenic	C>T	R>*	stop-gained	DDX11	1663	1	75	Inborn genetic diseases
rs104894169	rs104894169	GRCh38.p7	10	-	70435629	70435629	AGGGTAGCTGGAGAGTGCTGGCCGCGGCCCCCCACACCGCCTGCCACCAAT	pathogenic,uncertain-significance	G>A	R>Q	missense	NODAL	4838	2	50	Visceral heterotaxy 5, autosomal (HTX5)
rs876660774	rs876660774	GRCh38.p7	1	-	45331187	45331187	CACCGCAGCTGTTTCCACCGCCATGAAAAAGGCACTACCTTTGTTGTCTTT	pathogenic	A>T	K>*	stop-gained	MUTYH	4595	1	477	Hereditary cancer-predisposing syndrome
rs369159801	rs369159801	GRCh38.p7	2	-	165917441	165917441	TTATACCATTTGATAAAAGCTCAGTCACAAAAGAAAATGGGAGAAATAGCA	likely-pathogenic	C>A	S>*	stop-gained	TTC21B	79809	2	572
rs121908428	rs121908428	GRCh38.p7	15	-	34243993	34243993	ACTTCGAACACCCAACTGGAGACCCCGATTCCGCTACTACCATTGGTAAGT	pathogenic	C>T	R>*	stop-gained	SLC12A6	9990	1	616	Andermann syndrome (ACCPN)
rs80357260	rs80357260	GRCh38.p7	17	-	43090946	43090946	CTCTCAGAGTGACATTTTAACCACTCAGGTAAAAAGCGTGTGTGTGTGTGC	pathogenic	C>T	Q>*	stop-gained	BRCA1	672	1	1395	Breast-ovarian cancer, familial 1 (BROVCA1), Hereditary cancer-predisposing syndrome, Hereditary breast and ovarian cancer syndrome (HBOC), Breast and/or ovarian cancer
rs267606705	rs267606705	GRCh38.p7	11	+	119278214	119278214	GATGGGCTCCACATTCCAACTATGTAAAATATGTGCTGAAAATGATAAGGA	pathogenic	A>G	K>E	missense	CBL	867	1	382	Noonan syndrome-like disorder with or without juvenile myelomonocytic leukemia (NSLL)
rs759876319	rs759876319	GRCh38.p7	19	+	11116141	11116141	GGAACTCCCGCCAAGATCAAGAAAGGGGGCCTGAATGGTGTGGACATCTAC	pathogenic,likely-pathogenic	G>A	G>E	missense	LDLR	3949	2	545	Familial hypercholesterolemia (FH), Familial hypercholesterolemias (FH)
rs772685782	rs772685782	GRCh38.p7	17	+	50591539	50591539	GTGCGCTTCCTGCCGGCGCTGCAGCGGCAGCTGGTGGTGCTCATGAAGACC	likely-pathogenic	G>A	R>Q	missense	CACNA1G	8913	2	853
rs766315644	rs766315644	GRCh38.p7	5	+	132587637	132587637	CAATGAAATTAAAGCCTTGGATAGCCGAAAGAAGCAAATGGAGAAAGATAA	likely-benign,pathogenic	C>T	R>*	stop-gained	RAD50	10111	1	278	Hereditary cancer-predisposing syndrome
rs1354030520	rs1354030520	GRCh38.p7	13	+	48380074	48380074	TCAGGAAGAAGAACGATTATCCATTCAAAATTTTAGGTAAATTTTTTACTT	likely-pathogenic	C>T	Q>*	stop-gained	RB1	5925	1	471	Hereditary cancer-predisposing syndrome
rs397515771	rs397515771	GRCh38.p7	15	-	48495560	48495560	TTGATGAATGCGAATCAAGTCCTTGCATTAATGGAGTCTGCAAGAACAGCC	likely-pathogenic	C>G	C>W	missense	FBN1	2200	3	816	Marfan syndrome (MFS)
rs376757912	rs376757912	GRCh38.p7	10	-	80280193	80280193	GCGCTCCGGCCTCCTCCCCTGGCTGCGGCCTGACTCTAAGACTCAGGTGAG	uncertain-significance,likely-pathogenic	C>T	R>W	missense	MAT1A	4143	1	177	Hepatic methionine adenosyltransferase deficiency
rs141507441	rs141507441	GRCh38.p7	5	-	37125330	37125330	GATTCAAGCCTGGATGAAAAGAAAACGAAAAGAAAGAATGGCAAAGTACTT	pathogenic	C>T	R>*	stop-gained	C5orf42	65250	1	2904	Joubert syndrome 17 (JBTS17)
rs762521317	rs762521317	GRCh38.p7	3	+	128896491	128896491	AAAGCCAAATACTTGCCTAAACTGGCGTCCGGGGAGCACATTGCAGCCTTC	pathogenic	C>T	A>V	missense	ACAD9	28976	2	170	Acyl-CoA dehydrogenase family, member 9, deficiency of (MC1DN20)
rs121913559	rs121913559	GRCh38.p7	18	-	60372045	60372045	AGCGTTTCAAATGGATCAGAAACCATTGTCATCACCCTATTAAACAGTACA	pathogenic	T>C	I>T	missense	MC4R	4160	2	102
rs1057520670	rs1057520670	GRCh38.p7	5	-	173232767	173232767	ACGCCTACCCCGCCTATCCGGGTTACGGCGGCGCGGCCTGCAGCCCTGGCT	pathogenic	C>G	Y>*	stop-gained	NKX2-5	1482	3	259
rs755799430	rs755799430	GRCh38.p7	14	+	74259689	74259689	TGTCATGGCGGAGTATGGGCTCTACGGGGCCATGGTGCGGCACTCCATCCC	pathogenic	G>A	G>R	missense	VSX2	338917	1	223	Anophthalmia - microphthalmia
rs587782989	rs587782989	GRCh38.p7	14	-	91321256	91321256	GAGCTGAACGAATGTGCGTCCAGCCGCATCCTGAAGCTGGAGAAGGAGAAT	pathogenic	G>A	R>H	missense	CCDC88C	440193	2	464	Spinocerebellar ataxia 40 (SCA40)
rs121909247	rs121909247	GRCh38.p7	16	-	1790800	1790800	GTGGCTGGAGGGTAACCCCTGGGACTGTGGCTGCCCTCTCAAGGCGCTGCG	pathogenic	T>C	C>R	missense	IGFALS	3483	1	578	Acid-labile subunit deficiency (ACLSD)
rs1085307895	rs1085307895	GRCh38.p7	X	-	2953242	2953242	AGGGATGGTTTCCAGCATTGGTTACCGTGTTCTTCAGTGGACCGGAGCATC	likely-pathogenic	C>T	R>C	missense	ARSE	415	1	111
rs878853978	rs878853978	GRCh38.p7	2	-	189045800	189045800	GAGATGCAGGACAAAGAGGAGATCCGGTAAGGAGGGAGTCAATTTCACACT	likely-pathogenic	G>A	P>P	synonymous-codon	COL5A2	1290	3	1103	Ehlers-Danlos syndrome, classic type (EDSCL1)
rs1057524379	rs1057524379	GRCh38.p7	X	-	72351807	72351807	ACAGCATATGGTCCTGATTATGTGCTGGAAATCACGCCAAGCTGCCGGCCA	likely-pathogenic	T>C	L>P	missense	HDAC8	55869	2	255
rs121918460	rs121918460	GRCh38.p7	12	+	112450364	112450364	CATCAAGATTCAGAACACTGGTGATTACTATGACCTGTATGGAGGGGAGAA	pathogenic	T>G	Y>D	missense	PTPN11	5781	1	62	Noonan syndrome 1 (NS1), Rasopathy, Noonan syndrome (NS), Failure to thrive, Secundum atrial septal defect, Tricuspid regurgitation, Right ventricular hypertrophy, Dysplastic pulmonary valve, Patent ductus arteriosus, Noonan syndrome 1 (NS1), Juvenile myelomonocytic leukemia (JMML), Metachondromatosis (METCDS), LEOPARD syndrome 1 (LPRD1)
rs796052870	rs796052870	GRCh38.p7	17	+	47941677	47941677	GGGTCACGTGGCCGGCGGCCCCCCATGACGTGCTGGCTGCGGGGCGTCACG	pathogenic	T>C	M>T	missense	PNPO	55163	2	1
rs730880553	rs730880553	GRCh38.p7	11	-	47341209	47341209	CTGACCATTGACGACGTCACACCTGCCGACGAGGCTGACTACAGCTTTGTG	uncertain-significance,likely-pathogenic	C>T	A>V	missense	MYBPC3	4607	2	609	Primary dilated cardiomyopathy (DCM)
rs63750891	rs63750891	GRCh38.p7	3	+	37008824	37008824	CAATCTTCTGTTCAGGTGGAGGACCTTTTTTACAACATAGCCACGAGGAGA	pathogenic	T>G	L>R	missense	MLH1	4292	2	155	Lynch syndrome (HNPCC)
rs773397553	rs773397553	GRCh38.p7	12	-	114403859	114403859	CGAGGGCTTTGGCCTGGCGCACACGCCTCTGGAGCCTGACGCAAAAGACCT	pathogenic	C>A	P>T	missense	TBX5	6910	1	14
rs797044947	rs797044947	GRCh38.p7	13	+	110503855	110503855	CTCTGTTTCCCTTCCAGGTGCCCCCGGGACTGTGGGAGCCCCCGGGATTGC	likely-pathogenic	G>A	G>R	missense	COL4A2	1284	1	1383	Inborn genetic diseases, Porencephaly 2 (BSVD2)
rs483352690	rs483352690	GRCh38.p7	13	+	48456349	48456349	CTCTCTTTCACTGTTTTATAAAAAAGGTTAGTAGATGATTATTTTCAAGAG	conflicting-interpretations-of-pathogenicity,pathogenic	G>C	V>L	missense	RB1	5925	1	654	Retinoblastoma (RB1)
rs121918508	rs121918508	GRCh38.p7	10	-	121488035	121488035	GATGAAAATAGCAGACTTTGGACTCGCCAGAGATATCAACAATATAGACTA	pathogenic	G>A	A>T	missense	FGFR2	2263	1	648	Levy-Hollister syndrome (LADD)
rs1085307356	rs1085307356	GRCh38.p7	2	+	202552755	202552755	CAAGGAGACAATCGAAGACTGTTGGGACCAGGATGCAGAGGCTCGGCTTAC	pathogenic	G>A	D>N	missense	BMPR2	659	1	485	Primary pulmonary hypertension (PPH1)
rs61752786_0	rs61752786	GRCh38.p7	8	-	142875713	142875713	GCGTGCGGCCCTCAAGGAGACCTTGCGGTGGGTGCTGGCTGAGGCCTCCCT	likely-benign,conflicting-interpretations-of-pathogenicity,likely-pathogenic,benign	C>A	R>R	synonymous-codon	CYP11B1	1584	1	374	Congenital adrenal hyperplasia (CAH), Hyperaldosteronism, familial, type I (HALD1)
rs61752786_1	rs61752786	GRCh38.p7	8	-	142875713	142875713	GCGTGCGGCCCTCAAGGAGACCTTGCGGTGGGTGCTGGCTGAGGCCTCCCT	likely-benign,conflicting-interpretations-of-pathogenicity,likely-pathogenic,benign	C>T	R>W	missense	CYP11B1	1584	1	374	Congenital adrenal hyperplasia (CAH)
rs745554420	rs745554420	GRCh38.p7	X	-	10455042	10455042	TAAACTGGATCCCAAATCTGCTCATCGAAAACTGAAGGTGTCCCATGATAA	pathogenic	C>T	R>*	stop-gained	MID1	4281	1	495	Opitz-Frias syndrome (GBBB1)
rs121912736	rs121912736	GRCh38.p7	12	+	110342435	110342435	CCGCTACCTCATCTCGTCCAACGTCGGGGAAGTTGTCTGGTAGGTCTCTGT	pathogenic	G>A	G>R	missense	ATP2A2	488	1	769	Darier disease, segmental
rs199473384	rs199473384	GRCh38.p7	17	+	70175692	70175692	TTGATGTGGCGAGTGGGCAATCTTCGGAAAAGCCACTTGGTGGAAGCTCAT	uncertain-significance,likely-pathogenic,not-provided,pathogenic	G>T	R>L	missense	KCNJ2	3759	2	218	Andersen Tawil syndrome (LQT7), Short QT syndrome 3 (SQT3)
rs201751992	rs201751992	GRCh38.p7	11	-	78571419	78571419	GGATGGATTCGTTCTGTCCGATCCCAGAAGGAAGTCTTGTTCCTGCATGTA	likely-pathogenic	A>G	Q>R	missense	NARS2	79731	2	56
rs587782719	rs587782719	GRCh38.p7	11	+	108335080	108335080	AAAAATAATAGATTGTGTAGGTTCCGATGGCAAGGAGAGGAGACAGCTTGT	uncertain-significance,likely-pathogenic	G>T	D>Y	missense	ATM	472	1	2708
rs68080670	rs68080670	GRCh38.p7	2	-	178532039	178532039	ATGAGGCCAGTGTCTGAGCTGATCCGGTCACGTCCACAACCGGCTGAGGAA	benign,likely-benign,likely-pathogenic	G>A	R>Q	missense	TTN	7273	2	33218	Dilated cardiomyopathy 1G (CMD1G), Limb-girdle muscular dystrophy, type 2J (LGMDR10), Cardiovascular phenotype, Myopathy, early-onset, with fatal cardiomyopathy (SALMY), Limb-Girdle Muscular Dystrophy, Recessive, Hypertrophic cardiomyopathy, Dilated Cardiomyopathy, Dominant, Hereditary myopathy with early respiratory failure (HMERF), Distal myopathy Markesbery-Griggs type (TMD), Limb-girdle muscu…
rs777821109	rs777821109	GRCh38.p7	8	+	95035484	95035484	AGACTCAGTCTCTGAGAAAACAATTGGACTGATGCGAATGCAGTTTTGGAA	pathogenic	G>T	G>*	stop-gained	NDUFAF6	137682	1	18	Leigh syndrome (LS)
rs78310959	rs78310959	GRCh38.p7	5	-	142314648	142314648	CCGGCGGTCCCACCCGAGCTGGACAAGCACTTCTTGCTGTGCGAGGCCTGT	pathogenic,uncertain-significance	A>G	K>R	missense	SPRY4	81848	2	154	Hypogonadotropic hypogonadism 17 with or without anosmia (HH17)
rs61749747	rs61749747	GRCh38.p7	X	-	154031098	154031098	GGGGGGTGGGGCCACCACATCCACCCAGGTCATGGTGATCAAACGCCCCGG	pathogenic	C>T	Q>*	stop-gained	MECP2	4204	1	256	Rett syndrome (RTT), Mental retardation, X-linked, syndromic 13 (MRXS13)
rs770127110	rs770127110	GRCh38.p7	3	+	128910052	128910052	ATGGAGGAGCAGCTGGTACTGAAGCGGGTGGCCAACATCCTCATCAACCTG	pathogenic	G>A	R>Q	missense	ACAD9	28976	2	532	Acyl-CoA dehydrogenase family, member 9, deficiency of (MC1DN20)
rs794727964	rs794727964	GRCh38.p7	3	-	121797177	121797177	GGAAACTGGGACTGAATTCAGTCAAGAACTTAGACAGCTTGTTGGCCTTTT	pathogenic	G>T	E>*	stop-gained	IQCB1	9657	1	273
rs863224612	rs863224612	GRCh38.p7	X	+	71223820	71223820	ATCTTCAGAATCATGGTGCTGGTGGTGGCTGCAGAGAGTGTGTGGGGTGAT	uncertain-significance,likely-pathogenic	T>G	V>G	missense	GJB1	2705	2	38	Charcot-Marie-Tooth Neuropathy X
rs886043414	rs886043414	GRCh38.p7	12	-	49044284	49044284	CATAGGCATTGGTGGTTTCATGGTGCGACAGCGGAAATCCCACACACGCAC	pathogenic	C>T	R>*	stop-gained	KMT2D	8085	1	1702
rs886044402	rs886044402	GRCh38.p7	X	-	32390103	32390103	ACATAATCAGGGGAAGGAGGCTGCCCAAAGAGTCCTGTCTCAGATTGATGT	pathogenic	C>T	Q>*	stop-gained	DMD	1756	1	1430
rs786205530	rs786205530	GRCh38.p7	2	+	96761733	96761733	CGCAAGGGCAACTACCTTCTCTGCTCGTTGCTCCTAGGGAACGTGCTGGTC	likely-pathogenic	C>T	S>L	missense	CNNM4	26504	2	245
rs104894237	rs104894237	GRCh38.p7	11	-	17387331	17387331	GGCAACAGCATCTTCCTGGTGGCCCCGCTGATCATCTACCATGTCATTGAT	pathogenic	C>T	P>L	missense	KCNJ11	3767	2	254	Islet cell hyperplasia (HHF2)
rs1060502901	rs1060502901	GRCh38.p7	2	+	47803435	47803435	CTTTTAACAGATGTTTTACTGTGCCTGGCTAACTATAGTCGAGGGGGTGAT	pathogenic,likely-pathogenic,uncertain-significance	T>G	L>R	missense	MSH6	2956	2	1063	Lynch syndrome (HNPCC), Hereditary cancer-predisposing syndrome, Lynch syndrome I (COCA1)
rs1131691903	rs1131691903	GRCh38.p7	1	+	150093558	150093558	GAAAATGTATATACACAGCATCAACCTTTCCTACATGAAACCCTGGATCAT	likely-pathogenic	C>T	P>L	missense	VPS45	11311	2	363
rs79907212	rs79907212	GRCh38.p7	1	+	156135275	156135275	CTGCAGCAGTCGCGCATCCGCATCGACAGCCTCTCTGCCCAGCTCAGCCAG	pathogenic	A>G	D>G	missense	LMNA	4000	2	188	Hutchinson-Gilford progeria syndrome, atypical
rs761707323	rs761707323	GRCh38.p7	4	-	5689244	5689244	CAACCTCTCGGAGCTGCTCTTGCTGGACAGCATTGCTGGTCTCACCATTTG	uncertain-significance,pathogenic	G>T	D>Y	missense	EVC2	132884	1	127	Ellis-van Creveld Syndrome, Jeune thoracic dystrophy (ATD1), Chondroectodermal dysplasia (EVC)
rs769219669_0	rs769219669	GRCh38.p7	2	+	73450426	73450426	AAGCCCAGCATTTTCTACCAACAGTCGTTGCCAAGTAGTCATCTAACTGAA	pathogenic	C>A	S>*	stop-gained	ALMS1	7840	2	1301	Alstrom syndrome (ALMS)
rs769219669_1	rs769219669	GRCh38.p7	2	+	73450426	73450426	AAGCCCAGCATTTTCTACCAACAGTCGTTGCCAAGTAGTCATCTAACTGAA	pathogenic	C>T	S>L	missense	ALMS1	7840	2	1301
rs201270451	rs201270451	GRCh38.p7	11	-	71435419	71435419	CAAGTACGGCCGGGACTGGGAGCGCTACACCGCCGCAGTGCCTTACCGCCT	uncertain-significance,likely-pathogenic	T>C	Y>H	missense	DHCR7	1717	1	462	Smith-Lemli-Opitz syndrome (SLOS)
rs772416503	rs772416503	GRCh38.p7	4	+	1003120	1003120	CGGCGCCTGGGCCGGCCCGTCTTCCCCACGGCAGAGCAGTTCCGGCGCATG	likely-pathogenic,pathogenic	C>T	P>L	missense	IDUA	3425	2	496	Dysostosis multiplex
rs786205675	rs786205675	GRCh38.p7	1	+	32889123	32889123	ACGTCTTCCGCACCTTTGACACCAACAGCGATGGCACCATAGACTTTCGGG	pathogenic	C>A	N>K	missense	HPCA	3208	3	75	Dystonia 2, torsion, autosomal recessive (DYT2)
rs794727462	rs794727462	GRCh38.p7	12	-	47984572	47984572	TGAGCCTGGCAAAGCTGGTGAGAAGGGACTGCCTGGTGCTCCTGGTCTGAG	likely-pathogenic	G>A	G>R	missense	COL2A1	1280	1	621
rs1057519537	rs1057519537	GRCh38.p7	9	+	127682423	127682423	TTTCTCAGCGCCCGCTATGGGCACTGGCATAAGAACAAGGCCCCAGGCGAG	pathogenic	G>A	W>*	stop-gained	STXBP1	6812	2	522	Epileptic encephalopathy
rs1064796271	rs1064796271	GRCh38.p7	19	+	46608956	46608956	AGATGATCAGGGAGGCTGACATCGATGGAGATGGCCAGGTCAATTATGAAG	pathogenic	T>A	D>E	missense	CALM3	808	3	96
rs1114167667	rs1114167667	GRCh38.p7	10	+	87961051	87961051	GACAAGGAATATCTAGTACTTACTTTAACAAAAAATGATCTTGACAAAGCA	pathogenic	T>A	L>*	stop-gained	PTEN	5728	2	320	PTEN hamartoma tumor syndrome
rs1057515420	rs1057515420	GRCh38.p7	7	-	100819874	100819874	TCTCCTGCAGCCCCTCCTTCGGCTCCGCGGAGCGTGGTTTCCCGCCTGAAC	likely-pathogenic	C>T	P>L	missense	EPHB4	2050	2	327	Tetralogy of Fallot (TOF)
rs587783975	rs587783975	GRCh38.p7	5	+	37022271	37022271	TGATATGCAACGAGGTGTTCATGGACGATTGATGGATAATTCGACTAGTGT	pathogenic	C>T	R>*	stop-gained	NIPBL	25836	1	1819	Cornelia de Lange syndrome 1 (CDLS1)
rs372250159	rs372250159	GRCh38.p7	20	+	2395343	2395343	CAGCCCTCCCAGTGCTGTCATTGGCCGCTACCTGCTGAGCATCAGGCTTTC	pathogenic	C>T	R>C	missense	TGM6	343641	1	111	Spinocerebellar ataxia 35 (SCA35)
rs267606989	rs267606989	GRCh38.p7	12	+	112453274	112453274	AGGAAAACATGGTAGTTTTCTTGTACGAGAGAGCCAGAGCCACCCTGGAGA	pathogenic	C>T	R>*	stop-gained	PTPN11	5781	1	138	Metachondromatosis (METCDS)
rs869312923	rs869312923	GRCh38.p7	8	+	99192952	99192952	TCTCACAATTCAAGCTACAAGAGCACAGACACTTCTCTTGCAAGCAATATA	pathogenic	C>T	Q>*	stop-gained	VPS13B	157680	1	804	Inborn genetic diseases
rs869025314	rs869025314	GRCh38.p7	3	+	66262055	66262055	ATAATCAAATTTGTCTTTTAGGTTGCCTGCCTGATTCGAGTTCCATCTGAA	pathogenic	C>T	A>V	missense	SLC25A26	115286	2	14	Combined oxidative phosphorylation deficiency 28 (COXPD28)
rs724159965	rs724159965	GRCh38.p7	3	-	69119286	69119286	GAGGCACATGTTGGGTCACCATGCTGAAATGGAAATAGCCAGGCTTTTGAA	pathogenic	G>T	E>*	stop-gained	LMOD3	56203	1	357	Nemaline myopathy 10 (NEM10)
rs121918024	rs121918024	GRCh38.p7	6	+	131877005	131877005	GAAATTATGCAGATTTACTGAATTTGACACCGGCTCCTAATAACGGAACTC	pathogenic	G>C	L>F	missense	ENPP1	5167	3	579	Arterial calcification of infancy (GACI1)
rs121913458	rs121913458	GRCh38.p7	9	+	130862969	130862969	TGAAGCACAAGCTGGGCGGGGGCCAGTACGGGGAGGTGTACGAGGGCGTGT	likely-pathogenic	G>T	Q>H	missense	ABL1	25	3	252	Chronic myelogenous leukemia (CML)
rs587783638	rs587783638	GRCh38.p7	14	+	28767842	28767842	GAGAAGCCGCCGTTCAGCTACAACGCGCTCATCATGATGGCCATCCGGCAG	pathogenic,uncertain-significance	C>G	A>G	missense	FOXG1	2290	2	188	Rett syndrome, congenital variant
rs121908461	rs121908461	GRCh38.p7	5	+	137870767	137870767	TTCTCTAGCCAGACCAAACAGTCTTCCATTATCATCCAGCCCCGCCAGTGT	pathogenic,likely-pathogenic	C>T	S>F	missense	MYOT	9499	2	39	Spheroid body myopathy
rs397516037	rs397516037	GRCh38.p7	11	-	47332189	47332189	CGCCCGCTTCCGCATGTTCAGCAAGCAGGGAGTGTTGACTCTGGAGATTAG	likely-pathogenic,pathogenic	C>T	Q>*	stop-gained	MYBPC3	4607	1	1233	Familial hypertrophic cardiomyopathy 4 (CMH4), Hypertrophic cardiomyopathy, Primary familial hypertrophic cardiomyopathy (HCM), Cardiovascular phenotype, Left ventricular hypertrophy
rs863224254	rs863224254	GRCh38.p7	22	-	50526082	50526082	GCTGGTGCTGCACGAGCTCGGGGCCGGGCGCAGCCGCGCTGGGGAGCCGCT	uncertain-significance,likely-pathogenic	G>C	G>R	missense	TYMP	1890	1	407
rs121912666	rs121912666	GRCh38.p7	17	-	7674872	7674872	TTTCGACATAGTGTGGTGGTGCCCTATGAGCCGCCTGAGGTCTGGTTTGCA	likely-pathogenic,pathogenic	A>G	Y>C	missense	TP53	7157	2	220	Hereditary cancer-predisposing syndrome, Li-Fraumeni syndrome (LFS), Glioblastoma, Ovarian Serous Cystadenocarcinoma, Renal cell carcinoma, papillary, 1 (RCCP1), Malignant neoplasm of body of uterus, Neoplasm of the breast, Squamous cell lung carcinoma, Malignant melanoma of skin (CMM), Transitional cell carcinoma of the bladder, Papillary renal cell carcinoma, sporadic, Squamous cell carcinoma o…
rs1057518178	rs1057518178	GRCh38.p7	6	+	33440768	33440768	AGCTGAAGGAGGTGTTTGCTTCGTGGCGGCTGCGCTGCGCAGAGCGAGGCC	pathogenic	G>A	W>*	stop-gained	SYNGAP1	8831	3	572
rs199476095	rs199476095	GRCh38.p7	16	-	2089957	2089957	CGAGGCCCTGCTCACCCAGTTTGACCGACTCAACCAGGCCACAGAGGACGT	pathogenic	C>T	R>*	stop-gained	PKD1	5310	1	4227	Polycystic kidney disease, adult type (PKD1)
rs550492993	rs550492993	GRCh38.p7	7	+	117130530	117130530	CAGGACGAGAGCCTCTTACTTACTATGACATGAATCTCTCTGCCCAAGACC	likely-pathogenic	T>C	Y>Y	synonymous-codon	ST7	7982	3	163
rs766096417	rs766096417	GRCh38.p7	15	+	71811831	71811831	CACCGCAACCAGTGCCAGGCCTGCCGGCTGAAGAAGTGCCTGCAGGCGGGG	likely-pathogenic	G>A	R>Q	missense	NR2E3	10002	2	104	Retinal dystrophy
rs794728803	rs794728803	GRCh38.p7	1	+	237806273	237806273	ACCATCTTGTCCTCAGTAACTCACAATGGCAAACAGGTAAACAGTTTATCT	likely-pathogenic	A>G	N>S	missense	RYR2	6262	2	4763
rs746669146	rs746669146	GRCh38.p7	2	-	178612567	178612567	CTTCCTTCTTTTTCAGATCCTCCATCACCACCACGCTGGCTTGAAGTTATT	pathogenic	C>T	S>L	missense	TTN	7273	2	15012
rs1057516455	rs1057516455	GRCh38.p7	9	-	95101785	95101785	TTCTTGACCAGACCTTGTACAGATGGAATCGTCTTGGCATTGAAAGCCCTA	likely-pathogenic	G>A	W>*	stop-gained	FANCC	2176	3	533	Fanconi anemia, complementation group C (FANCC)
rs886041771	rs886041771	GRCh38.p7	X	-	154358524	154358524	CGTGGTAGACAACGCTGATGGCACCCAGACCGTCAATTATGTGCCCAGCCG	pathogenic	C>T	Q>*	stop-gained	FLNA	2316	1	1507
rs756015202	rs756015202	GRCh38.p7	4	+	3493047	3493047	TCCTCTTACTCCAGCAGCCTCTCGTCCTACGCGGGCAGCAGCCTGGACGTG	pathogenic	C>T	S>F	missense	DOK7	285489	2	44	Myasthenia, limb-girdle, familial (CMS10)
rs137853032_0	rs137853032	GRCh38.p7	11	+	103209933	103209933	TGGAGAAAAATACAATGATAAAAAACGAAAAGAAGAAAAGAAAAAAAATTC	pathogenic	C>A	R>R	synonymous-codon	DYNC2H1	79659	1	2838
rs137853032_1	rs137853032	GRCh38.p7	11	+	103209933	103209933	TGGAGAAAAATACAATGATAAAAAACGAAAAGAAGAAAAGAAAAAAAATTC	pathogenic	C>T	R>*	stop-gained	DYNC2H1	79659	1	2838	Short-rib thoracic dysplasia 3 with or without polydactyly (SRTD3), Short-rib polydactyly syndrome type III
rs724159947	rs724159947	GRCh38.p7	12	+	11869601	11869601	GACAACATGATCCGCCGCCTCTCCCCGGCTGAGAGAGCTCAGGGACCCAGG	pathogenic,likely-pathogenic	C>T	P>L	missense	ETV6	2120	2	214	Hematologic neoplasm, Thrombocytopenia, Thrombocytopenia 5 (THC5)
rs28942100	rs28942100	GRCh38.p7	3	-	120644405	120644405	GGCCAATCCTCGTGATTTCTTGATACCCATTGCCTGGTATGAGGATCGCCA	pathogenic	C>T	P>S	missense	HGD	3081	1	230	Alkaptonuria (AKU)
rs193922741	rs193922741	GRCh38.p7	1	-	167439353	167439355	CCCCGCGTACCAGCAGGGCCAGAACCAGCTCTATAACGTAAGTCAGCCTCGCC	pathogenic	CAG>TAT	Q>Y	cds-indel	CD247	919	1	70
rs879254717_0	rs879254717	GRCh38.p7	19	+	11107488	11107488	AACATGGCTAGAGACTGCCGGGACTGGTCAGATGAACCCATCAAAGAGTGC	pathogenic,conflicting-interpretations-of-pathogenicity	G>A	W>*	stop-gained	LDLR	3949	2	305	Familial hypercholesterolemia (FH)
rs879254717_1	rs879254717	GRCh38.p7	19	+	11107488	11107488	AACATGGCTAGAGACTGCCGGGACTGGTCAGATGAACCCATCAAAGAGTGC	pathogenic,conflicting-interpretations-of-pathogenicity	G>C	W>S	missense	LDLR	3949	2	305	Familial hypercholesterolemia (FH)
rs121909049	rs121909049	GRCh38.p7	16	+	67164867	67164867	GAGCCAGGCCCCAGCCCCGTGCCTGCCTTCCTCGGCAAGCTATGGGCGCTG	pathogenic	C>A	A>D	missense	HSF4	3299	2	19	Lamellar cataract (CTRCT5)
rs794728251_0	rs794728251	GRCh38.p7	15	-	48437004	48437004	TCAATACAGATGGTTCCTATCGCTGCGAGTGTCCCTTTGGTTATATTCTAG	pathogenic,likely-pathogenic	C>G	C>W	missense	FBN1	2200	3	2151
rs794728251_1	rs794728251	GRCh38.p7	15	-	48437004	48437004	TCAATACAGATGGTTCCTATCGCTGCGAGTGTCCCTTTGGTTATATTCTAG	pathogenic,likely-pathogenic	C>T	C>C	synonymous-codon	FBN1	2200	3	2151	Marfan syndrome (MFS), Marfan syndrome (MFS), Thoracic aortic aneurysm and aortic dissection (TAAD)
rs766511365	rs766511365	GRCh38.p7	X	+	18598494	18598494	TGAAGTTGGACCCAGCTGACAGATACTTGACAGAACAGTGTTTGAATCACC	pathogenic	C>T	Y>Y	synonymous-codon	CDKL5	6792	3	286
rs1057517803	rs1057517803	GRCh38.p7	15	-	89330113	89330113	GGTGGGGCACAATGTTTCCTTTGACCGAGCTCATATCAGGGAGCAGTACCT	pathogenic	C>T	R>*	stop-gained	POLG	5428	1	275
rs137853056	rs137853056	GRCh38.p7	6	-	161350139	161350139	TGGTGCTGGAACTGTGGCTGCGAGTGGAACCGCGTCTGCATGGGGGACCAC	pathogenic	G>A	W>*	stop-gained	PRKN	5071	2	453	Parkinson disease 2 (PARK2)
rs1060499764	rs1060499764	GRCh38.p7	22	-	38120861	38120861	GGCATGTACTTTCGCATGAAGGATGAGGTGTTCCGGGGCTCCAGGCCCTAC	likely-pathogenic	A>G	E>G	missense	PLA2G6	8398	2	493	Abnormality of brain morphology
rs878854420	rs878854420	GRCh38.p7	6	-	79077904	79077904	CCTCTCTCCCGCGCAGAGCTCTACTTCCTCATCGCCCGGTTCCTGGAAGAT	pathogenic,likely-pathogenic	T>C	F>S	missense	PHIP	55023	2	17	DEVELOPMENTAL DELAY, INTELLECTUAL DISABILITY, OBESITY, AND DYSMORPHIC FEATURES (DIDOD)
rs869025205	rs869025205	GRCh38.p7	11	+	66523784	66523784	CATCCTGACCATGAACCTCCTGGAGCAGCATTCCCGGGGCCTGCAGGCCGT	pathogenic	C>T	Q>*	stop-gained	BBS1	582	1	338	Bardet-Biedl syndrome 1 (BBS1)
rs587779689	rs587779689	GRCh38.p7	2	+	189002308	189002308	TATTTTTCTCTTCAGGGTGAGAGAGGTGAAACTGGCCCTCCAGGACCTGCT	pathogenic	G>A	G>D	missense	COL3A1	1281	2	801	Ehlers-Danlos syndrome, type 4 (EDSVASC)
rs926661627	rs926661627	GRCh38.p7	11	-	64753135	64753135	TCATAAGTTCCAGAATAAGACCAACGGCATCACCCCTCGGCGCTGGCTGGT	likely-pathogenic	G>A	G>S	missense	PYGM	5837	1	398
rs121434340	rs121434340	GRCh38.p7	8	+	60850506	60850506	GGCACGGCACAGGCTATGAGAAGTACAACTCCATGCGAGCTGACCCCGCGC	pathogenic	C>G	Y>*	stop-gained	CHD7	55636	3	1806	CHARGE association (CHARGE)
rs34208370	rs34208370	GRCh38.p7	1	+	20649217	20649217	ACAGTTGGTGAGGGCACTGCTCCAGCGAGAGGCCAGCAAGGTGAGGCTGTC	pathogenic	C>T	R>*	stop-gained	PINK1	65018	1	492
rs60440396	rs60440396	GRCh38.p7	17	-	41505195	41505195	CTCAACGACCGCCTGGCTTCCTACCTGGAGAAGGTGCGCGCCCTGGAGGAG	pathogenic,not-provided	T>C	L>P	missense	KRT13	3860	2	119	White sponge nevus 2 (WSN2)
rs104894842	rs104894842	GRCh38.p7	X	-	101398079	101398079	TTCAGGGAGACAACTTTGAAGTGTGGGAACGACCTCTCTCAGGCTTAGCCT	pathogenic	G>A	W>*	stop-gained	GLA	2717	3	340	Fabry disease
rs779485996_0	rs779485996	GRCh38.p7	12	+	51915293	51915293	GCTGTGGCTCATCACGCACTACCACGAGCACGGCTCCCTCTACGACTTTCT	pathogenic	G>C	E>Q	missense	ACVRL1	94	1	281
rs779485996_1	rs779485996	GRCh38.p7	12	+	51915293	51915293	GCTGTGGCTCATCACGCACTACCACGAGCACGGCTCCCTCTACGACTTTCT	pathogenic	G>T	E>*	stop-gained	ACVRL1	94	1	281	Hereditary hemorrhagic telangiectasia type 2 (HHT2)
rs758188096	rs758188096	GRCh38.p7	3	+	42688945	42688945	GGAGCTGGCACCCATGCAGACCGCCCGCTCACTCTTTGGGGCCACTGTCCA	likely-pathogenic,pathogenic	C>T	R>C	missense	KLHL40	131377	1	500	Nemaline myopathy 8 (NEM8)
rs587784566	rs587784566	GRCh38.p7	2	-	144398426	144398426	AGTCCAGACCAGTATTCCTGGGCTACGACCATACCCAGGACTGGATCAGAT	pathogenic	C>T	R>*	stop-gained	ZEB2	9839	1	897	Mowat-Wilson syndrome (MOWS)
rs777829351	rs777829351	GRCh38.p7	5	-	126575451	126575451	AACCTTCTTAAGGAAAGGAGCTCCAACCACTTCCCTCATTAGTGTGGCTGT	likely-pathogenic,uncertain-significance	A>G	T>A	missense	ALDH7A1	501	1	222	Pyridoxine-dependent epilepsy (EPD)
rs587779432	rs587779432	GRCh38.p7	2	+	189004100	189004100	GTGTCTGGACCAAAAGGTGATGCTGGCCAACCAGGAGAGAAGGGATCGCCT	pathogenic	G>A	G>D	missense	COL3A1	1281	2	927	Ehlers-Danlos syndrome, type 4 (EDSVASC)
rs1085307285	rs1085307285	GRCh38.p7	2	+	202530818	202530818	GATCATTATAAACCTGCAATTTCCCATCGAGATTTAAACAGCAGAAATGTC	pathogenic	A>G	H>R	missense	BMPR2	659	2	331	Primary pulmonary hypertension (PPH1)
rs386834113	rs386834113	GRCh38.p7	8	+	99818529	99818529	AGAACCCAACTCTCAAGTGCAACAACGAATGGTGAGTGCTTTCCCAATCCT	likely-pathogenic,pathogenic	C>T	R>*	stop-gained	VPS13B	157680	1	2839	Cohen syndrome (COH1)
rs121912439	rs121912439	GRCh38.p7	21	+	31667320	31667320	GATGGTGTGGCCGATGTGTCTATTGAAGATTCTGTGATCTCACTCTCAGGA	pathogenic	A>G	E>G	missense	SOD1	6647	2	101	Amyotrophic lateral sclerosis type 1 (ALS1), Motor neuron disease
rs61752334	rs61752334	GRCh38.p7	6	-	43044883	43044883	TCCTCCTCCATTCTCACCCCCAGACTCAACGGTGCTCTGCGCCAGGAGCAG	likely-pathogenic	T>G	L>R	missense	CUL7	9820	2	1098	Inborn genetic diseases, Three M syndrome 1 (3M1)
rs786203404	rs786203404	GRCh38.p7	11	+	108312463	108312463	GAGTACAACTATTTCTAGCTTGAGTGAAAAAAGTAAAGAAGAAACTGGAAT	pathogenic,uncertain-significance	G>A	E>K	missense	ATM	472	1	1991	Hereditary cancer-predisposing syndrome, Ataxia-telangiectasia syndrome (AT)
rs786205539	rs786205539	GRCh38.p7	2	-	178575313	178575313	AGAGGAATATACCTTCCAAGTGATGGCAGTGAACAGCGCGGGGAGAAGTGC	uncertain-significance,likely-pathogenic	G>A	A>T	missense	TTN	7273	1	21966
rs876658575	rs876658575	GRCh38.p7	16	+	68828302	68828302	TGAAGAAGGAGGCGGAGAAGAGGACCAGGTGGGTTTTGAAAACCTTGGTAG	pathogenic	C>T	Q>*	stop-gained	CDH1	999	1	704	Hereditary cancer-predisposing syndrome, Hereditary diffuse gastric cancer (HDGC)
rs1057519888	rs1057519888	GRCh38.p7	7	+	55143386	55143386	TCCTTTGGAAAACCTGCAGATCATCAGAGGAAATATGTACTACGAAAATTC	likely-pathogenic	A>G	R>G	missense	EGFR	1956	1	108	Glioblastoma, Neoplasm of brain, Brainstem glioma
rs137853000	rs137853000	GRCh38.p7	21	-	42383168	42383168	GGTCATAGAAGGGGCTACAGCTCACGCATCGTGGGTGGAAACATGTCCTTG	likely-pathogenic,pathogenic	G>T	R>L	missense	TMPRSS3	64699	2	216	Deafness, autosomal recessive 8 (DFNB8)
rs878853391	rs878853391	GRCh38.p7	14	+	21320155	21320155	GAACCAGCCACTCACCCAGCTGTATTGCAAGAGAACACTCAGATCGAGGTA	likely-pathogenic	T>A	L>*	stop-gained	RPGRIP1	57096	2	482	Retinal dystrophy
rs121909280	rs121909280	GRCh38.p7	3	+	8745602	8745602	GGCGTGTGGAAGGTGAGCTACACCACCTTCACTGTCTCCAAGTACTGGTGC	pathogenic,not-provided	C>G	T>S	missense	CAV3	859	2	64	Primary familial hypertrophic cardiomyopathy (HCM)
rs63750547	rs63750547	GRCh38.p7	3	+	37020312	37020312	GTTCTCTCTTATTTTCCTGACAGTTTAGAAATCAGTCCCCAGAATGTGGAT	pathogenic,uncertain-significance	T>C	L>S	missense	MLH1	4292	2	296	Hereditary cancer-predisposing syndrome, Hereditary nonpolyposis colon cancer, Lynch syndrome II (HNPCC2)
rs281865224	rs281865224	GRCh38.p7	11	+	61955744	61955744	CTTCTACGTGACGCTGGTCGTGACCCGCTGGTGGAACCAGTACGAGAACCT	pathogenic,not-provided	C>A	R>S	missense	BEST1	7439	1	32
rs869320760	rs869320760	GRCh38.p7	4	+	39465127	39465129	AAATCCTCCTCCACTGGATGCCAGTGAGCCCTACAATACTGCAAAGGCAATTG	pathogenic	GAG>AAA	E>K	cds-indel	LIAS	11019	1	159
rs772050759	rs772050759	GRCh38.p7	16	-	16163024	16163024	CAATGCTCGCGTAGATGAAAGCCAGAGGATCAGTTTCCCGCGACTGGTGGC	pathogenic	A>G	R>G	missense	ABCC6	368	1	1159	Pseudoxanthoma elasticum (PXE)
rs267607129	rs267607129	GRCh38.p7	19	-	55151912	55151912	GACTCATCGCCATCCTCCAGGAAAACCGGGAGGTGGGAGACTGGCGCAAGA	pathogenic	C>G	N>K	missense	TNNI3	7137	3	185	Dilated cardiomyopathy 1FF (CMD1FF)
rs606231343	rs606231343	GRCh38.p7	20	+	5955211	5955211	ATAGCAACTGAACTAAGAGATGCACCTGAGAAAACCTTGGCTTGCATGGGT	not-provided,pathogenic	C>G	P>R	missense	MCM8	84515	2	149	Premature ovarian failure 10 (POF10)
rs104894499	rs104894499	GRCh38.p7	15	-	55223902	55223902	GAAAGAGGAGGAAGCCATAGCACTCGCAGAGAAATATGGGTGAGTATTTTT	pathogenic	G>C	A>P	missense	RAB27A	5873	1	152	Griscelli syndrome type 2 (GS2)
rs121434361	rs121434361	GRCh38.p7	2	+	241742524	241742524	AGCGTCCCCGTCTTTGACGAGATCATCCTCTCCACTGCCCGCATGAACCGG	pathogenic	T>G	I>S	missense	D2HGDH	728294	2	13	D-2-hydroxyglutaric aciduria 1 (D2HGA1)
rs397517172	rs397517172	GRCh38.p7	2	-	39056704	39056704	TATTAAAGTGGCAATGTGTGCTGACAAGGTAGGAAACTGAGCTTTTCTATT	pathogenic	A>G	K>E	missense	SOS1	6654	1	170	Noonan syndrome (NS), Rasopathy, Inborn genetic diseases
rs72552284	rs72552284	GRCh38.p7	6	+	24533701	24533701	TCTGGAACTCAAGTATGTGTGTTACGGGGGCTTGTAGGATTCTTTGGTTCT	likely-pathogenic	G>C	G>R	missense	ALDH5A1	7915	1	533
rs786204641	rs786204641	GRCh38.p7	18	-	23539842	23539842	CTGCAACAATGATTCCCTGGTGCAGCAGATATTTAACGCGGCGCAGCTGGA	likely-pathogenic	C>T	Q>*	stop-gained	NPC1	4864	1	922	Niemann-Pick disease type C1 (NPC1)
rs796065051	rs796065051	GRCh38.p7	16	-	50319953	50319953	TGATATCGTAAGCACGTATGGAGTTCGAAAAGCAATGGGGATTTCCATTCC	likely-pathogenic	C>T	R>*	stop-gained	BRD7	29117	1	613	malignant granular cell tumor
rs397518483	rs397518483	GRCh38.p7	3	+	25596428	25596428	TTATCTCTTTTGAAAAGGTGCAGAGCGTGTAATTACCTTGAAAATGGAAAT	pathogenic	C>T	R>C	missense	RARB	5915	1	387	Microphthalmia, syndromic 12 (MCOPS12), Inborn genetic diseases
rs730882076	rs730882076	GRCh38.p7	1	-	197101153	197101153	TGCCACACTAATTCAGTCATTCTATCGAATGCACAGGGCCAAAGTTGATTA	pathogenic	C>T	R>*	stop-gained	ASPM	259266	1	2700	Primary autosomal recessive microcephaly 5 (MCPH5)
rs1057519541	rs1057519541	GRCh38.p7	X	+	18628515	18628515	AGAAATTCGGATTCACCCCCTGAGCCAGGCCTCTGGCGGGAGCAGCAACAT	pathogenic	C>T	Q>*	stop-gained	CDKL5	6792	1	881	Focal epilepsy
rs752140135	rs752140135	GRCh38.p7	4	+	55965689	55965689	TAATAAAGACCTGGAGAAGCGTATACGAGAGCTTATGGAAACCAAGGAAAC	pathogenic	C>T	R>*	stop-gained	CEP135	9662	1	292	Primary autosomal recessive microcephaly 8 (MCPH8)
rs879255067	rs879255067	GRCh38.p7	19	+	11120129	11120129	TGGACAGATATCATCAACGAAGCCATTTTCAGTGCCAACCGCCTCACAGGT	likely-pathogenic	T>C	I>T	missense	LDLR	3949	2	628	Familial hypercholesterolemia (FH)
rs121434429	rs121434429	GRCh38.p7	1	+	161213673	161213673	GGGAGAGTTTGGGGTGTACCTGGTGTCTGATGGCAGCAGCCGCCCTTATCG	pathogenic	T>C	S>P	missense	NDUFS2	4720	1	413	MITOCHONDRIAL COMPLEX I DEFICIENCY, NUCLEAR TYPE 6 (MC1DN6)
rs80356617	rs80356617	GRCh38.p7	11	-	17387916	17387916	GAGCAGGGCCGCTTCCTGCAGGACGTGTTCACCACGCTGGTGGACCTCAAG	pathogenic	T>G	V>G	missense	KCNJ11	3767	2	59	Diabetes mellitus, permanent neonatal, with neurologic features, Permanent neonatal diabetes mellitus (PNDM)
rs1057519946	rs1057519946	GRCh38.p7	19	+	52212729	52212729	CTCAGATGACACCCCCATGGTGCGGCGGGCCGCAGCCTCCAAGCTGGGGGA	likely-pathogenic	C>T	R>W	missense	PPP2R1A	5518	1	183	Squamous cell carcinoma of the head and neck (HNSCC), Adenocarcinoma of stomach, Malignant neoplasm of body of uterus, Uterine Carcinosarcoma, Ovarian Serous Cystadenocarcinoma, Neoplasm of the large intestine, Neoplasm of the breast, Lung adenocarcinoma, Adenocarcinoma of prostate, Mental retardation, autosomal dominant 36 (MRD36)
rs1057518651	rs1057518651	GRCh38.p7	14	-	21408756	21408756	TGAATATAAAAACAGAAACCAGCTACGGGAATATCAGTTGGAAGGGGTTAA	likely-pathogenic	C>T	R>W	missense	CHD8	57680	1	812	Autism, susceptibility to, 18 (AUTS18)
rs1064795460	rs1064795460	GRCh38.p7	X	-	53234800	53234800	GCCCTCTCTTCCCCCACCTCCCCAGCAGCCCCCACCCTTGCCCCAGCTGGG	likely-pathogenic	C>T	Q>*	stop-gained	IQSEC2	23096	1	1296
rs80358620_0	rs80358620	GRCh38.p7	13	+	32338140	32338140	GAGGTACATCCAATAAGTTTATCTTCAAGTAAATGTCATGATTCTGTTGTT	pathogenic	C>G	S>*	stop-gained	BRCA2	675	2	1262	Hereditary breast and ovarian cancer syndrome (HBOC), Breast-ovarian cancer, familial 2 (BROVCA2), Hereditary cancer-predisposing syndrome
rs80358620_1	rs80358620	GRCh38.p7	13	+	32338140	32338140	GAGGTACATCCAATAAGTTTATCTTCAAGTAAATGTCATGATTCTGTTGTT	pathogenic	C>T	S>L	missense	BRCA2	675	2	1262
rs111033630	rs111033630	GRCh38.p7	X	+	124365787	124365787	TATCACGGTTACATTTATACATACCGAGTGTCCCAGACAGAAACAGGTTCT	pathogenic	G>T	R>L	missense	SH2D1A	4068	2	55	Lymphoproliferative syndrome 1, X-linked (XLP1)
rs727503979	rs727503979	GRCh38.p7	12	-	49026710	49026710	GATGAATGTGGAGGTTGCCCTGCACCGAGGACTGCTAACCAAGTGCTCCCT	pathogenic	C>T	R>*	stop-gained	KMT2D	8085	1	5086	Kabuki syndrome 1 (KABUK1)
rs80338900	rs80338900	GRCh38.p7	15	+	80180172	80180172	GCAGCTCACTCACCACTCTGTCAACGGCTGCAACCTGCGGCCGGGGGACCT	likely-pathogenic	G>A	G>S	missense	FAH	2184	1	337	Tyrosinemia type I (TYRSN1)
rs1057520655	rs1057520655	GRCh38.p7	2	+	218890257	218890257	TGGGAGTGGGGCGGCTGCAGCCCCGACATGGGCTTCGGGGAGCGCTTTTCT	pathogenic	A>G	D>G	missense	WNT10A	80326	2	217
rs886041310	rs886041310	GRCh38.p7	19	-	4117539	4117539	GGCTGGAAGCCTTTCTCACCCAGAAAGCCAAGGTCGGCGAACTCAAAGACG	likely-pathogenic,uncertain-significance	A>C	K>N	missense	MAP2K2	5605	3	61
rs137854594	rs137854594	GRCh38.p7	X	+	37792023	37792023	ACAACTGGACAGGAATCTCACCTTTCATAAAATGGTGGCATGGATGATTGC	pathogenic,not-provided	C>T	H>Y	missense	CYBB	1536	1	101	Granulomatous disease, chronic, X-linked, variant
rs104894935	rs104894935	GRCh38.p7	X	-	18672031	18672031	ATAGAAGGCTTTTTGTTATTACTTCTCTTTGGCTATGAAGGTATGTGCTAT	not-provided,pathogenic	T>C	L>P	missense	RS1	6247	2	13	Juvenile retinoschisis (RS1)
rs387907598	rs387907598	GRCh38.p7	19	-	12885338	12885338	CTACACCAAGAGCTCCCACCTGAAGGCGCATCTGCGCACGCACACAGGTGA	pathogenic	G>T	A>S	missense	KLF1	10661	1	298
rs730882100	rs730882100	GRCh38.p7	19	+	11113385	11113385	CCCCAACCTGAGGAACGTGGTCGCTCTGGACACGGAGGTGGCCAGCAATAG	uncertain-significance,likely-pathogenic	C>G	L>V	missense	LDLR	3949	1	432	Familial hypercholesterolemia (FH)
rs267606829	rs267606829	GRCh38.p7	11	+	126275389	126275389	GCTCCAGGGGCTTCGGCGAAAGGTCCAGTCCTTGGGAGTCCTTTTCTGCCA	pathogenic	C>T	Q>*	stop-gained	FOXRED1	55572	1	232	MITOCHONDRIAL COMPLEX I DEFICIENCY, NUCLEAR TYPE 19 (MC1DN19)
rs201439531	rs201439531	GRCh38.p7	10	+	49664880	49664880	CCAGAGACCATCCTTTTCTGCATCTCTAGCTTTCACAGCTGCAAAGAGACT	pathogenic	C>G	S>C	missense	CHAT	1103	2	576	Central sleep apnea syndrome, Respiratory insufficiency, Febrile seizures, Pes planus, Lactic acidosis, External ophthalmoplegia (CPEO), Gastroesophageal reflux, Decreased activity of the pyruvate dehydrogenase complex, Progressive muscle weakness, Progressive ptosis, Aspiration pneumonia
rs747119727	rs747119727	GRCh38.p7	22	-	20713292	20713292	GGCAGCCATCTTCAAGGTGGGAGACGACTGCCGGCAGGTAAGCAGGGTCAG	pathogenic	G>A	D>N	missense	PI4KA	5297	1	1854	Polymicrogyria, perisylvian, with cerebellar hypoplasia and arthrogryposis (PMGYCHA)
rs121918540	rs121918540	GRCh38.p7	19	+	7646322	7646322	ACCTATCAGCTGTCCCGCTGGACCCCGGTCATCAAGGATGTAATGGAGGTA	pathogenic	C>T	P>L	missense	STXBP2	6813	2	474	Hemophagocytic lymphohistiocytosis, familial, 5 (FHL5)
rs886044242	rs886044242	GRCh38.p7	1	-	102989543	102989543	GAAGATGGTTTTCCAGGATTCAAAGGTGACATGGGTCTAAAAGGTGACAGA	likely-pathogenic	G>A	G>D	missense	COL11A1	1301	2	751
rs1064794763	rs1064794763	GRCh38.p7	X	-	100407163	100407163	CTATCTGCTCTCTGTGTCTGCTCGCGACCCCGACCTGGGTCTCAACGGCAG	likely-pathogenic	G>A	D>N	missense	PCDH19	57526	1	479
rs137852886	rs137852886	GRCh38.p7	3	-	81648876	81648876	TATAAACATTTTACATGCAATGTACTACCAAGAATCAAAGGCCTTGGTAAG	likely-pathogenic,pathogenic	T>C	L>P	missense	GBE1	2632	2	224	Glycogen storage disease IV, nonprogressive hepatic, Glycogen storage disease, type IV (GSD4), Adult polyglucosan body neuropathy
rs80356687	rs80356687	GRCh38.p7	7	+	143324442	143324442	CCATACTACTACTCTGATATCCTGACGGTGGGCTGTGCTGTGGGAGTCGGC	pathogenic-likely-pathogenic,pathogenic	C>T	T>M	missense	CLCN1	1180	2	268	Myotonia congenita, Congenital myotonia, autosomal recessive form, Congenital myotonia, autosomal dominant form (THD)
rs397515589	rs397515589	GRCh38.p7	2	-	26480274	26480274	AAAATGGAAGAATTCTTTCTCTTTGGAGCCTTCCTGGAGGCCTCAATGATC	pathogenic	G>A	G>E	missense	OTOF	9381	2	614	Deafness, autosomal recessive 9 (DFNB9)
rs1057516943	rs1057516943	GRCh38.p7	16	+	8797909	8797909	TGGCAGCGCCTGGCCCAGCGCTCTGCCTCTTCGACGTGGATGGGACCCTCA	likely-pathogenic	C>T	C>C	synonymous-codon	PMM2	5373	3	9
rs80357450	rs80357450	GRCh38.p7	17	-	43057116	43057116	TTTCAGCATGATTTTGAAGTCAGAGGAGATGTGGTCAATGGAAGAAACCAC	conflicting-interpretations-of-pathogenicity,pathogenic	G>A	G>E	missense	BRCA1	672	2	1738	Hereditary breast and ovarian cancer syndrome (HBOC), Breast-ovarian cancer, familial 1 (BROVCA1)
rs201680145	rs201680145	GRCh38.p7	19	-	15179052	15179052	CCTGCAGGACCCAGGCGGAGGTTTCCGTTGCCTTTGTCATGCTGGCTTCTC	pathogenic,uncertain-significance	C>T	R>C	missense	NOTCH3	4854	1	1231	Cerebral autosomal dominant arteriopathy with subcortical infarcts and leukoencephalopathy (CADASIL1)
rs537013895	rs537013895	GRCh38.p7	16	-	88832048	88832048	GAAGCAGACCACGTTTGAAGGAGGGATGAGGGAGCCTGCCCTCGCATGGTG	pathogenic	A>T	M>L	missense	GALNS	2588	1	318
rs140880838	rs140880838	GRCh38.p7	19	+	855988	855988	CTCCGGCAGCCCCTTGGTCTGCAACGGGCTAATCCACGGAATTGCCTCCTT	pathogenic	G>A	G>R	missense	ELANE	1991	1	210
rs121912650	rs121912650	GRCh38.p7	8	+	133022121	133022121	CTCATCGTGGTCACTGCCAGCTACCGAGTGGGTGTCTTCGGCTTCCTGAGT	pathogenic	G>A	R>Q	missense	TG	7038	2	2336	Iodotyrosyl coupling defect (TDH3)
rs137852207	rs137852207	GRCh38.p7	X	-	132085625	132085625	CCCCGCCAGTGATGGTGAAGGGATGCAGATTCACCTGGCTGTTGCTCACAT	pathogenic	C>T	Q>*	stop-gained	FRMD7	90167	1	186	Infantile nystagmus, X-linked (NYS1)
rs34394958	rs34394958	GRCh38.p7	3	-	149177867	149177867	ATGAAATAGACTTACACACTGTACATTTTCACGGCCATAGCTTCCAATACA	pathogenic,benign-likely-benign,benign,likely-benign	T>C	H>H	synonymous-codon	CP	1356	3	997	Deficiency of ferroxidase, Hermansky-Pudlak syndrome (HPS)
rs863224110	rs863224110	GRCh38.p7	5	+	1814399	1814399	GCAGCCCGTGAGCGAGGTGGAGACTCGGGTGATAGCGTGCGATGGCGGCGG	likely-pathogenic	C>T	R>W	missense	NDUFS6	4726	1	83
rs1057516902	rs1057516902	GRCh38.p7	9	-	101427578	101427578	AAGATGGTGTTGACTTTGGGAAGTGGCGTGCTGTGCTGAGGATTGCCGACC	likely-pathogenic	G>A	W>*	stop-gained	ALDOB	229	3	148	Hereditary fructosuria
rs1131691171	rs1131691171	GRCh38.p7	10	+	86876085	86876085	TTTGTTCATCATTTCTCGTGTTCAAGGTAAATCAGTGTTCATTTTAGTAAT	likely-pathogenic	G>A	G>R	missense	BMPR1A	657	1	23	Hereditary cancer-predisposing syndrome
rs121908898	rs121908898	GRCh38.p7	3	+	58146043	58146043	CTTCACCATCGTCACAGAGGATGCAGGAGAAGGTACTGTGTGGTTTACGTG	pathogenic	G>T	G>*	stop-gained	FLNB	2317	1	1881	Spondylocarpotarsal synostosis syndrome (SCT)
rs199472911	rs199472911	GRCh38.p7	7	-	150952504	150952504	CACCCCGGCCGCATCGCCGTCCACTACTTCAAGGGCTGGTTCCTCATCGAC	not-provided,likely-pathogenic	A>T	Y>F	missense	KCNH2	3757	2	493	Congenital long QT syndrome
rs1057523689	rs1057523689	GRCh38.p7	6	+	143485201	143485201	AGCTAAGATAATTCCAATAGTAAACGGACAGATCCATTCAGTTTGCAGTGA	likely-pathogenic	G>A	G>R	missense	PEX3	8504	1	331	Peroxisome biogenesis disorder 10b (PBD10B)
rs138213197	rs138213197	GRCh38.p7	17	-	48728343	48728343	GCTCCCGTGCCTTATGGTTACTTTGGAGGCGGGTACTACTCCTGCCGAGTG	likely-pathogenic,risk-factor,pathogenic	G>A	G>E	missense	HOXB13	10481	2	84	Prostate cancer susceptibility, Hereditary cancer-predisposing syndrome, Prostate cancer, hereditary, 9 (HPC9)
rs147321712_0	rs147321712	GRCh38.p7	2	-	26466731	26466731	CAATGACCCCATCAATGTGCTGGTCCGAGTCTATGTGGTCCGGGTGAGACT	pathogenic,conflicting-interpretations-of-pathogenicity	C>A	R>R	synonymous-codon	OTOF	9381	1	1495
rs147321712_1	rs147321712	GRCh38.p7	2	-	26466731	26466731	CAATGACCCCATCAATGTGCTGGTCCGAGTCTATGTGGTCCGGGTGAGACT	pathogenic,conflicting-interpretations-of-pathogenicity	C>T	R>*	stop-gained	OTOF	9381	1	1495	Deafness, autosomal recessive 9 (DFNB9), Hearing impairment
rs724159973	rs724159973	GRCh38.p7	16	-	31001133	31001133	GGAGGATGTGGAGCAGGTGAAAAAACAGCATAGCGCCATCCTGGCCGCACC	pathogenic	C>T	Q>*	stop-gained	STX1B	112755	1	56	Generalized epilepsy with febrile seizures plus, type 9 (GEFSP9)
rs199473513	rs199473513	GRCh38.p7	7	-	150952480	150952480	TACTTCAAGGGCTGGTTCCTCATCGACATGGTGGCCGCCATCCCCTTCGAC	pathogenic,not-provided	A>G	D>G	missense	KCNH2	3757	2	501	Congenital long QT syndrome
rs864309484	rs864309484	GRCh38.p7	3	-	123291354	123291354	CAGGCCACAGAGGAGAAAGAGGAGATGGAGGAGCTGCAGGCCTACAACCGG	pathogenic	T>A	M>K	missense	ADCY5	111	2	679	Dyskinesia, familial, with facial myokymia (FDFM)
rs879253775	rs879253775	GRCh38.p7	14	-	75120534	75120534	CAGATTGTTTCAGCAGTGAGCTGCATCCATAAAGCTGGAATCCTTCATAGG	pathogenic	T>C	I>T	missense	NEK9	91754	2	167	Nevus comedonicus (NC)
rs751093906	rs751093906	GRCh38.p7	8	-	42472255	42472255	GGGCTCTGGTGTGGTGACCTTGAGGCAGGCATGCATTTTAGCTTCAATATT	pathogenic	C>G	Q>E	missense	SLC20A2	6575	1	46
rs782663655_0	rs782663655	GRCh38.p7	X	-	53194297	53194297	CATCAGCTGGCAAGGCCGCGCCAGGCAGGCTCTGGCCTCTGAAGATGTGAC	pathogenic	C>A	Q>K	missense	KDM5C	8242	1	1227
rs782663655_1	rs782663655	GRCh38.p7	X	-	53194297	53194297	CATCAGCTGGCAAGGCCGCGCCAGGCAGGCTCTGGCCTCTGAAGATGTGAC	pathogenic	C>T	Q>*	stop-gained	KDM5C	8242	1	1227
rs397514409	rs397514409	GRCh38.p7	3	+	15645105	15645105	CTGGGGAAAGGAAGGCTATCTCCACGTCTGTTCCAATGGCCTCTGCTGTTA	pathogenic	G>T	V>F	missense	BTD	686	1	417	Biotinidase deficiency
rs1064794849	rs1064794849	GRCh38.p7	X	+	22227602	22227602	CCAACAACCAGCTCTTCTTCCTGAGTTATGCTCATGTGAGTAGACTGAGGA	likely-pathogenic	T>G	S>R	missense	PHEX	5251	3	687
rs121912878	rs121912878	GRCh38.p7	12	-	47978389	47978389	GCCTCTCCTCTCTCAGGGTGCCGAAGGTCCACCAGGTCCCCAGGGTCTGGC	pathogenic	G>A	G>S	missense	COL2A1	1280	1	969	Achondrogenesis, type II (ACG2)
rs368178632	rs368178632	GRCh38.p7	7	-	130416957	130416957	CTTATTTTCTTTTTAGGTAACAGTATGACTAAATATACTGAGAAGCTCGAA	pathogenic,uncertain-significance	T>C	M>T	missense	CEP41	95681	2	36	Joubert syndrome 9/15, digenic, Joubert syndrome (JBTS)
rs199473682	rs199473682	GRCh38.p7	17	-	8228251	8228251	CCTGACTCACGTGAACCCCAGGCTCCGATTGTCCTGCCTTTCTATCCGAGA	pathogenic	C>G	R>G	missense	CTC1	80169	1	1195
rs797045021	rs797045021	GRCh38.p7	X	-	123631770	123631770	GATTATATAAAGCGAGTGCCTTCAATTGATGTACTCTGTAATGAATTTCAT	pathogenic	T>C	I>T	missense	THOC2	57187	2	800	Mental retardation, X-linked 12 (MRX12)
rs199476189	rs199476189	GRCh38.p7	4	+	186196075	186196075	GTTTTTAGAACCATGGCTTGGCCTAGGACTTCTTACAAGGTATGCCAGTGT	pathogenic	G>T	G>*	stop-gained	CYP4V2	285440	1	134	Bietti crystalline corneoretinal dystrophy (BCD)
rs397517983	rs397517983	GRCh38.p7	1	-	215675043	215675043	GCTGATTTCCTGGATCCCACCAGAACAGTCTAATGGTATTATCCAGTCCTA	pathogenic	C>T	Q>*	stop-gained	USH2A	7399	1	4290	Usher syndrome, type 2A (USH2A), Usher syndrome, type 2A (USH2A), Retinitis pigmentosa 39 (RP39)
rs397509004	rs397509004	GRCh38.p7	17	-	43092803	43092803	TGAATGTGAACAAAAGGAAGAAAATCAAGGAAAGAATGAGTCTAATATCAA	not-provided,pathogenic,uncertain-significance	C>A	Q>K	missense	BRCA1	672	1	910
rs121434355	rs121434355	GRCh38.p7	13	+	38784709	38784709	AATTGATGACTCTTTGTACGAGGAGGAGGAAACCTTCCATGTCCTTCTGAG	pathogenic	G>A	E>K	missense	FREM2	341640	1	1974	FRASER SYNDROME 2 (FRASRS2)
rs137853587	rs137853587	GRCh38.p7	19	+	34394020	34394020	TTTGGGTGTGAGACACACGCCATGCTGCCCTATGACCAGTACCTGCACCGC	pathogenic	T>C	L>P	missense	GPI	2821	2	339	Hemolytic anemia, nonspherocytic, and neurologic deficits, due to glucose phosphate isomerase deficiency
rs587784291	rs587784291	GRCh38.p7	17	+	2674288	2674288	CCATCTCTGAAGCAACAGGATCTGAGGTACTGTATATACAAATGTCTTCAT	likely-pathogenic	G>A	E>E	synonymous-codon	PAFAH1B1	5048	3	300	Lissencephaly 1 (LIS1)
rs786204009	rs786204009	GRCh38.p7	1	-	11801392	11801392	GAAACAAACCCCCTACAGGTTTGACCGGATGGCAGCAGGTGGCCCCCTCTA	pathogenic	C>T	R>W	missense	MTHFR	4524	1	123	Homocysteinemia due to MTHFR deficiency
rs137853104	rs137853104	GRCh38.p7	12	+	53429907	53429907	CTACAGGATTGGGGCATGGCCCTCCGACGAGCTGATATTTACTCTTTGGCT	pathogenic	G>A	R>Q	missense	AMHR2	269	2	406	Persistent mullerian duct syndrome, type II
rs886040321	rs886040321	GRCh38.p7	17	-	43094717	43094717	TAGTTCTGTTTCAAACTTGCATGTGGAGCCATGTGGCACAAATACTCATGC	pathogenic	G>T	E>*	stop-gained	BRCA1	672	1	272	Breast-ovarian cancer, familial 1 (BROVCA1)
rs587779143	rs587779143	GRCh38.p7	2	+	47478352	47478352	ACCTACGATGGATTTGGGTTAGCATGGGCTATATCAGAATACATTGCAACA	pathogenic	G>A	W>*	stop-gained	MSH2	4436	2	764	Lynch syndrome (HNPCC), Hereditary cancer-predisposing syndrome, Hereditary nonpolyposis colon cancer
rs773387490	rs773387490	GRCh38.p7	1	-	37945756	37945756	CTGGAGCACGGCGGCCAGGAACACGCGTGAGTGAGGGGCTTGGTCCCCACC	likely-pathogenic	C>T	A>V	missense	INPP5B	3633	2	51	Dent disease 2
rs794729286	rs794729286	GRCh38.p7	2	-	178570882	178570882	CAGATATGAGTTCCGGGTTATAGCCCGAAATGCCGCAGGAGTGTTTAGTGA	pathogenic	C>T	R>*	stop-gained	TTN	7273	1	23443
rs121908885	rs121908885	GRCh38.p7	14	+	81143458	81143458	GCGGATTTCTGCATGGGGATGTACCTGCTCCTCATCGCCTCTGTAGACCTC	pathogenic	T>C	L>P	missense	TSHR	7253	2	467	Hypothyroidism, congenital, nongoitrous, 1 (CHNG1)
rs587776511	rs587776511	GRCh38.p7	16	-	71569894	71569894	TATGGGGCGTTGGCTGCCATCCCTGGACTCCGGCCAGTCCGCCCTTCTGGG	pathogenic	G>T	G>V	missense	TAT	6898	2	362
rs797045213	rs797045213	GRCh38.p7	11	-	17463454	17463454	GGGATGCTGCTCCTCGTGGAGGTCAATGTCATCAGGGTGAGGGTAAGCAGG	pathogenic,pathogenic-likely-pathogenic	A>G	N>S	missense	ABCC8	6833	2	188	Persistent hyperinsulinemic hypoglycemia of infancy (HHF1)
rs375593493	rs375593493	GRCh38.p7	X	+	22168313	22168313	TATTTTTCTTTTTCCTTTTTGTAGGCGAGAGCTGTTTTGGCAAAAGTTGGC	pathogenic	C>T	A>V	missense	PHEX	5251	2	469
rs886041121	rs886041121	GRCh38.p7	15	-	74342999	74342999	GACATCAAGGCCAACGTCACAGAGATGCTGGCAGGAGGGGTGGACACGGTG	likely-pathogenic	T>A	M>K	missense	CYP11A1	1583	2	323	Adrenal insufficiency, congenital, with 46,XY sex reversal, partial or complete
rs80359058	rs80359058	GRCh38.p7	13	+	32363342	32363342	CAATAAAACTAGTAGTGCAGATACCCAAAAAGTGGCCATTATTGAACTTAC	pathogenic,uncertain-significance	C>T	Q>*	stop-gained	BRCA2	675	1	2714	Breast-ovarian cancer, familial 2 (BROVCA2)
rs369773321_0	rs369773321	GRCh38.p7	7	+	143321720	143321720	TAATCTTTCAACGCTTTTAGGCTCTGGAATCCCCGAAATGAAGACAATACT	pathogenic,uncertain-significance	G>A	G>R	missense	CLCN1	1180	1	190	Congenital myotonia, autosomal recessive form, Congenital myotonia, autosomal dominant form (THD)
rs369773321_1	rs369773321	GRCh38.p7	7	+	143321720	143321720	TAATCTTTCAACGCTTTTAGGCTCTGGAATCCCCGAAATGAAGACAATACT	pathogenic,uncertain-significance	G>T	G>*	stop-gained	CLCN1	1180	1	190
rs1114167477_0	rs1114167477	GRCh38.p7	11	-	64805114	64805114	ATTCTACGACGGCATCTGCAAATGGGAGGAGGGCAGTCCCACGCCTGTGCT	uncertain-significance,pathogenic	G>T	E>*	stop-gained	MEN1	4221	1	429	Hereditary cancer-predisposing syndrome
rs1114167477_1	rs1114167477	GRCh38.p7	11	-	64805114	64805114	ATTCTACGACGGCATCTGCAAATGGGAGGAGGGCAGTCCCACGCCTGTGCT	uncertain-significance,pathogenic	G>A	E>K	missense	MEN1	4221	1	429	Hereditary cancer-predisposing syndrome
rs796051885	rs796051885	GRCh38.p7	14	-	75963344	75963344	GGGCCAGGGGGGTCAGAGGAAGAAGCGGGCTTTGGACACCAATTACTGCTT	pathogenic	C>T	R>W	missense	TGFB3	7043	1	300	Loeys-Dietz syndrome 5 (LDS5), Loeys-Dietz syndrome 4 (LDS4), Cardiovascular phenotype
rs140332366	rs140332366	GRCh38.p7	13	-	20142726	20142726	CGCTGCGACCGCTGGCCCTGCCCCAACACGGTGGACTGCTTCATCTCCAGG	pathogenic	A>G	N>S	missense	GJA3	2700	2	188
rs1060499739	rs1060499739	GRCh38.p7	3	+	101757754	101757754	ACGAGATATTCTCGAAATGATCTGCACCTGGAAGACATACAGACGGATGAG	likely-pathogenic	A>G	H>R	missense	CEP97	79598	2	383	Global developmental delay (DD), Intellectual disability
rs281874727	rs281874727	GRCh38.p7	X	+	108681837	108681837	TGCTGGTCCTCCAGGAATCCCTGGCCAGCCTGGGCTAAAGGGTCTACCAGG	pathogenic	C>T	Q>*	stop-gained	COL4A5	1287	1	1383	Alport syndrome 1, X-linked recessive (ATS1)
rs527236038	rs527236038	GRCh38.p7	17	+	42543952	42543952	AACAGCCGCTACCAGCTGACCTTGTGGGGGCCAGAAGGCAACATCCTGGAC	pathogenic	G>T	W>L	missense	NAGLU	4669	2	649	Mucopolysaccharidosis, MPS-III-B (MPS3B)
rs886041657	rs886041657	GRCh38.p7	X	+	150663576	150663576	GTCACTTGGAACTCTGGGTGAATTACTACATTAGATGGAACCCCAGGATCA	pathogenic	C>A	Y>*	stop-gained	MTM1	4534	3	537
rs121908124	rs121908124	GRCh38.p7	17	+	3655055	3655055	TTTTCAAGTGACATCTCAAAATGTTGGACAACTTACTGTTTATCTACATGG	pathogenic	G>T	G>*	stop-gained	CTNS	1497	1	95	Nephropathic cystinosis (CTNS)
rs63751640	rs63751640	GRCh38.p7	2	+	47476367	47476367	CTTTCTGATATAATTTGTTTTGTAGGCCCCAATATGGGAGGTAAATCAACA	pathogenic,uncertain-significance	G>T	G>V	missense	MSH2	4436	2	669	Lynch syndrome (HNPCC), Hereditary cancer-predisposing syndrome, Hereditary nonpolyposis colon cancer
rs267607137	rs267607137	GRCh38.p7	8	-	140360131	140360131	GCTCCATGAATTGGTCTACGCCTCCCGAAGGATGGGGAACCCTGCCCTCTC	pathogenic	C>T	R>*	stop-gained	TRAPPC9	83696	1	472	Mental retardation, autosomal recessive 13 (MRT13)
rs727504060	rs727504060	GRCh38.p7	3	+	193643419	193643419	GGCCCTGGACTACAGAGGATGGTGCTTGTTGACTTACCAGGTGTGATTAAT	pathogenic	T>C	L>P	missense	OPA1	4976	2	273
rs137853186	rs137853186	GRCh38.p7	11	+	72106165	72106165	TCACATCCTCACCACCCTGGACCACTGGAGCAGCCGCTGCGAGTACTTGAG	pathogenic	T>C	W>R	missense	LRTOMT	220074	1	105	Deafness, autosomal recessive 63 (DFNB63)
rs35103459	rs35103459	GRCh38.p7	11	-	5254330	5254330	CACCTTTGCCCAGCTGAGTGAACTGCACTGTGACAAGCTGCATGTGGATCC	pathogenic	C>T	H>Y	missense	HBG2	3048	1	93	Cyanosis, transient neonatal (TNCY)
rs150283105	rs150283105	GRCh38.p7	3	+	128909410	128909410	CCGGACCGTGGAGACACTGCTGCTCCGCTTTGGCAAGGTAACCAGGCCCTC	pathogenic	C>T	R>C	missense	ACAD9	28976	1	518	Acyl-CoA dehydrogenase family, member 9, deficiency of (MC1DN20), Acyl-CoA dehydrogenase family, member 9, deficiency of (MC1DN20)
rs750781027	rs750781027	GRCh38.p7	17	-	1513957	1513957	CAGCATACACGTCGTGACTTGGAACGTGGCTTCGGCAGCGCCCCCTCTAGA	pathogenic	G>T	V>L	missense	INPP5K	51763	1	23
rs121908953	rs121908953	GRCh38.p7	2	+	71553071	71553071	GGCCTTCTACTCAGCCACCATGCTGCAGGATGTGGATGATGCCATCCAGTT	pathogenic	C>T	Q>*	stop-gained	DYSF	8291	1	606	Miyoshi muscular dystrophy 1 (MMD1), Limb-girdle muscular dystrophy, type 2B (LGMDR2)
rs74315456	rs74315456	GRCh38.p7	22	-	50627338	50627338	TACCCTGGCGTCCTGGTGCCCAGCTCCCGGGGGGGCCTGCCCCTGGAGGAG	pathogenic-likely-pathogenic,pathogenic	C>T	S>F	missense	ARSA	410	2	98	Metachromatic leukodystrophy, late infantile, Metachromatic leukodystrophy (MLD)
rs753236073_0	rs753236073	GRCh38.p7	13	-	51974906	51974906	AGTGCCACTGTGAAATATGTGCCATCGGTTGTGTGCCTGCAACAGGTTTGC	pathogenic-likely-pathogenic,pathogenic	C>A	S>*	stop-gained	ATP7B	540	2	105	Wilson disease (WD)
rs753236073_1	rs753236073	GRCh38.p7	13	-	51974906	51974906	AGTGCCACTGTGAAATATGTGCCATCGGTTGTGTGCCTGCAACAGGTTTGC	pathogenic-likely-pathogenic,pathogenic	C>T	S>L	missense	ATP7B	540	2	105
rs869312867	rs869312867	GRCh38.p7	12	-	23536610	23536610	ACAGCCATATTATGAGGAGCAAGCCCGTCTCAGCAAGCAGCACCTGGAGAA	likely-pathogenic	C>G	R>G	missense	SOX5	6660	1	490	Cerebral visual impairment and intellectual disability
rs786205519	rs786205519	GRCh38.p7	19	+	39507081	39507081	CTGGGCCACGCCCTGCGCTGCCGCTGCCGCGCCGGCTTCGCGGGTCCTCGC	likely-pathogenic	G>A	C>Y	missense	DLL3	10683	2	379
rs398123585	rs398123585	GRCh38.p7	2	-	166043875	166043875	TAGAGATTCCTTGTTTGTGCCCCGACGACACGGAGAGAGACGCAACAGCAA	pathogenic	C>A	R>R	synonymous-codon	SCN1A	6323	1	613
rs786204492	rs786204492	GRCh38.p7	8	-	86671046	86671046	TGTTATAAATGAGTATGCCGATGCCCAGCTACACAACCTGGTGAAAAGAAT	likely-pathogenic	C>T	Q>*	stop-gained	CNGB3	54714	1	131	Achromatopsia 3 (ACHM3)
rs770058074	rs770058074	GRCh38.p7	17	+	44352365	44352365	GGCTGTGTGCTGCGAGGATCGCCAGCACTGCTGCCCGGCTGGCTACACCTG	likely-pathogenic	C>T	H>Y	missense	GRN	2896	1	480	Ceroid lipofuscinosis, neuronal, 11 (CLN11)
rs879255558	rs879255558	GRCh38.p7	7	+	23165876	23165876	TCGAAACTGGGTCCTCCGACACCTCGAGACAGCCTTGCTGCATGTGCTGCA	pathogenic	G>A	R>Q	missense	KLHL7	55975	2	372	Cold-induced sweating syndrome 3 (CISS3), Cold-induced sweating syndrome 1 (CISS1)
rs74597325	rs74597325	GRCh38.p7	7	+	117587811	117587811	TGGAATCACACTGAGTGGAGGTCAACGAGCAAGAATTTCTTTAGCAAGGTG	pathogenic,not-provided	C>T	R>*	stop-gained	CFTR	1080	1	553	Cystic fibrosis (CF), Hereditary pancreatitis (PCTT), Bronchiectasis with or without elevated sweat chloride 1 (BESC1), Cystic fibrosis (CF), Hereditary pancreatitis (PCTT), Congenital bilateral absence of the vas deferens (CBAVD)
rs199474750_0	rs199474750	GRCh38.p7	17	+	31258502	31258502	AAAGGGGCTTGAAGTTAATGTCAAAGGTGAATTATTTTGATAATCTAGCTA	likely-pathogenic,pathogenic,conflicting-interpretations-of-pathogenicity,not-provided	G>A	K>K	synonymous-codon	NF1	4763	3	1423	Neurofibromatosis, type 1 (NF1)
rs199474750_1	rs199474750	GRCh38.p7	17	+	31258502	31258502	AAAGGGGCTTGAAGTTAATGTCAAAGGTGAATTATTTTGATAATCTAGCTA	likely-pathogenic,pathogenic,conflicting-interpretations-of-pathogenicity,not-provided	G>T	K>N	missense	NF1	4763	3	1423
rs1131692293	rs1131692293	GRCh38.p7	11	-	31801767	31801767	CACTTCCCCTATGCAGGTGTCCAACGGATGTGTGAGTAAAATTCTGGGCAG	pathogenic	G>A	G>R	missense	PAX6	5080	1	51	Aniridia 1 (AN1)
rs121434643	rs121434643	GRCh38.p7	1	+	147908094	147908094	CACGGCCGCAGAGTTCGTGTGGGGGGATGAGCAATCCGACTTCGTGTGCAA	pathogenic	G>C	D>H	missense	GJA8	2703	1	47
rs199422294	rs199422294	GRCh38.p7	5	-	1280216	1280216	TTCATCCCCAAGCCTGACGGGCTGCGGCCGATTGTGAACATGGACTACGTC	pathogenic	G>A	R>Q	missense	TERT	7015	2	631	Dyskeratosis congenita, autosomal dominant, 2 (DKCA2), Idiopathic fibrosing alveolitis, chronic form (IPF), Pulmonary fibrosis and/or bone marrow failure, telomere-related, 1 (PFBMFT1)
rs863223678	rs863223678	GRCh38.p7	20	-	10658618	10658618	CACGGGCGTTGCCCACTTTGAGTATCAGATCCGCGTGACCTGTGATGACTA	pathogenic	C>T	Q>*	stop-gained	JAG1	182	1	182
rs1064796335	rs1064796335	GRCh38.p7	X	+	38411860	38411860	AAAGTGGTCTTATCCCCATCTCTTTAGACTGCTAAAGTTGCTGCCTCTGAC	likely-pathogenic	A>T	*>L	stop-lost	OTC	5009	2	312
rs794728885	rs794728885	GRCh38.p7	3	-	38556454	38556454	GGTGTCATCATTGACAACTTCAACCAACAGAAGAAAAAGATACGTAGAGCA	likely-pathogenic	A>T	Q>L	missense	SCN5A	6331	2	1474
rs587777624	rs587777624	GRCh38.p7	19	+	18163059	18163059	CTCACCTTCTGCTCCGTTGTGGACCTCATCAATCACTACCGCCACGAGTCT	pathogenic	T>C	L>P	missense	PIK3R2	5296	2	401	Megalencephaly-polymicrogyria-polydactyly-hydrocephalus syndrome 1 (MPPH1)
rs876657725	rs876657725	GRCh38.p7	15	-	43611237	43611237	CCAGACACTCCAGGCCATCCCTAGGCGAGTCCTGGTCGGGGCTTGTTCCTG	pathogenic	C>T	R>*	stop-gained	STRC	161497	1	1073	Nonsyndromic hearing loss and deafness
rs1085307479	rs1085307479	GRCh38.p7	14	+	90404691	90404691	TACTATTATATTTGTCTTTTCAGAATTCGTACAGATGATGACTGCAAAATG	likely-pathogenic	T>C	F>L	missense	CALM1	801	1	142
rs104886193	rs104886193	GRCh38.p7	X	+	108621871	108621871	AGGACCTTTGGGAATTCCTGGCAGGAGTGGTGTACCTGGTCTTAAAGGTAA	pathogenic	A>G	S>G	missense	COL4A5	1287	1	916	Alport syndrome 1, X-linked recessive (ATS1)
rs150110356	rs150110356	GRCh38.p7	7	+	76304087	76304087	GCCCAAGCTAGCCACGCAGTCCAACGAGATCACCATCCCAGTCACCTTCGA	likely-pathogenic	G>A	E>K	missense	HSPB1	3315	1	178
rs387906538_0	rs387906538	GRCh38.p7	19	-	7132230	7132230	GCTGTCACCGGGGAACTACAGCGTGCGAATCCGGGCCACCTCCCTTGCGGG	pathogenic	C>G	R>G	missense	INSR	3643	1	924
rs387906538_1	rs387906538	GRCh38.p7	19	-	7132230	7132230	GCTGTCACCGGGGAACTACAGCGTGCGAATCCGGGCCACCTCCCTTGCGGG	pathogenic	C>T	R>*	stop-gained	INSR	3643	1	924	Leprechaunism syndrome
rs587779440	rs587779440	GRCh38.p7	2	+	188991670	188991670	CCATATTTCAATTTTACTCTGTAGGGTCCAAGAGGGGCTCCTGGTGAGCGA	pathogenic	G>T	G>V	missense	COL3A1	1281	2	300	Ehlers-Danlos syndrome, type 4 (EDSVASC)
rs796052462	rs796052462	GRCh38.p7	14	+	28767840	28767840	ACGAGAAGCCGCCGTTCAGCTACAACGCGCTCATCATGATGGCCATCCGGC	pathogenic	C>G	N>K	missense	FOXG1	2290	3	187	Inborn genetic diseases
rs267607276	rs267607276	GRCh38.p7	14	+	90401385	90401385	GAAGCTGAATTGCAGGATATGATCAATGAAGTGGATGCTGATGGTAAGAGC	likely-pathogenic,pathogenic	A>T	N>I	missense	CALM1	801	2	54	Ventricular tachycardia, catecholaminergic polymorphic, 4 (CPVT4), Catecholaminergic polymorphic ventricular tachycardia type 1 (CPVT1)
rs771364038	rs771364038	GRCh38.p7	14	+	96855353	96855353	CACGAGCATCGATGCACACAATGGCGTGGGTATGTCAGTAGTACTGGAGTG	pathogenic,uncertain-significance	G>T	V>L	missense	VRK1	7443	1	236
rs793888512	rs793888512	GRCh38.p7	12	-	49037395	49037395	GCTTTCCCTGGGTCTTGCAGGTGCCCGACAGCCAGGTTTGCCCCAGCCACT	likely-pathogenic	C>T	R>*	stop-gained	KMT2D	8085	1	3321	Kabuki syndrome 1 (KABUK1)
rs141068211	rs141068211	GRCh38.p7	8	-	18062298	18062298	TCAAGCTTTGCTGGCTATGTGGGCATGTTAACAGGATTCAAACCAGTAAGG	pathogenic,uncertain-significance	T>C	M>T	missense	ASAH1	427	2	204	Farber disease (FRBRL), Rolandic epilepsy
rs750896617	rs750896617	GRCh38.p7	18	+	36260092	36260092	ACTGAAGGATCTCAGCTTGCGTTTTCGTGCCAATATTATTATCAATGGAAA	pathogenic	C>T	R>C	missense	MOCOS	55034	1	776	Xanthinuria type 2 (XAN2)
rs397514337_0	rs397514337	GRCh38.p7	3	+	15635538	15635538	GGGAGGAGAGCGTGGCTGACCATCACGAGGCTGAATATTATGTGGCTGCCG	pathogenic	C>A	H>Q	missense	BTD	686	3	53	Biotinidase deficiency
rs397514337_1	rs397514337	GRCh38.p7	3	+	15635538	15635538	GGGAGGAGAGCGTGGCTGACCATCACGAGGCTGAATATTATGTGGCTGCCG	pathogenic	C>T	H>H	synonymous-codon	BTD	686	3	53
rs886043627	rs886043627	GRCh38.p7	12	-	49185575	49185575	CAGACCAACCTGGTGCCCTATCCCCGCATCCACTTCCCTCTGGCCACATAT	likely-pathogenic	G>A	R>H	missense	TUBA1A	7846	2	264	Lissencephaly 3 (LIS3)
rs774648925	rs774648925	GRCh38.p7	16	-	16190210	16190210	CTGGGCGCCTTGCGGACCTCCGGCCTCCTCTTCTCTGTGTCGCTGGTGTCC	pathogenic	T>C	L>P	missense	ABCC6	368	2	530	Pseudoxanthoma elasticum (PXE)
rs121912540	rs121912540	GRCh38.p7	2	-	48688106	48688106	CCAGAATTAATGGCTACCAATAAAGATACAAAGATTGCTAAGAAAATGGCA	pathogenic	A>G	D>G	missense	LHCGR	3973	2	564	Gonadotropin-independent familial sexual precocity
rs768241563	rs768241563	GRCh38.p7	22	+	31754942	31754942	GCAAGATGAGAACAACAAAGGTCTACAAACTCGTCATCCACAAGAAGGGCT	pathogenic	C>G	Y>*	stop-gained	DEPDC5	9681	3	7	Epilepsy, familial focal, with variable foci 1 (FPEVF)
rs397515755	rs397515755	GRCh38.p7	15	-	48520711	48520711	AGTGCTGCTGTGATGCCGGCCGATGCTGGTCTCCAGGGGTCACTGTCGCCC	pathogenic	C>A	C>*	stop-gained	FBN1	2200	3	365	Marfan syndrome (MFS)
rs1064793273	rs1064793273	GRCh38.p7	2	+	32128459	32128459	TGCAACCTTCTTTAATATAAGTGCTGCAAGTTTAACTTCAAAATACGTGAG	likely-pathogenic	G>A	A>T	missense	SPAST	6683	1	409
rs149753643	rs149753643	GRCh38.p7	3	+	128906208	128906208	GGGCTACACAAGGGACTATCCGTACGAGCGCATACTGCGTGACACCCGCAT	pathogenic	G>A	E>K	missense	ACAD9	28976	1	413	Acyl-CoA dehydrogenase family, member 9, deficiency of (MC1DN20)
rs72551340	rs72551340	GRCh38.p7	2	+	233760509	233760509	TGTACATCAGAGACGGAGCATTTTACACCTTGAAGACGTACCCTGTGCCAT	pathogenic	C>A	Y>*	stop-gained	UGT1A1	54658	3	74	Crigler-Najjar syndrome, Crigler-Najjar syndrome, type II
rs398122388	rs398122388	GRCh38.p7	16	-	20348558	20348558	GAGGGCATCGTGAGCCGCAAGGCCTGCGCGCACTGGAGCGGCCACTGCTGC	pathogenic	G>C	C>S	missense	UMOD	7369	2	248	Familial juvenile gout (HNFJ1)
rs797045314	rs797045314	GRCh38.p7	1	-	197103719	197103719	GAGGCTATAATAAAAGGGTAAAATATCAATCTGTGCTTCAATCTATAATAA	likely-pathogenic	T>C	Y>Y	synonymous-codon	ASPM	259266	3	1844
rs767569346_0	rs767569346	GRCh38.p7	3	-	14158206	14158206	TGGTGGGCCAGCCTCTGACCTGTTACAAGTACGCCACCAAGCCCATGACCT	pathogenic	C>G	Y>*	stop-gained	XPC	7508	3	366
rs767569346_1	rs767569346	GRCh38.p7	3	-	14158206	14158206	TGGTGGGCCAGCCTCTGACCTGTTACAAGTACGCCACCAAGCCCATGACCT	pathogenic	C>T	Y>Y	synonymous-codon	XPC	7508	3	366
rs1318118188	rs1318118188	GRCh38.p7	12	+	51913243	51913243	AGGCACCCCCAGGAACATCGGGGCTGCGGGAACTTGCACAGGGAGCTCTGC	pathogenic	G>A	C>Y	missense	ACVRL1	94	2	69
rs281865443	rs281865443	GRCh38.p7	12	-	102855210	102855210	TGCTATGAGTACAATCACATTTTTCCACTTCTTGAAAAGTACTGTGGCTTC	likely-pathogenic	C>A	P>Q	missense	PAH	5053	2	211
rs121913284	rs121913284	GRCh38.p7	3	+	179203765	179203765	AAATTCTTTGTGCAACCTACGTGAATGTAAATATTCGAGACATTGATAAGG	likely-pathogenic	T>G	N>K	missense	PIK3CA	5290	3	345	Neoplasm of the large intestine, Neoplasm of the breast
rs1057520742	rs1057520742	GRCh38.p7	X	+	70027947	70027947	GGACCCCCAGGAATTCCAGGGATTCCTGGAATTCCAGGAACAACTGTTATG	pathogenic,likely-pathogenic	C>T	P>L	missense	EDA	1896	2	206	Hypohidrotic X-linked ectodermal dysplasia (XHED)
rs67865220	rs67865220	GRCh38.p7	7	+	94409795	94409795	TATTCCTGGCCCTGTTGGTGCTGCCGGTGCTACTGGTGCCAGAGGACTTGT	pathogenic	G>T	G>C	missense	COL1A2	1278	1	337
rs869025281	rs869025281	GRCh38.p7	6	-	104750442	104750442	GTACGTCCAGCTTGTTACTGAACTTCGAATGACAAGAGCCATTCAGCCTCA	pathogenic	C>T	R>*	stop-gained	HACE1	57531	1	704	Spastic paraplegia and psychomotor retardation with or without seizures (SPPRS)
rs1064794993	rs1064794993	GRCh38.p7	X	+	41346919	41346919	AATATTACTAAGGATTTGTTGGATCTTCTTGTTGAAGCTAAACAAGAAGTG	likely-pathogenic	T>A	L>H	missense	DDX3X	1654	2	559
rs775606471	rs775606471	GRCh38.p7	19	+	12896938	12896938	CCCTTCGGCTGCCTGAACAACGCCCGGTACGGCATCGCGTGGGGCGTGCTT	likely-pathogenic,uncertain-significance	G>T	R>L	missense	GCDH	2639	2	294	Glutaric aciduria, type 1 (GA1)
rs267606959	rs267606959	GRCh38.p7	15	-	89318986	89318986	GCTACGTCTGACATACCACGTACCCCGGTGCTGGGCTGCTGCATCAGCCGA	pathogenic	C>T	P>L	missense	POLG	5428	2	1073	Progressive sclerosing poliodystrophy (MTDPS4A), Mitochondrial DNA depletion syndrome 4B, MNGIE type (MTDPS4B)
rs137854549	rs137854549	GRCh38.p7	20	+	45898107	45898107	CTCCCACATCGCCTTTCTCACGATCAAGGTAGGGACTGGGCCTGCTGAGAG	pathogenic	A>G	K>E	missense	CTSA	5476	1	471	Galactosialidosis, late infantile
rs121918451	rs121918451	GRCh38.p7	17	+	47300488	47300488	TCCTCTCTCCTTCAGAGAATGTGTGGAGTGTAAGAAGTTTGACCGGGGAGC	pathogenic	G>T	E>*	stop-gained	ITGB3	3690	1	642	Glanzmann thrombasthenia (GT)
rs398122947	rs398122947	GRCh38.p7	21	+	43170619	43170619	GCAGGACGACTTTGTGGAGATCCACGGAAAGCACAACGAGCGCCAGGTGAG	pathogenic	G>A	G>R	missense	CRYAA	1409	1	98	Cataract, autosomal dominant (CTRCT9)
rs587779067	rs587779067	GRCh38.p7	2	+	47416399	47416399	CTTGTTAACCAGTGGATTAAGCAGCCTCTCATGGATAAGAACAGAATAGAG	likely-pathogenic,pathogenic	C>T	P>L	missense	MSH2	4436	2	349	Lynch syndrome (HNPCC), Hereditary cancer-predisposing syndrome, Hereditary nonpolyposis colon cancer
rs770938921	rs770938921	GRCh38.p7	1	+	24342712	24342712	CCTGCAGGGAGCTGAGAGGAAGATGCGCGATGACGAGCGGAAGCAGTTCCG	likely-pathogenic	C>T	R>C	missense	GRHL3	57822	1	363	Van der Woude syndrome (VWS1)
rs398123790	rs398123790	GRCh38.p7	2	+	71664275	71664275	AATCTGCCCCTCCTGCAGGATGTTCGAGCTGACCTGCACTCTGCCTCTGGA	pathogenic	G>A	E>K	missense	DYSF	8291	1	1633
rs386834153_0	rs386834153	GRCh38.p7	12	-	88139153	88139153	AACTAAAGTAATGAAACTGGAAAATGAACTGGAGGTATGTCTTTTTGTATT	likely-pathogenic	G>C	E>Q	missense	CEP290	80184	1	97
rs386834153_1	rs386834153	GRCh38.p7	12	-	88139153	88139153	AACTAAAGTAATGAAACTGGAAAATGAACTGGAGGTATGTCTTTTTGTATT	likely-pathogenic	G>T	E>*	stop-gained	CEP290	80184	1	97	Meckel syndrome type 4 (MKS4)
rs794728704	rs794728704	GRCh38.p7	1	+	237778704	237778704	GGAATCAACAGAGTTTGGCACACAGCAGGCTGTGGGATGCTGTGGTCGGCT	uncertain-significance,pathogenic	C>A	S>R	missense	RYR2	6262	3	3938	Catecholaminergic polymorphic ventricular tachycardia (CPVT1)
rs1064794315	rs1064794315	GRCh38.p7	1	+	11998798	11998798	TGGTATTGATGTCACCACAGAGCTGGACAGCTGGATTGACAAGTTTTGTCT	pathogenic	G>T	D>Y	missense	MFN2	9927	1	210
rs121908282	rs121908282	GRCh38.p7	8	+	43173740	43173740	CTGACAGTGGCTGACCTCGTGTTCCCGTGGTGAGTTGCCGGTCTGCCCTCT	likely-pathogenic,pathogenic	C>T	P>L	missense	HGSNAT	138050	2	283	Mucopolysaccharidosis, MPS-III-C (MPS3C), Retinal dystrophy, Mucopolysaccharidosis, MPS-III-C (MPS3C), Retinitis pigmentosa 73 (RP73)
rs104894325	rs104894325	GRCh38.p7	12	-	8605439	8605439	CTCTTCCTCCGCTACATCTCGGACTGGGACCTAGACCCTGGCCGCTGCTAC	pathogenic	G>A	W>*	stop-gained	AICDA	57379	2	68	Immunodeficiency with hyper IgM type 2 (HIGM2)
rs1060501464	rs1060501464	GRCh38.p7	5	-	13735167	13735167	CCTAAAGATTGACATCCAGAGGAACCGAGTCAAGCATGAAGAGTTTCTCAC	pathogenic	C>T	R>*	stop-gained	DNAH5	1767	1	3909	Ciliary dyskinesia (PCD), Ciliary dyskinesia, primary, 3 (CILD3)
rs35948326	rs35948326	GRCh38.p7	1	-	158654738	158654738	CCTGTTTTTATTCAGCAACAACAGGCTGCACCAGTGGAGGGAGTTGCTGGA	pathogenic,benign,likely-benign	C>A	A>D	missense	SPTA1	6708	2	970	Spherocytosis, type 3, autosomal recessive, Spherocytosis, Recessive
rs121908663	rs121908663	GRCh38.p7	11	+	68413742	68413742	TCTCCCGCACCCGTTCGGTCTGACGCAGTACAGCGATTATATCTACTGGAC	pathogenic	C>T	Q>*	stop-gained	LRP5	4041	1	272	Osteoporosis with pseudoglioma (OPPG)
rs749035153_0	rs749035153	GRCh38.p7	1	+	223004295	223004295	CCCCTGAAGGCCTCAGCAATGGTTGGTTTGTCAGCAATCTGGAGTTCTATG	likely-pathogenic	G>A	W>*	stop-gained	DISP1	84976	3	723	microform holoprosencephaly
rs749035153_1	rs749035153	GRCh38.p7	1	+	223004295	223004295	CCCCTGAAGGCCTCAGCAATGGTTGGTTTGTCAGCAATCTGGAGTTCTATG	likely-pathogenic	G>T	W>C	missense	DISP1	84976	3	723
rs372030650	rs372030650	GRCh38.p7	18	-	23539985	23539985	TTCTTTCAGGACTCCTACATGGTGGATTATTTCAAATCCATCAGTCAGTAC	pathogenic,pathogenic-likely-pathogenic	A>T	D>V	missense	NPC1	4864	2	874	Niemann-Pick disease type C1 (NPC1), Niemann-Pick disease, type C (NPC)
rs786202840	rs786202840	GRCh38.p7	10	+	87960942	87960942	AAATACATTCTTCATACCAGGACCAGAGGAAACCTCAGAAAAAGTAGAAAA	pathogenic	G>T	E>*	stop-gained	PTEN	5728	1	284	Hereditary cancer-predisposing syndrome
rs201129153	rs201129153	GRCh38.p7	1	+	218441257	218441257	CAGAAGCATCTGCTTCTCCTTGCTGCGTGTCCCAAGATTTAGAACCTCTAA	uncertain-significance,likely-benign,likely-pathogenic	C>T	C>C	synonymous-codon	TGFB2	7042	3	408	Holt-Oram syndrome (HOS)
rs878853140	rs878853140	GRCh38.p7	18	-	10762977	10762977	ACGTGTGTGATCATCGTCTGCAAAATGTTGTACCAGCTCCAAACCATTAAG	pathogenic	T>C	M>T	missense	PIEZO2	63895	2	998	Oculomelic amyoplasia (DA5)
rs104894008	rs104894008	GRCh38.p7	7	-	44147732	44147732	CGTCAATACCGAGTGGGGCGCCTTCGGGGACTCCGGCGAGCTGGACGAGTT	pathogenic	G>A	G>R	missense	GCK	2645	1	261	Maturity-onset diabetes of the young, type 2 (MODY2)
rs121908848	rs121908848	GRCh38.p7	3	+	189738739	189738739	GATTGAGATTAGCATGGACTGTATCCGCATGCAGGACTCGGACCTGAGTGA	pathogenic	C>T	R>C	missense	TP63	8626	1	97	Split-hand/foot malformation 4 (SHFM4)
rs727503776	rs727503776	GRCh38.p7	X	-	53415158	53415158	CCCTCTTCCCTTAGGTAAGTCAAATCTCATGGATGCCATCAGCTTTGTGCT	pathogenic	C>T	L>F	missense	SMC1A	8243	1	19	Wiedemann-Steiner syndrome (WDSTS)
rs1057517854	rs1057517854	GRCh38.p7	2	+	165309386	165309386	AGAGTTTGTGGACCTGGGCAATGTCTCAGCGTTGAGAACATTCAGAGTTCT	likely-pathogenic	T>C	S>P	missense	SCN2A	6326	1	214
rs118204042	rs118204042	GRCh38.p7	6	+	116616948	116616948	CAGACAAGACCTCGCGGCACCACCTCAGTCGGACAGGACCACGAGTGTGAT	pathogenic	C>T	Q>*	stop-gained	RSPH4A	345895	1	109	Ciliary dyskinesia, primary, 11 (CILD11), Ciliary dyskinesia (PCD)
rs1266819147	rs1266819147	GRCh38.p7	15	-	53712775	53712775	TATTGGTGGTATTTTCTAAATGTTGGAAGGTATTATAAAGTAACATAATAA	pathogenic	G>A	W>*	stop-gained	WDR72	256764	3	236	Inborn genetic diseases
rs587783287	rs587783287	GRCh38.p7	1	-	197093255	197093255	TGTAAATTTTTCCTTATAGAGACATCGAGCTGCTTGTTTGATCCAAGCACA	pathogenic	C>T	R>*	stop-gained	ASPM	259266	1	1446	Primary autosomal recessive microcephaly 5 (MCPH5)
rs955142329	rs955142329	GRCh38.p7	11	+	65188734	65188734	GCGGGGGAGCACCGCGGGGGGCTGCCGAAACTACCCAGGTGCACAGGGGCG	likely-pathogenic	C>T	R>*	stop-gained	CAPN1	823	1	385
rs63749891	rs63749891	GRCh38.p7	14	+	73198094	73198094	ATGCTGGTTGAAACAGCTCAGGAGAGAAATGAAACGCTTTTTCCAGCTCTC	not-provided,pathogenic	G>T	R>I	missense	PSEN1	5663	2	278	Alzheimer disease, type 3 (AD)
rs137852218	rs137852218	GRCh38.p7	X	+	48511932	48511932	AGACACCGTGACATGGCACAAGATGCGAGGTAGGTAGCCCTGCCCCTCTCA	pathogenic	C>T	R>*	stop-gained	PORCN	64840	1	53	Focal dermal hypoplasia (FDH)
rs377257254	rs377257254	GRCh38.p7	15	+	71813408	71813408	GCACAGGTGATCCTGCTGGAAGAGGCGTGGAGTGAACTCTTTCTCCTCGGG	likely-pathogenic	C>T	A>V	missense	NR2E3	10002	2	256
rs397514740	rs397514740	GRCh38.p7	15	+	92927310	92927310	AAACCGAAGCAGACAAGAACCATCGCGATTTAATATTAAGGAAGAGGTAAG	pathogenic	C>T	R>*	stop-gained	CHD2	1106	1	121	Epileptic encephalopathy, childhood-onset (EEOC)
rs63751124	rs63751124	GRCh38.p7	3	+	37007007	37007007	TCTCATTAGAGCAAGTTACTCAGATGGAAAACTGAAAGCCCCTCCTAAACC	pathogenic	G>T	G>*	stop-gained	MLH1	4292	1	133	Lynch syndrome (HNPCC)
rs63751665_0	rs63751665	GRCh38.p7	3	+	37001053	37001053	TTTCTACCTATGGCTTTCGAGGTGAGGTAAGCTAAAGATTCAAGAAATGTG	pathogenic,uncertain-significance,pathogenic-likely-pathogenic,likely-pathogenic	G>A	E>E	synonymous-codon	MLH1	4292	3	102	Hereditary cancer-predisposing syndrome, Lynch syndrome I (COCA1)
rs63751665_1	rs63751665	GRCh38.p7	3	+	37001053	37001053	TTTCTACCTATGGCTTTCGAGGTGAGGTAAGCTAAAGATTCAAGAAATGTG	pathogenic,uncertain-significance,pathogenic-likely-pathogenic,likely-pathogenic	G>T	E>D	missense	MLH1	4292	3	102	Lynch syndrome (HNPCC), Hereditary cancer-predisposing syndrome, Hereditary nonpolyposis colon cancer
rs63751665_2	rs63751665	GRCh38.p7	3	+	37001053	37001053	TTTCTACCTATGGCTTTCGAGGTGAGGTAAGCTAAAGATTCAAGAAATGTG	pathogenic,uncertain-significance,pathogenic-likely-pathogenic,likely-pathogenic	G>C	E>D	missense	MLH1	4292	3	102	Lynch syndrome (HNPCC)
rs782276748	rs782276748	GRCh38.p7	11	+	77177580	77177580	CATGACATGCTGCTGGAAGTGGAGCGGGACAAAGCCATCACCGACAGAGTC	likely-pathogenic	G>A	R>Q	missense	MYO7A	4647	2	740
rs28730837	rs28730837	GRCh38.p7	17	-	58278036	58278036	ATCACCATCCGCAACCAGATCAACGCGCTCACTTCCTTCGTGGACGCCAGC	pathogenic	C>T	A>V	missense	MPO	4353	2	332	Myeloperoxidase deficiency (MPOD)
rs864321630	rs864321630	GRCh38.p7	X	+	71382821	71382821	TCTCTCCAATGATGAGTATTATTATCCCAAGCAACAGGGTCTTCGAGGCAC	pathogenic,likely-pathogenic	C>T	P>S	missense	TAF1	6872	1	596	Mental retardation, X-linked, syndromic 33 (MRXS33)
rs193922313	rs193922313	GRCh38.p7	7	-	44149809	44149809	TGGTGAATGACACGGTGGCCACGATGATCTCCTGCTACTACGAAGACCATC	likely-pathogenic	G>T	M>I	missense	GCK	2645	3	210	Maturity-onset diabetes of the young, type 2 (MODY2)
rs794727998	rs794727998	GRCh38.p7	7	-	103636250	103636250	CGTCAGCTAATTACATCTTTCCTTGACAGCTCACAATCCAGGTGAGTGAAG	pathogenic	A>G	D>G	missense	RELN	5649	2	763	Epilepsy, familial temporal lobe, 7 (ETL7)
rs28934875	rs28934875	GRCh38.p7	17	-	7675200	7675200	CCTCAACAAGATGTTTTGCCAACTGGCCAAGACCTGCCCTGTGCAGCTGTG	likely-pathogenic,pathogenic	G>C	A>P	missense	TP53	7157	1	138	Li-Fraumeni syndrome 1 (LFS), Li-Fraumeni syndrome (LFS)
rs137853846	rs137853846	GRCh38.p7	X	+	129569274	129569274	TTTCTTTACTTACAGTGGGAAATGCCGGGTTCCAGCCTGGTGTGACCGAAT	likely-pathogenic	C>T	R>W	missense	OCRL	4952	1	493	Dent disease 2
rs61748421_0	rs61748421	GRCh38.p7	X	-	154031326	154031326	AACTGGGAGAGGGAGCCCCTCCCGGCGAGAGCAGAAACCACCTAAGAAGCC	pathogenic	C>A	R>R	synonymous-codon	MECP2	4204	1	180	Rett syndrome (RTT)
rs61748421_1	rs61748421	GRCh38.p7	X	-	154031326	154031326	AACTGGGAGAGGGAGCCCCTCCCGGCGAGAGCAGAAACCACCTAAGAAGCC	pathogenic	C>T	R>*	stop-gained	MECP2	4204	1	180	Rett syndrome (RTT), Intellectual disability, Severe neonatal-onset encephalopathy with microcephaly, Global developmental delay (DD), Developmental regression, History of neurodevelopmental disorder
rs121434345	rs121434345	GRCh38.p7	8	+	60741596	60741596	TTTGCCTCTTTACAGCCATCCCTTCATCATCCTTCAACTAATCAAAATCAA	pathogenic	A>G	H>R	missense	CHD7	55636	2	55	Kallmann syndrome 5 (KAL5)
rs797045181	rs797045181	GRCh38.p7	4	+	186209263	186209263	CGTGCCCTTCTCTGCTGGCCCCAGGAACTGTATAGGTTTGTATCCATCTGA	pathogenic	A>G	N>D	missense	CYP4V2	285440	1	466	Bietti crystalline corneoretinal dystrophy (BCD)
rs779869631_0	rs779869631	GRCh38.p7	7	-	138762983	138762983	GGAAGGAGAGTTACAGGAAGCCAACCAGAACCAGCAGGCCTTGAAACAAAG	pathogenic	C>G	Q>E	missense	ATP6V0A4	50617	1	112
rs779869631_1	rs779869631	GRCh38.p7	7	-	138762983	138762983	GGAAGGAGAGTTACAGGAAGCCAACCAGAACCAGCAGGCCTTGAAACAAAG	pathogenic	C>T	Q>*	stop-gained	ATP6V0A4	50617	1	112
rs104894503	rs104894503	GRCh38.p7	15	+	63060899	63060899	CCGTAAGCTGGTCATCATTGAGAGCGACCTGGAACGTGCAGAGGAGCGGGC	pathogenic	G>A	D>N	missense	TPM1	7168	1	175	Familial hypertrophic cardiomyopathy 3 (CMH3), Primary familial hypertrophic cardiomyopathy (HCM), Hypertrophic cardiomyopathy, Cardiovascular phenotype
rs104894561	rs104894561	GRCh38.p7	17	-	82265743	82265743	TGCCATCAAGCTTGAATGTGTCAAAACCAAACACCCTCAGCTCCACATTGA	pathogenic	A>G	T>A	missense	CSNK1D	1453	1	44	Advanced sleep phase syndrome, familial, 2 (FASPS2)
rs869312767	rs869312767	GRCh38.p7	3	-	36993572	36993573	GTTCACCACTGTCTCGTCCAGCCGCCGAATAACCCCTGCCACGAACGACATT	pathogenic	CG>TA	R>*	stop-gained	MLH1	4292	1	9
rs483352809	rs483352809	GRCh38.p7	19	-	6495754	6495754	GCGCTTCCCGGGCCAGCTGAACGCCGACCTGCGCAAGCTGGCCGTCAACAT	pathogenic	G>A	D>N	missense	TUBB4A	10382	1	300	Leukodystrophy, hypomyelinating, 6 (HLD6)
rs121907987	rs121907987	GRCh38.p7	1	+	119743906	119743906	TCCAGGCCTCCTGGCAGAGGCAGGCGTGCGGCTGCTGTCCTACCAGACTTC	pathogenic	G>A	V>M	missense	PHGDH	26227	1	490	Phosphoglycerate dehydrogenase deficiency (PHGDHD)
rs121908635	rs121908635	GRCh38.p7	2	-	238257003	238257003	GCTGGCACTGCCGGGCAAGGCAGAGAGTGTGGCGTCGCTCACCAGCCAGTG	pathogenic	A>G	S>G	missense	PER2	8864	1	662	Familial advanced sleep phase syndrome 1
rs1064794058	rs1064794058	GRCh38.p7	7	+	94408770	94408770	TTACCACCTTCTGCTTTGATTTCAGGGTCCCATTGGGTCTGCTGGCCCTCC	not-provided,pathogenic	G>T	G>C	missense	COL1A2	1278	1	247	COL1A2-Related Disorder
rs122460158	rs122460158	GRCh38.p7	X	+	18628374	18628374	GCATTCTCATCCTTTCTTTCAGAGCCAGCCATTAAAATCACTGCGCAAGTT	pathogenic	C>T	Q>*	stop-gained	CDKL5	6792	1	834	Early infantile epileptic encephalopathy 2 (EIEE2), Atypical Rett syndrome
rs267606630_0	rs267606630	GRCh38.p7	17	-	81511912	81511912	TGAACCCCAAGGCCAACAGAGAGAAGATGACTCAGGTGAGGCTCGGCCGAC	pathogenic,not-provided	G>A	K>K	synonymous-codon	ACTG1	71	3	118
rs267606630_1	rs267606630	GRCh38.p7	17	-	81511912	81511912	TGAACCCCAAGGCCAACAGAGAGAAGATGACTCAGGTGAGGCTCGGCCGAC	pathogenic,not-provided	G>C	K>N	missense	ACTG1	71	3	118	Deafness, autosomal dominant 20 (DFNA20)
rs764736358	rs764736358	GRCh38.p7	X	+	41474807	41474807	CGACAGCCTCTCCTCCCGTGGGGTGGGAGGCGCGGGCCGGCAGCCCTGGTT	likely-pathogenic	G>T	G>*	stop-gained	NYX	60506	1	452
rs1200261940_0	rs1200261940	GRCh38.p7	2	-	31531384	31531384	TCAGGAAGCCTGGAGAAATCAGCTACAGGATTCCACAAGGTAATGTCTCCC	pathogenic	C>A	Y>*	stop-gained	SRD5A2	6716	3	178	3-Oxo-5 alpha-steroid delta 4-dehydrogenase deficiency (PPSH)
rs1200261940_1	rs1200261940	GRCh38.p7	2	-	31531384	31531384	TCAGGAAGCCTGGAGAAATCAGCTACAGGATTCCACAAGGTAATGTCTCCC	pathogenic	C>T	Y>Y	synonymous-codon	SRD5A2	6716	3	178
rs2229707	rs2229707	GRCh38.p7	11	-	74006202	74006202	CATCCGCATCGGCCTCTATGACTCCGTCAAGCAGGTGTACACCCCCAAAGG	benign,pathogenic	G>A	V>I	missense	UCP3	7352	1	102	UCP3 POLYMORPHISM G/A, Obesity, severe, and type II diabetes
rs879254834	rs879254834	GRCh38.p7	19	+	11113301	11113301	AGGCTCCATCGCCTACCTCTTCTTCACCAACCGGCACGAGGTCAGGAAGAT	likely-pathogenic,conflicting-interpretations-of-pathogenicity	A>T	T>S	missense	LDLR	3949	1	404	Familial hypercholesterolemia (FH)
rs1156747241	rs1156747241	GRCh38.p7	15	-	48513626	48513626	AAAAACCCCTGTGCTGGTGGTGAGTGTATTAACAACCAGGGTTCGTACACC	pathogenic,likely-pathogenic	G>T	C>F	missense	FBN1	2200	2	504
rs760540562	rs760540562	GRCh38.p7	12	-	88058868	88058868	TTGAAGGTGCTGACAGTAAGAGCTGGAAATCCATTGTGGTTACAAGGTAGG	pathogenic	G>A	W>*	stop-gained	CEP290	80184	3	2266	Meckel syndrome type 4 (MKS4), Senior-Loken syndrome 6 (SLSN6), Joubert syndrome (JBTS), Meckel-Gruber syndrome, Nephronophthisis
rs387906693	rs387906693	GRCh38.p7	17	+	68530420	68530420	CATCCTCAAACGAAACATCCAGCAGTACAACAGTTTTGTGTCACTGTCTGT	pathogenic	T>C	Y>H	missense	PRKAR1A	5573	1	373	Acrodysostosis 1 with or without hormone resistance (ACRDYS1)
rs193921147	rs193921147	GRCh38.p7	7	-	148809340	148809340	GGGTAACAAAATTCGTTTTGCAAATCATTCGGTAAATCCAAACTGCTATGC	pathogenic	C>T	H>Y	missense	EZH2	2146	1	689	Weaver syndrome (WVS)
rs730880609	rs730880609	GRCh38.p7	11	-	47332072	47332072	GTGTGAGTGCCGCCTGGAGGTGCGAGGTGAGGAGCCCTCGGGGCCAGGGCC	likely-pathogenic	G>A	V>M	missense	MYBPC3	4607	1	1272
rs376682593	rs376682593	GRCh38.p7	19	-	15180783	15180783	CCGCCAGCCTTGTCAAAACGGGGGTCGCTGCGTCCAGACTGGGGCCTATTG	pathogenic	C>G	R>G	missense	NOTCH3	4854	1	1014
rs121917843	rs121917843	GRCh38.p7	5	-	177994231	177994231	CCGCCCGCACTCCCGGCGCCGCCACCGCACCACCTTCAGCCCAGTGCAGTT	pathogenic	C>T	R>C	missense	PROP1	5626	1	73	Pituitary hormone deficiency, combined 2 (CPHD2)
rs1057519304_0	rs1057519304	GRCh38.p7	15	+	41825284	41825284	CCTCAGAGACACCTTCTCTTCAGTGCGACAGGAGCTGGAAGCTGTGGCTGG	pathogenic	C>A	R>R	synonymous-codon	MAPKBP1	23005	1	1465
rs1057519304_1	rs1057519304	GRCh38.p7	15	+	41825284	41825284	CCTCAGAGACACCTTCTCTTCAGTGCGACAGGAGCTGGAAGCTGTGGCTGG	pathogenic	C>T	R>*	stop-gained	MAPKBP1	23005	1	1465	Nephronophthisis 20 (NPHP20)
rs770519542	rs770519542	GRCh38.p7	11	-	62630788	62630788	TTCTCCCTCGGCTACCACCAGAGCCGTTGGAACTACCGGGACGAGGCTGAT	pathogenic	G>A	R>H	missense	GANAB	23193	2	308
rs796053233	rs796053233	GRCh38.p7	12	+	51687219	51687219	TTAGATTTCAGTGTCATCATGATGGCGTAAGTTCTCCCCTTACTTTATTGG	likely-pathogenic	C>A	A>E	missense	SCN8A	6334	2	205
rs137852961	rs137852961	GRCh38.p7	20	+	3908087	3908087	TGTGGCTTATGGGTCTACAGGCATTCGGGACGTGCACCTCGAGCTGAAGGA	pathogenic	C>T	R>W	missense	PANK2	80025	1	264	Pigmentary pallidal degeneration (NBIA1)
rs397514565	rs397514565	GRCh38.p7	3	+	179204576	179204576	AATGTGAACACTCAAAGAGTACCTTGTTCCAATCCCAGGTAAGGAAGTATA	pathogenic	G>A	C>Y	missense	PIK3CA	5290	2	378	Megalencephaly cutis marmorata telangiectatica congenita (MCAP), PIK3CA related overgrowth spectrum
rs1057518899	rs1057518899	GRCh38.p7	16	-	2111647	2111647	CGGCTCCCCTGTCCTGACCCAGAGCCAGCCGGCTGCCAACCACACCTATGC	pathogenic	C>T	Q>*	stop-gained	PKD1	5310	1	1174	Polycystic kidney dysplasia, Hypertension
rs794727962	rs794727962	GRCh38.p7	5	+	161891045	161891045	AGAGAGTCTGTACCAGCAAGAACTGTCTTTGGTAAGTCCCAATCAAGATAC	likely-pathogenic,uncertain-significance	T>C	V>A	missense	GABRA1	2554	2	284
rs132630320	rs132630320	GRCh38.p7	X	+	70035505	70035505	AGGCGTCTGCCTCCTCAAGGCCCGGCAGAAGATCGCCGTCAAGATGGTGCA	pathogenic	C>G	Q>E	missense	EDA	1896	1	356	Tooth agenesis, selective, X-linked, 1 (STHAGX1)
rs75895925	rs75895925	GRCh38.p7	14	+	88437565	88437565	TAGGTTTTTAGAACGACTGTTCGAGCGACATATAAAACAAAATAAACATTT	pathogenic	C>T	R>*	stop-gained	SPATA7	55812	1	363	Leber congenital amaurosis 3 (LCA3)
rs121912625	rs121912625	GRCh38.p7	9	-	74840146	74840146	ATGGAACTGCCCAAGCTTGTGATCTCAGTCCATGGGGGCATCCAGAACTTT	pathogenic	C>T	S>L	missense	TRPM6	140803	2	136	Hypomagnesemia 1, intestinal (HOMG1)
rs181397225	rs181397225	GRCh38.p7	17	+	31350289	31350289	TGGAAAATGTTCCTATGGATACATATCCCATTCATCATGGTGACCCTTCCT	likely-benign,pathogenic	T>C	Y>Y	synonymous-codon	NF1	4763	3	2455	Neurofibromatosis, type 1 (NF1)
rs387907192	rs387907192	GRCh38.p7	16	-	1564074	1564074	GAGTGAGCCCCGGCTGTTTGTATGCGAAGCCGTGCAGGAGACGCCGCGCTC	pathogenic	G>A	E>K	missense	IFT140	9742	1	664	Renal dysplasia, retinal pigmentary dystrophy, cerebellar ataxia and skeletal dysplasia (SRTD9), Retinitis pigmentosa 80 (RP80)
rs281865491	rs281865491	GRCh38.p7	16	-	66531382	66531382	CATGCTGGACAGGCATACTCGTCCTCAGGTAGGTTTCAGATGCTCAGTTTC	pathogenic	C>T	Q>*	stop-gained	TK2	7084	1	94	Mitochondrial DNA depletion syndrome 2 (MTDPS2)
rs1057520557	rs1057520557	GRCh38.p7	3	+	122283782	122283782	GGAGATCGAGTTTCTGTCGTGGACGGAGCCCTTTGGGATCGCACTCACCCT	pathogenic	G>T	E>*	stop-gained	CASR	846	1	610
rs1064793350	rs1064793350	GRCh38.p7	11	+	57600339	57600339	GTGGAGACCAACATGGCCTTTTCCCCATTCAGCATCGCCAGCCTCCTTACC	likely-pathogenic	C>T	P>L	missense	SERPING1	710	2	171
rs28937904	rs28937904	GRCh38.p7	19	+	46756663	46756663	GGCGGTCGAGGGCGACTTTTTCCGCGTGCAGTACAGCGAAAGCAACCACTT	pathogenic	G>A	V>M	missense	FKRP	79147	1	405
rs80358223	rs80358223	GRCh38.p7	1	-	58576805	58576805	CCCCGAGGGCCGCTTCAAGGCGCGCCAGTGCAACCAGACGTCGGTGTGCTG	pathogenic	C>T	Q>*	stop-gained	TACSTD2	4070	1	118	Lattice corneal dystrophy Type III (GDLD)
rs587777621	rs587777621	GRCh38.p7	12	+	4299980	4299980	GGATGAACTGGACCAAGCCAGCACCCCTACAGACGTGCGGGATATCGACCT	pathogenic	C>T	P>S	missense	CCND2	894	1	281	Megalencephaly-polymicrogyria-polydactyly-hydrocephalus syndrome 3 (MPPH3)
rs1060501880	rs1060501880	GRCh38.p7	16	-	89764919	89764919	CTCTCTCTGGACACACAGAACCTTCCGAGAGGTGTTGAAAGAGGAAGATGT	pathogenic	C>A	R>R	synonymous-codon	FANCA	2175	1	917
rs267607233	rs267607233	GRCh38.p7	5	-	88731856	88731856	CGAAACTCACCAGGTCTGCTGGTCTCACCTGGTAACTTGAACAAGAATATG	pathogenic	C>G	S>*	stop-gained	MEF2C	4208	2	226	Mental retardation, stereotypic movements, epilepsy, and/or cerebral malformations (MRD20)
rs121913315	rs121913315	GRCh38.p7	19	+	1220488	1220488	CACCGGTGGCACCCTCAAAATCTCCGACCTGGGCGTGGCCGAGGTAGGCAC	pathogenic,likely-pathogenic	G>T	D>Y	missense	STK11	6794	1	194	Cutaneous malignant melanoma 1 (CMM1), Cutaneous melanoma
rs72554339	rs72554339	GRCh38.p7	X	+	38369843	38369843	AGTCCTTAGGCATGATTTTTGAGAAAAGAAGTACTCGAACAAGATTGTCTA	pathogenic	A>T	K>N	missense	OTC	5009	3	88
rs730881864_0	rs730881864	GRCh38.p7	8	-	89943297	89943297	ATCAGATCTAATAGCTCATCATGCTCGAAAGAATACAGAACTAGAAGAGTG	pathogenic-likely-pathogenic,pathogenic,uncertain-significance,likely-pathogenic	C>G	R>G	missense	NBN	4683	1	632	Hereditary cancer-predisposing syndrome, Microcephaly, normal intelligence and immunodeficiency (NBS)
rs730881864_1	rs730881864	GRCh38.p7	8	-	89943297	89943297	ATCAGATCTAATAGCTCATCATGCTCGAAAGAATACAGAACTAGAAGAGTG	pathogenic-likely-pathogenic,pathogenic,uncertain-significance,likely-pathogenic	C>T	R>*	stop-gained	NBN	4683	1	632	Microcephaly, normal intelligence and immunodeficiency (NBS), Hereditary cancer-predisposing syndrome, Microcephaly, normal intelligence and immunodeficiency (NBS), Aplastic anemia, Acute lymphoid leukemia (ALL)
rs755377592	rs755377592	GRCh38.p7	13	+	113118892	113118892	CATCGTCAGCTGGGGCCAGGGCTGCGCAACCGTGGGCCACTTTGGGGTGTA	likely-pathogenic	G>A	A>T	missense	F7	2155	1	429	Factor VII deficiency
rs730881888	rs730881888	GRCh38.p7	16	-	23629925	23629925	CAGCCTTTGGCCCTCAAGGCTCCTATGAAAAAGCATCTACAGAAGTTGCTG	pathogenic,likely-benign	T>C	Y>Y	synonymous-codon	PALB2	79728	3	743	Familial cancer of breast, Hereditary cancer-predisposing syndrome
rs759682922	rs759682922	GRCh38.p7	12	-	76346594	76346594	CAAGCACCAGATCCTGGTAATGGCTCAATACAAAGGCCTTATCAGGACACA	likely-pathogenic	C>G	S>*	stop-gained	BBS10	79738	2	464	Bardet-Biedl syndrome 10 (BBS10)
rs863225093	rs863225093	GRCh38.p7	8	-	144317794	144317794	TTCTTCACCCAGCTCCAGGTGGGGCTGATCCAGCAGGTAAGTGGGGTAGGG	likely-pathogenic	T>C	L>P	missense	DGAT1	8694	2	295	Diarrhea 7 (DIAR7)
rs387907291	rs387907291	GRCh38.p7	1	+	9982678	9982678	GGTCATCCTGGCCCCTTTGCAGAGAAACACTGCAGAAGCTAAGACATAGGA	pathogenic	A>G	N>D	missense	NMNAT1	64802	1	273	Leber congenital amaurosis 9 (LCA9)
rs770003315	rs770003315	GRCh38.p7	14	-	100346802	100346802	AAAAATGTGGTGAAGATTCAAAAGCATGTTACCTTCAACCAAGTGAAAGGC	pathogenic	A>T	H>L	missense	WARS	7453	2	257
rs371524413	rs371524413	GRCh38.p7	17	-	7675145	7675145	GATTCCACACCCCCGCCCGGCACCCGCGTCCGCGCCATGGCCATCTACAAG	uncertain-significance,likely-pathogenic	G>A	R>H	missense	TP53	7157	2	156	Hereditary cancer-predisposing syndrome, Li-Fraumeni syndrome (LFS)
rs119487098	rs119487098	GRCh38.p7	16	+	78432568	78432568	ACAAAAAACGACTATTGGGCGATGCTGGCTTATAACAGGTCCAAGCTCTGC	pathogenic	T>C	L>P	missense	WWOX	51741	2	178	Esophageal squamous cell carcinoma, somatic
rs267606981_0	rs267606981	GRCh38.p7	3	-	93874245	93874245	TTTGGAAAAAGACAAAGAATTCTTAAGGCATCTTTTCTCTGCTTATAATAC	pathogenic	A>G	*>*	synonymous-codon	PROS1	5627	3	677
rs267606981_1	rs267606981	GRCh38.p7	3	-	93874245	93874245	TTTGGAAAAAGACAAAGAATTCTTAAGGCATCTTTTCTCTGCTTATAATAC	pathogenic	A>T	*>Y	stop-lost	PROS1	5627	3	677	Protein S deficiency (THPH5)
rs863225457	rs863225457	GRCh38.p7	5	+	75596434	75596434	ATCAGAAAGGAAATGGAGTCACCAAGATACATTTAAATGTGAAGCCGTGAA	pathogenic	G>A	D>N	missense	POLK	51426	1	515	Malignant tumor of prostate
rs386833897	rs386833897	GRCh38.p7	19	-	35851540	35851540	AGCACCCCTGGCAGTGCGGTGCAATGGGCCAAAGATGGGCTGCTCCTGGGC	likely-pathogenic	G>C	W>S	missense	NPHS1	4868	2	64	Finnish congenital nephrotic syndrome (NPHS1)
rs78973108	rs78973108	GRCh38.p7	1	-	155237453	155237453	CTGGGCTTCACCCCTGAACATCAGCGAGACTTCATTGCCCGTGACCTAGGT	pathogenic	G>A	R>Q	missense	GBA	2629	2	296	Gaucher disease, perinatal lethal, Gaucher disease, Gaucher's disease, type 1, Lewy body dementia (DLB), Gaucher's disease, type 1, Acute neuronopathic Gaucher's disease, Subacute neuronopathic Gaucher's disease, Gaucher disease, perinatal lethal, Gaucher disease type 3C, Parkinson disease, late-onset (PD)
rs267607985	rs267607985	GRCh38.p7	2	+	47475073	47475073	CTCAATGATGTGTTAGCTCAGCTAGATGCTGTTGTCAGCTTTGCTCACGTG	uncertain-significance,likely-pathogenic	A>G	D>G	missense	MSH2	4436	2	603	Lynch syndrome (HNPCC)
rs28935196	rs28935196	GRCh38.p7	X	-	101401695	101401695	CATTGATGCCCAGACCTTTGCTGACTGGGGAGTAGATCTGCTAAAATTTGA	pathogenic	T>C	W>R	missense	GLA	2717	1	162	Fabry disease
rs751583656	rs751583656	GRCh38.p7	19	+	12896339	12896339	AGGATCCAGGGCAAGTTCTCGCTGCGGGCCTCAGCCACAGGCATGATCATC	pathogenic	G>A	R>Q	missense	GCDH	2639	2	257	Glutaric aciduria, type 1 (GA1)
rs140597	rs140597	GRCh38.p7	15	-	48487437	48487437	TAACATGGTCATTTCCATTTTGCAGATATTGATGAGTGTCAGAGAGATCCT	likely-pathogenic	A>G	D>G	missense	FBN1	2200	2	1113	Marfan syndrome (MFS)
rs368979510	rs368979510	GRCh38.p7	15	-	48463209	48463209	GAAGAAGTTTGTGCTACAGAAACTACTATGCTGACAACCAGACCTGTGATG	benign,pathogenic	C>T	Y>Y	synonymous-codon	FBN1	2200	3	1699
rs794727771	rs794727771	GRCh38.p7	8	+	99868451	99868451	ATCGGAGGAGCTGCTGAGCTGGTGTCACAGACTGGCTATGGTAAGTCGGTG	pathogenic	C>G	S>*	stop-gained	VPS13B	157680	2	3818
rs886039853	rs886039853	GRCh38.p7	9	+	130489345	130489345	GAAAAATGGCTAGGTATCTACGAGACCCCAGCAGGCACCATCCTTTACCAT	pathogenic	C>T	T>I	missense	ASS1	445	2	284	Citrullinemia type I (CTNL1)
rs34968276_0	rs34968276	GRCh38.p7	9	-	21971110	21971110	CCGCCACTCTCACCCGACCCGTGCACGACGCTGCCCGGGAGGGCTTCCTGG	likely-pathogenic	C>G	H>Q	missense	CDKN2A	1029	3	83	Adenocarcinoma of stomach, Malignant melanoma of skin (CMM), Lung adenocarcinoma, Pancreatic adenocarcinoma, Squamous cell carcinoma of the skin, Transitional cell carcinoma of the bladder, Hepatocellular carcinoma (HCC), Squamous cell carcinoma of the head and neck (HNSCC)
rs34968276_1	rs34968276	GRCh38.p7	9	-	21971110	21971110	CCGCCACTCTCACCCGACCCGTGCACGACGCTGCCCGGGAGGGCTTCCTGG	likely-pathogenic	C>A	R>R	synonymous-codon	CDKN2A	1029	1	98	Hereditary cancer-predisposing syndrome, Hereditary cutaneous melanoma
rs372781135	rs372781135	GRCh38.p7	1	-	225922043	225922043	ATTCCAGCCAGCCCCCAAAGTGATTCGCTGCATGACCAACACACCTGTGGT	pathogenic	C>T	R>C	missense	PYCR2	29920	1	119	Leukodystrophy, hypomyelinating, 10 (HLD10)
rs121434631	rs121434631	GRCh38.p7	6	+	42179248	42179248	TCCCTTTCTCTCTACCCCAGGGGAACTCTCCCTGGAAGAGTTTATAGAGGG	pathogenic	C>T	L>F	missense	GUCA1A	2978	1	151	Cone dystrophy 3 (COD3)
rs367752002	rs367752002	GRCh38.p7	6	+	7576347	7576347	CAATTGAGGAATTATCGTGATAACTATCAGGCTTTCTGCAAGTGGCTCTAT	uncertain-significance,likely-pathogenic	A>G	Y>C	missense	DSP	1832	2	895	Arrhythmogenic right ventricular cardiomyopathy (ARVD)
rs201689565	rs201689565	GRCh38.p7	15	-	44584299	44584299	GAGGACGTGGTGCCCTTGGATAAGCTGGAGGAGCTGGAGAAGCAGATCTGG	likely-pathogenic	T>C	L>P	missense	SPG11	80208	2	1794	Gait disturbance, Spastic paraparesis, Difficulty walking, Generalized hyperreflexia
rs545185248	rs545185248	GRCh38.p7	5	-	88823787	88823787	AGAGAGAGAAGAAAAACGGGGACTATGGGGAGAAAAAAGATTCAGATTACG	pathogenic	T>C	M>T	missense	MEF2C	4208	2	1	Mental retardation, stereotypic movements, epilepsy, and/or cerebral malformations (MRD20)
rs1057518008	rs1057518008	GRCh38.p7	17	-	10638161	10638161	AAGCATGCGGATAGTGTGGCCGAGCTTGGGGAGCAGATTGACAACCTGCAG	likely-pathogenic	T>C	L>P	missense	MYH3	4621	2	1204
rs74315432_0	rs74315432	GRCh38.p7	20	-	25079443	25079443	CACCTTGGGCAAGAGGAAGAAGCGGCGGCACAGGTATAGGGCCAGGCAGTC	pathogenic	C>A	R>R	synonymous-codon	VSX1	30813	1	166
rs74315432_1	rs74315432	GRCh38.p7	20	-	25079443	25079443	CACCTTGGGCAAGAGGAAGAAGCGGCGGCACAGGTATAGGGCCAGGCAGTC	pathogenic	C>T	R>W	missense	VSX1	30813	1	166	Keratoconus 1 (KTCN1)
rs111033454	rs111033454	GRCh38.p7	7	+	107683281	107683281	GCTGGATTGCTCACCATTGTCGTCTGTATGGCAGTTAAGGAATTAAATGAT	uncertain-significance,likely-pathogenic	G>A	C>Y	missense	SLC26A4	5172	2	282	Enlarged vestibular aqueduct (DFNB4), Pendred syndrome (PDS)
rs587777244	rs587777244	GRCh38.p7	15	-	65023762	65023762	TTGAATGTTCATCCCAGTTGCCTCCCGAGATGGCGTGGCCCAGCCCCTGTA	pathogenic	C>T	P>L	missense	MTFMT	123263	2	151	Combined oxidative phosphorylation deficiency 15 (COXPD15)
rs794727035	rs794727035	GRCh38.p7	1	+	12002091	12002091	ATCATGGACTCCCTGCACATGGCGGCTCGGGAGCAGCAGTAAGAGTCCAAG	pathogenic	C>T	A>V	missense	MFN2	9927	2	383
rs72549326	rs72549326	GRCh38.p7	1	+	171107811	171107811	GTTTGTTCCGGACATCATGTGTATCCCAACCTACCAAAAGAGTCCTTTCCA	pathogenic	C>T	P>L	missense	FMO3	2328	2	153	Trimethylaminuria (TMAU)
rs121918559	rs121918559	GRCh38.p7	8	+	22163458	22163458	TAGCTGCTGATCGCCTACAAGCCAGCCCCTGGCACCTGCTGCTACATCATG	pathogenic	C>A	A>D	missense	SFTPC	6440	2	116	Surfactant metabolism dysfunction, pulmonary, 2 (SMDP2)
rs149782619	rs149782619	GRCh38.p7	5	-	131165096	131165096	GCCAAAATCATTTTTGAGGATGACCGGGTAGGTACTGGGCACCACCTCTCT	pathogenic	G>C	R>P	missense	HINT1	3094	2	37	Autosomal recessive axonal neuropathy with neuromyotonia (NMAN)
rs782083931	rs782083931	GRCh38.p7	X	+	153726089	153726089	GGAGCTGGTGGCAGAGGAGGCGCGGCGGAAGGGGGAGCTGCGCTACATGCA	uncertain-significance,likely-pathogenic	C>T	R>W	missense	ABCD1	215	1	275	Adrenoleukodystrophy (ALD)
rs121918465	rs121918465	GRCh38.p7	12	+	112450407	112450407	GGGGAGAAATTTGCCACTTTGGCTGAGTTGGTCCAGTATTACATGGAACAT	pathogenic,likely-pathogenic	A>C	E>A	missense	PTPN11	5781	2	76	Juvenile myelomonocytic leukemia (JMML), Astrocytoma, Neuroblastoma (NB), Neoplasm of the large intestine, Squamous cell lung carcinoma, Multiple myeloma (MM)
rs55771538	rs55771538	GRCh38.p7	2	-	38071261	38071261	GCAGGCAGAATTGGATCAGGTCGTGGGGAGGGACCGTCTGCCTTGTATGGG	pathogenic	G>T	G>W	missense	CYP1B1	1545	1	365	Glaucoma 3, primary congenital, A (GLC3A)
rs137852263	rs137852263	GRCh38.p7	X	+	139561902	139561902	GGCTTCCATGAAGGAGGTAGAGATTCATGTCAAGGAGATAGTGGGGGACCC	pathogenic	C>T	S>L	missense	F9	2158	2	406	Hereditary factor IX deficiency disease (HEMB)
rs104886224	rs104886224	GRCh38.p7	X	+	108655395	108655395	ATCAAAGGTTCTGTGGGAGATCCTGGTTTGCCCGGATTACCAGGAACCCCT	pathogenic	G>T	G>V	missense	COL4A5	1287	2	1104	Alport syndrome 1, X-linked recessive (ATS1)
rs776176938_0	rs776176938	GRCh38.p7	6	-	49431850	49431850	AAACACATTCTTTCAACAGGATTATGAATTTCTGTTTGAAGTTGGTGTTTC	likely-pathogenic	G>A	E>K	missense	MUT	4594	1	711
rs776176938_1	rs776176938	GRCh38.p7	6	-	49431850	49431850	AAACACATTCTTTCAACAGGATTATGAATTTCTGTTTGAAGTTGGTGTTTC	likely-pathogenic	G>T	E>*	stop-gained	MUT	4594	1	711	Methylmalonic aciduria due to methylmalonyl-CoA mutase deficiency
rs77101217	rs77101217	GRCh38.p7	7	+	117559548	117559548	CAGTGGAAGAATTTCATTCTGTTCTCAGTTTTCCTGGATTATGCCTGGCAC	pathogenic	C>T	Q>*	stop-gained	CFTR	1080	1	493	Cystic fibrosis (CF)
rs281865139	rs281865139	GRCh38.p7	10	-	62813478	62813478	TTCAGCCGCAGTGACCACCTCACCACCCATATCCGCACCCACACCGGTGAG	pathogenic	C>A	T>N	missense	EGR2	1959	2	387	Charcot-Marie-Tooth disease, demyelinating, type 1d (CMT1D)
rs35878526	rs35878526	GRCh38.p7	12	-	101771097	101771097	AAAACTGAATAACCCCAAGGATTTTCAAGAATTGAATAAGCAAACTAAGAA	pathogenic	C>T	Q>*	stop-gained	GNPTAB	79158	1	278	Mucopolysaccharidosis, MPS-III-A (MPS3A)
rs121918728	rs121918728	GRCh38.p7	14	-	24261724	24261724	CTCCTGTCCCGGACCTATGAATCCTCTGATCGCATCACCCTTGAGTTACTC	pathogenic	C>G	S>C	missense	TGM1	7051	2	160	Autosomal recessive congenital ichthyosis 1 (LI1)
rs104894801	rs104894801	GRCh38.p7	X	+	68838649	68838649	AGTGGGAAGGGCTTGGTGATCTATCCGAAAATTGGAGACAAGCTGGACATC	pathogenic,likely-pathogenic	C>T	P>L	missense	EFNB1	1947	2	54	Craniofrontonasal dysplasia (CFNS)
rs193922098	rs193922098	GRCh38.p7	X	+	153726104	153726104	GGAGGCGCGGCGGAAGGGGGAGCTGCGCTACATGCACTCGCGTGTGGTGGC	uncertain-significance,likely-pathogenic	C>T	R>C	missense	ABCD1	215	1	280	Adrenoleukodystrophy (ALD), History of neurodevelopmental disorder
rs267606831	rs267606831	GRCh38.p7	16	+	31191089	31191089	GGTGGTGGGGACAGAGGTGGCTTTGGCCCTGGCAAGATGGATTCCAGGTAA	pathogenic	G>A	G>D	missense	FUS	2521	2	506	Amyotrophic lateral sclerosis type 6 (ALS6)
rs372362031	rs372362031	GRCh38.p7	16	-	70497287	70497287	AAGTGCATTGGGCGGGCTCTGTCCAGCTCCAGCATTGACTGTCTCTGTGCC	likely-pathogenic	G>A	S>N	missense	COG4	25839	2	472
rs578015216	rs578015216	GRCh38.p7	1	+	162759840	162759840	CAATTGACCGATGGTGTGTCTGGCCTGGACGATTTCACCCAGACCCATGAA	uncertain-significance,likely-pathogenic	T>C	L>P	missense	DDR2	4921	2	239	Spondyloepimetaphyseal dysplasia
rs199422243	rs199422243	GRCh38.p7	X	+	154765486	154765486	AGAATTTCTTATCAAACCTGAATCCAAAGTTGCTAAGTTGGACACGTCTCA	pathogenic	A>G	K>E	missense	DKC1	1736	1	43	Dyskeratosis congenita X-linked (DKCX)
rs398123201	rs398123201	GRCh38.p7	X	-	101407779	101407779	AATGGATTGGCAAGGACGCCTACCATGGGCTGGCTGCACTGGGAGCGCTTC	likely-pathogenic	T>C	M>T	missense	GLA	2717	2	42	Fabry disease
rs28937906	rs28937906	GRCh38.p7	8	+	74364134	74364134	ACCAAACTTGGAAACCTATTACGAGCGTGTCTTGAAGAGAAAAACATTTAA	pathogenic	C>T	R>C	missense	GDAP1	54332	1	214	Charcot-Marie-Tooth disease, recessive intermediate A (CMTRIA)
rs869025570	rs869025570	GRCh38.p7	3	-	47084336	47084336	TTGCCCATTCCTACTAAAAATATGTTGGAGGAAAGCAAAGTACTTCCAATT	pathogenic	T>G	L>W	missense	SETD2	29072	2	1771	Luscan-lumish syndrome (LLS)
rs875989899_0	rs875989899	GRCh38.p7	19	+	11105279	11105279	CCACGATGGGAAGTGCATCTCTCGGCAGTTCGTCTGTGACTCAGACCGGGA	likely-benign,pathogenic	C>A	Q>K	missense	LDLR	3949	1	125	Familial hypercholesterolemia (FH)
rs875989899_1	rs875989899	GRCh38.p7	19	+	11105279	11105279	CCACGATGGGAAGTGCATCTCTCGGCAGTTCGTCTGTGACTCAGACCGGGA	likely-benign,pathogenic	C>T	Q>*	stop-gained	LDLR	3949	1	125	Familial hypercholesterolemia (FH)
rs879254753	rs879254753	GRCh38.p7	19	+	11110723	11110723	CAATGACCTTAAGATCGGCTACGAGTGCCTGTGCCCCGACGGCTTCCAGCT	likely-pathogenic,pathogenic-likely-pathogenic	T>G	C>G	missense	LDLR	3949	1	338	Familial hypercholesterolemia (FH), Familial hypercholesterolemias (FH)
rs560339163_0	rs560339163	GRCh38.p7	11	+	17596989	17596989	CCAGCATGGGGTGGCTGTTGACTGGCGAACCCCCCGCCTCTGCCGTGAGTG	pathogenic	C>A	R>R	synonymous-codon	OTOG	340990	1	1234
rs560339163_1	rs560339163	GRCh38.p7	11	+	17596989	17596989	CCAGCATGGGGTGGCTGTTGACTGGCGAACCCCCCGCCTCTGCCGTGAGTG	pathogenic	C>T	R>*	stop-gained	OTOG	340990	1	1234
rs794728809	rs794728809	GRCh38.p7	1	+	237831561	237831561	AACAAAGATGAAACAGAACACACAGGACAGGTAGGTAAATTATTACATGTC	likely-pathogenic	G>C	G>A	missense	RYR2	6262	2	4935
rs587777404	rs587777404	GRCh38.p7	1	+	63634933	63634933	GGAGGACTTTGGAGGCCACCACCCTGACCCCAACCTCACCTATGCAGCTGA	pathogenic	G>T	D>Y	missense	PGM1	5236	1	281	Congenital disorder of glycosylation type 1t (CDG1T)
rs1064793201	rs1064793201	GRCh38.p7	11	-	47352623	47352623	GATGCCTGAGCCGGGGAAGAAGCCAGGTAGCTTTAGGACTGGGGTTGGGTC	likely-pathogenic	G>C	V>L	missense	MYBPC3	4607	1	9
rs267606741	rs267606741	GRCh38.p7	7	+	94411066	94411066	TTTTTTTTTGAATAGGGCCCTCCTGGTAGTCGTGGTGCAAGTGGCCCTGCT	pathogenic	G>A	G>D	missense	COL1A2	1278	2	421	Osteogenesis imperfecta, recessive perinatal lethal (OI2)
rs906755254	rs906755254	GRCh38.p7	10	-	49472461	49472461	TCTCTCTCTGTTGCAGGCCCGGGAGCGAGCATGGAGAATAGGCCAGAAGAA	pathogenic,likely-pathogenic	C>T	R>*	stop-gained	ERCC6	2074	1	947	DE SANCTIS-CACCHIONE SYNDROME (ERCC6), Cerebro-oculo-facio-skeletal syndrome (COFS1), Cockayne syndrome B (CSB)
rs786205214	rs786205214	GRCh38.p7	2	-	166041432	166041432	CCAGGCAGAAATGCCCACCCTGTTGGTATAAATTTTCCAACATATTCTTAA	pathogenic	G>A	W>*	stop-gained	SCN1A	6323	3	738	Generalized epilepsy with febrile seizures plus, type 2 (GEFSP2)
rs137853862	rs137853862	GRCh38.p7	X	+	152858872	152858872	GCTCTTTTATAGAGTGAATTACATTGGCACCAAGAATGTCATTGAAACTTG	pathogenic	G>A	G>S	missense	NSDHL	50814	1	124	Child syndrome
rs104894956	rs104894956	GRCh38.p7	Y	-	2787278	2787278	CTTACTGAAGCCGAAAAATGGCCATTCTTCCAGGAGGCACAGAAATTACAG	pathogenic	T>C	F>S	missense	SRY	6736	2	109	46,XY sex reversal, type 1 (SRXY1)
rs869312149	rs869312149	GRCh38.p7	X	-	101400667	101400667	CCTCTTTATATGTGGCCCTTTCAAAAGGTGAGATAGTGAGCCCAGAATCCA	drug-response,pathogenic	A>T	K>M	missense	GLA	2717	2	213
rs876659149	rs876659149	GRCh38.p7	11	+	108254030	108254030	TATCAGAACAGCTTCTGAATAATTACTCATCTGAGGTGAGATTTTTTAAAA	likely-pathogenic,likely-benign	C>T	Y>Y	synonymous-codon	ATM	472	3	705	Hereditary cancer-predisposing syndrome, Ataxia-telangiectasia syndrome (AT)
rs770047651	rs770047651	GRCh38.p7	7	-	150957291	150957291	ACAATGTCACTGAGAAGGTCACCCAGGTAGGCGCCCAGCGGCCGGGCTCTC	likely-pathogenic,pathogenic	G>A	Q>Q	synonymous-codon	KCNH2	3757	3	376	Long QT syndrome (LQTS), Cardiovascular phenotype
rs386134218	rs386134218	GRCh38.p7	5	+	132392505	132392505	GTCACGGCTGCCTTTTCCATGGTCTACGTGTACACAGCCGAGCTGTATCCC	likely-pathogenic,pathogenic	A>G	Y>C	missense	SLC22A5	6584	2	471	Renal carnitine transport defect (CDSP)
rs1057519710	rs1057519710	GRCh38.p7	4	+	54733166	54733166	TGGTCTAGCCAGAGACATCAAGAATGATTCTAATTATGTGGTTAAAGGAAA	pathogenic	G>T	D>Y	missense	KIT	3815	1	820	Cutaneous melanoma
rs118204067	rs118204067	GRCh38.p7	8	+	19954271	19954271	TCCAGAAACCAGTTGGGCATGTTGACATTTACCCGAATGGAGGTACTTTTC	pathogenic	C>G	D>E	missense	LPL	4023	3	231	Hyperlipoproteinemia, type I
rs869025586	rs869025586	GRCh38.p7	17	+	28357710	28357710	GCTTGCGGGCGAGCGATTGGTGCGTGCTTTGGGCCCCGGCGGGGAGCTGGA	pathogenic	G>C	A>P	missense	TMEM199	147007	1	14	CONGENITAL DISORDER OF GLYCOSYLATION, TYPE IIp (CDG2P), Congenital disorders of glycosylation type II
rs121913386	rs121913386	GRCh38.p7	9	-	21971018	21971018	GTGCGCGATGCCTGGGGCCGTCTGCCCGTGGACCTGGCTGAGGAGCTGGGC	likely-pathogenic	C>T	P>L	missense	CDKN2A	1029	2	114	Cutaneous melanoma, Malignant melanoma of skin (CMM), Squamous cell lung carcinoma, Squamous cell carcinoma of the skin, Squamous cell carcinoma of the head and neck (HNSCC), Hereditary cancer-predisposing syndrome
rs398124348	rs398124348	GRCh38.p7	16	+	5082565	5082565	CACCCCTCTTGCCTAGCAGGGTCGGCGGACCTGGGTGTCTGTCTGCACACG	pathogenic,likely-pathogenic	C>T	A>V	missense	ALG1	56052	2	249	Inborn genetic diseases
rs753237278	rs753237278	GRCh38.p7	4	+	6301479	6301479	CCTGGGGCTGCTCCGCGCCTCCATCGGCTACTTCCTCTTCCTCTTTGCCCT	likely-pathogenic	G>A	G>S	missense	WFS1	7466	1	562
rs104894964	rs104894964	GRCh38.p7	Y	-	2787287	2787287	TGGAAAATGCTTACTGAAGCCGAAAAATGGCCATTCTTCCAGGAGGCACAG	pathogenic	A>T	K>I	missense	SRY	6736	2	106	46,XY sex reversal, type 1 (SRXY1)
rs281865071_0	rs281865071	GRCh38.p7	1	+	154571759	154571759	CCATGGTGCTTGTCACCTTCTCCATCGTCACCAGCGTGTGCGTGCTCAACG	pathogenic	C>G	I>M	missense	CHRNB2	1141	3	312	Epilepsy, nocturnal frontal lobe, type 3 (ENFL3)
rs281865071_1	rs281865071	GRCh38.p7	1	+	154571759	154571759	CCATGGTGCTTGTCACCTTCTCCATCGTCACCAGCGTGTGCGTGCTCAACG	pathogenic	C>T	I>I	synonymous-codon	CHRNB2	1141	3	312
rs372098364	rs372098364	GRCh38.p7	12	-	32755124	32755124	GGGCGGATCTGATCAACTAGGCAACATCATGTCCGGATATGAGTTCATCAA	likely-pathogenic	A>G	I>V	missense	YARS2	51067	1	251	Myopathy, lactic acidosis, and sideroblastic anemia 2 (MLASA2)
rs104894489	rs104894489	GRCh38.p7	15	+	74893306	74893306	GAACAGCTCAACCTGTTGGTGAAGCGGATCTCCCAGCAAGGTGGACACAGT	pathogenic,likely-pathogenic	G>C	R>P	missense	MPI	4351	2	219
rs876659533	rs876659533	GRCh38.p7	17	-	61776445	61776445	GGGAGCACTTTTGTTATCTGTGTGCCAGACTGTGAGCCAAGGAATTTTGTG	pathogenic,likely-pathogenic	C>T	Q>*	stop-gained	BRIP1	83990	1	685	Hereditary cancer-predisposing syndrome, Fanconi anemia, complementation group J (FANCJ), Neoplasm of ovary
rs137853148	rs137853148	GRCh38.p7	8	+	17589479	17589479	CTTACGTTTTGCAGTTACTGGCCAACACCTTCCCAAGAACAAGCGTCCAAA	pathogenic	C>T	H>Y	missense	PDGFRL	5157	1	23	Carcinoma of colon (CRC)
rs752300607	rs752300607	GRCh38.p7	9	-	136430325	136430325	CCCGGGATCAAGACGTCCGACCACCGCCCTGTGTATGGCCTCTTCCGGGTG	pathogenic	G>A	R>H	missense	INPP5E	56623	2	584	Joubert syndrome (JBTS)
rs1064796986	rs1064796986	GRCh38.p7	4	+	39205167	39205167	CTTTTCTGGCAGATAAGTGTGGTGCTTGGCAAGAAAACTTTGTTTTTTTTA	likely-pathogenic	T>C	L>P	missense	WDR19	57728	2	46
rs371491165	rs371491165	GRCh38.p7	19	-	15192188	15192188	CCTCTGCTCCTGCCCACCTGGCTACCAGGGCCGCAGCTGCCGAAGCGACGT	pathogenic,uncertain-significance	C>G	Q>E	missense	NOTCH3	4854	1	151	Cerebral autosomal dominant arteriopathy with subcortical infarcts and leukoencephalopathy (CADASIL1), Cerebral autosomal dominant arteriopathy with subcortical infarcts and leukoencephalopathy (CADASIL1), Lehman syndrome (LMNS), Infantile myofibromatosis 2 (IMF2)
rs876659365	rs876659365	GRCh38.p7	11	+	108330314	108330314	CTTCTTATGTAAAGCAGTTGAAAATTATATCAACTGCTTATTAAGTGGAGA	likely-pathogenic	T>G	Y>D	missense	ATM	472	1	2470	Hereditary cancer-predisposing syndrome, Ataxia-telangiectasia syndrome (AT)
rs121913565	rs121913565	GRCh38.p7	18	-	60372061	60372061	GGCTGATATGCTGGTGAGCGTTTCAAATGGATCAGAAACCATTGTCATCAC	pathogenic	A>G	N>D	missense	MC4R	4160	1	97	Obesity (EO Obesity)
rs17103671	rs17103671	GRCh38.p7	14	+	21343037	21343037	CTAAATAAACATTTTCCTTATCAGGATTCAGAGAAGATGTGCATTGAAATT	benign,pathogenic,likely-benign	A>G	D>G	missense	RPGRIP1	57096	2	1114	Leber congenital amaurosis 6 (LCA6), Leber congenital amaurosis (LCA), Cone-rod dystrophy 13 (CORD13), Leber congenital amaurosis 6 (LCA6)
rs1057518005	rs1057518005	GRCh38.p7	21	+	45992022	45992022	CGGTCTTCCCCAGGGCGAGCCTGGAGCTGACGGGGAGGCGGGGAGACCAGG	likely-pathogenic	G>A	A>T	missense	COL6A1	1291	1	378
rs80356908	rs80356908	GRCh38.p7	17	-	43094473	43094473	GATCCCCTGTGTGAGAGAAAAGAATGGAATAAGCAGAAACTGCCATGCTCA	pathogenic	G>A	W>*	stop-gained	BRCA1	672	2	353	Breast-ovarian cancer, familial 1 (BROVCA1), Hereditary breast and ovarian cancer syndrome (HBOC)
rs397508273	rs397508273	GRCh38.p7	7	+	117590376	117590376	AGAGCAGTATACAAAGATGCTGATTTGTATTTATTAGACTCTCCTTTTGGA	likely-pathogenic	T>A	L>*	stop-gained	CFTR	1080	2	568	Cystic fibrosis (CF)
rs121908370_0	rs121908370	GRCh38.p7	11	-	17533268	17533268	GAAGGACTATCTCTATGATGTGCTGCGAATGTACCACCAGTAAGTGTGCTG	pathogenic	C>G	R>G	missense	USH1C	10083	1	31
rs121908370_1	rs121908370	GRCh38.p7	11	-	17533268	17533268	GAAGGACTATCTCTATGATGTGCTGCGAATGTACCACCAGTAAGTGTGCTG	pathogenic	C>T	R>*	stop-gained	USH1C	10083	1	31	Usher syndrome, type 1C (USH1C), Usher syndrome, type 1C (USH1C), Deafness, autosomal recessive 18 (DFNB18A), Usher syndrome, type 1C (USH1C), Deafness, autosomal recessive 18 (DFNB18A), Usher syndrome, type 1 (USH1)
rs587777584	rs587777584	GRCh38.p7	6	+	30921976	30921976	TCTTCTGCCCTGTTCCCCTTTTCTGCCCTGGGCTGGCCCCAAGAGGTGAGG	pathogenic	C>A	A>D	missense	VARS2	57176	2	456	Combined oxidative phosphorylation deficiency 20 (COXPD20)
rs200697179	rs200697179	GRCh38.p7	16	+	56885363	56885363	GGTGGAAGACCACATCAAGAACTACCGGTGAGCAGAGCTGCTGGGACCCAC	pathogenic	C>T	R>C	missense	SLC12A3	6559	1	642
rs121917731	rs121917731	GRCh38.p7	5	-	113043623	113043623	TGTGTTTGCTGTTGTCAGGAGTGTGCTGATGCTGCCTCCCCAGCTCTGTCC	pathogenic	C>T	A>V	missense	MCC	4163	2	888	Carcinoma of colon (CRC)
rs527236062	rs527236062	GRCh38.p7	19	+	47836335	47836335	ACTGTTTGCCAAGACCCAGTACCCAGACGTCTATGCCCGTGAGGAGGTGGC	pathogenic	G>C	D>H	missense	CRX	1406	1	65	Retinitis pigmentosa (RP)
rs587778874	rs587778874	GRCh38.p7	11	-	31801766	31801766	ACTTCCCCTATGCAGGTGTCCAACGGATGTGTGAGTAAAATTCTGGGCAGG	pathogenic	G>T	G>V	missense	PAX6	5080	2	51	Irido-corneo-trabecular dysgenesis (ASGD5)
rs1357409506	rs1357409506	GRCh38.p7	2	+	203870896	203870896	AGCTCATGTACCCACCGCCATACTACCTGGGCATAGGCAACGGAACCCAGA	pathogenic	C>T	Y>Y	synonymous-codon	CTLA4	1493	3	140
rs1064793092	rs1064793092	GRCh38.p7	6	-	43043100	43043100	CAGCATCATGAGAAACCTGACGCGCTGTTGGCGGGCCGTGGTGGAGAAGCA	likely-pathogenic	T>C	C>R	missense	CUL7	9820	1	1230
rs121909173	rs121909173	GRCh38.p7	3	-	57199901	57199901	ACGAGAGGATGTCTCCCAGCCTTCAGGAAGGCGCTCAGCTCGGGGAAAACA	pathogenic	G>C	Q>H	missense	HESX1	8820	3	6	Pituitary hormone deficiency, combined 5 (CPHD5)
rs80358901	rs80358901	GRCh38.p7	13	+	32341123	32341123	ATGCCACACATTCTCTTTTTACATGTCCCGAAAATGAGGAAATGGTTTTGT	pathogenic	T>A	C>*	stop-gained	BRCA2	675	3	2256	Breast-ovarian cancer, familial 2 (BROVCA2), Breast and/or ovarian cancer
rs875989852	rs875989852	GRCh38.p7	X	+	54810073	54810073	AAAGGTCAGCCATGTGGCTGATACAAAGGTCAATACAAAGGCTCAGGAGAC	pathogenic	A>G	K>E	missense	MAGED2	10916	1	133
rs1057518687	rs1057518687	GRCh38.p7	2	-	32251352	32251352	AGCCCCTGCATCATTGAAGGGGAATCTGGCAAAGGCAAGTCCACTCTGCTG	likely-pathogenic	C>T	S>F	missense	NLRC4	58484	2	171	Autoinflammation with infantile enterocolitis (AIFEC)
rs879254090_0	rs879254090	GRCh38.p7	5	+	112827247	112827247	TGACTTTTGGAGATGTAGCCAACAAGGTATGTTTTTATAACATGTATTTCT	pathogenic	G>A	K>K	synonymous-codon	APC	324	3	516	Hereditary cancer-predisposing syndrome
rs879254090_1	rs879254090	GRCh38.p7	5	+	112827247	112827247	TGACTTTTGGAGATGTAGCCAACAAGGTATGTTTTTATAACATGTATTTCT	pathogenic	G>C	K>N	missense	APC	324	3	516	Hereditary cancer-predisposing syndrome, Familial adenomatous polyposis, Familial adenomatous polyposis 1 (FAP1)
rs1057521793	rs1057521793	GRCh38.p7	1	-	111787102	111787102	CTGTTTCTCTCCCTCTCTCAGATACGGAGACATGGTGCCTAAGACGATTGC	likely-pathogenic	G>A	G>R	missense	KCND3	3752	1	371	Spinocerebellar ataxia 19 (SCA19)
rs121434508	rs121434508	GRCh38.p7	11	+	85654139	85654139	TGGCCTCATAGCAAACAGTCTTTTTCGACGCATCTTGAATGTGACAAAGGC	pathogenic	C>T	R>*	stop-gained	TMEM126A	84233	1	55	Optic atrophy 7 (OPA7)
rs762650572	rs762650572	GRCh38.p7	18	+	33739212	33739212	CAGAGTGACCCTGAAGAACAGCTTTCAGAAAATGCCTGCATCTCTGAAACG	pathogenic	C>T	S>L	missense	ASXL3	80816	2	603
rs1135402830	rs1135402830	GRCh38.p7	17	+	31227589	31227589	GCTAATCCTTAACTATCCAAAAGCCAAAATGGAAGATGGCCAGGTAAGTCT	likely-pathogenic	A>C	K>Q	missense	NF1	4763	1	798	Neurofibromatosis, type 1 (NF1)
rs587776622	rs587776622	GRCh38.p7	14	-	75047174	75047174	ACCAGCAAGCCACATCCTTAACTCAGAGAAGTTTCCATTCTCCAAGGATGA	pathogenic	G>T	E>*	stop-gained	MLH3	27030	1	828
rs863224660	rs863224660	GRCh38.p7	17	+	31235692	31235692	ACTGCTCTGGAACATGTTTTCTAAAGAAGTAGAATTGGCAGACTCCATGCA	pathogenic,uncertain-significance	G>A	E>K	missense	NF1	4763	1	1264	Neurofibromatosis, type 1 (NF1), Hereditary cancer-predisposing syndrome
rs387906673	rs387906673	GRCh38.p7	6	+	131874314	131874314	TTGTGGAAGTGGATTTCATGGCTCTGACAATGTATTTTCAAATATGCAAGT	pathogenic	G>C	D>H	missense	ENPP1	5167	1	538	Arterial calcification of infancy (GACI1)
rs1064795303	rs1064795303	GRCh38.p7	2	-	166002645	166002645	CATCATGGGCGTAAATTTGTTTGCTGGCAAATTCTACCACTGTATTAACAC	likely-pathogenic	G>C	G>R	missense	SCN1A	6323	1	1371
rs200040003	rs200040003	GRCh38.p7	6	-	43046583	43046583	GCTGCAGATGGTGCTGGGCCAGATCGAAGACCACAGACGAACCCACCAACC	likely-pathogenic	G>A	E>K	missense	CUL7	9820	1	890
rs201362977	rs201362977	GRCh38.p7	1	-	197089991	197089991	TTTGTTTTGATCCGAAGTTGTAATCGCAGTATTCCTTGTATGGAAGTCATC	uncertain-significance,likely-pathogenic	G>A	R>H	missense	ASPM	259266	2	1723	Primary autosomal recessive microcephaly 5 (MCPH5)
rs1131691735	rs1131691735	GRCh38.p7	18	-	55228850	55228850	CATCCTCAGTCTGGAGCAGCAAGTCCGAGGTCAGTGCAGGCCAGCCTCCTT	likely-pathogenic	C>T	R>*	stop-gained	TCF4	6925	1	626	Pitt-Hopkins syndrome (PTHS)
rs587779551	rs587779551	GRCh38.p7	2	+	189006938	189006938	CTCAATTGAATGTTTTCATCTTAGGGCCCTGCTGGCCCTGCTGGTGCTCCC	pathogenic	G>T	G>V	missense	COL3A1	1281	2	1068	Ehlers-Danlos syndrome, type 4 (EDSVASC)
rs878853162	rs878853162	GRCh38.p7	6	+	30723724	30723724	CGCACTCTGAAGCTGACCACACCAACCTACGGGGATCTGAACCACCTTGTC	pathogenic	C>T	T>I	missense	TUBB	203068	2	241	Cortical dysplasia, complex, with other brain malformations 6 (CDCBM6)
rs878853158	rs878853158	GRCh38.p7	5	+	77211229	77211229	GAGGCGCCACTGCTGCAGCAGCGCCGAGGCCGAGACTCAGACCTGCTACAC	pathogenic	G>T	E>*	stop-gained	PDE8B	8622	1	102	Striatal degeneration, autosomal dominant 1 (ADSD1)
rs1323349209	rs1323349209	GRCh38.p7	11	+	22218276	22218276	AAAGCGATTCAATTTGTTCCTGAGGCGGCGGCTTATGGTAAAACCAGTGCT	likely-pathogenic,uncertain-significance	C>T	R>W	missense	ANO5	203859	1	56	Gnathodiaphyseal dysplasia (GDD), Limb-girdle muscular dystrophy, type 2L (LGMDR12)
rs121918361	rs121918361	GRCh38.p7	X	-	63724557	63724557	TGGGGCCAGATCGACGATGAGGAGGGATGGTTTCCTGCCAGCTTTGTGAGG	pathogenic	G>C	G>A	missense	ARHGEF9	23229	2	34	Early infantile epileptic encephalopathy 8 (EIEE8)
rs120074182	rs120074182	GRCh38.p7	11	+	2583448	2583448	CTCTCCCTGCAGGTCACAGTCACCACCATCGGCTATGGGGACAAGGTGCCC	pathogenic,not-provided	C>T	T>I	missense	KCNQ1	3784	2	312	Long QT syndrome 1 (LQT1), Congenital long QT syndrome
[truncated: 42,015 more rows]
