# Supplementary material for: Prediction of synonymous corrections by the BE-FF computational tool expands the targeting scope of base editing
Source: Nucleic Acids Res. 2020 Apr 7;48(W1):W340–7. doi: 10.1093/nar/gkaa215 (PMC7319459; doi:10.1093/nar/gkaa215)
Supplement: gkaa215_Supplemental_Files [file gkaa215_supplemental_files.zip › Supplementary File 2 - BE-FF db.xlsx]

## Sheet: BE-FF db-CSV
SNP ID	Gene Name	Gene ID	Chr.	Orientation	Base Substituition	Nucleotide Position	Residue	Amino Acid Position	Reading Frame	WT Sequence	Clinical Sig.	Condition	Var Type	BE1	BE2	BE3	HF-BE3	BE4(max)	BE4-Gam	YE1-BE3	YEE-BE3	VQR-BE3	VRER-BE3	SaBE3	SaBE4	SaBE4-Gam	Sa(KKH)-BE3	Cas12a-BE	Target-AID	Target-AID-NG	xBE3	eA3A-BE3	BE-PLUS	CP-CBEmax variants	evoAPOBEC1-BE4max	evoFERNY-BE4max	evoCDA1-BE4max	ABE 7.9	ABE 7.10	ABE 7.10*	xABE	NG-ABEmax	ABESa	VQR-ABE	VRER-ABE	Sa(KKH)-ABE	CP-ABEmax variants
rs773601814	AAAS	8086	12	-	T>C	53309018	V>A	280	2	TAATTTGCTTTTCTCTGGCTCAGAGTCTGGGAGGCCCAGATGTGGACTTGT	pathogenic	Glucocorticoid deficiency with achalasia (AAA)	missense	*Synonymous	*Synonymous	*Synonymous	*Synonymous	*Synonymous	*Synonymous			*Synonymous							Precise	Precise	*Synonymous			Synonymous	Synonymous	Synonymous	Synonymous
rs121918549_1	AAAS	8086	12	-	C>T	53321423	Q>*	15	1	GTTCCCTCCTCCACCGCCTCGGGGTCAAGTCACCCTATATGAGCACAATAA	pathogenic		stop-gained																									Precise	*Synonymous	*Synonymous	Precise	Precise		*Synonymous			Synonymous
rs1017700992	AAAS	8086	12	-	C>T	53314796	A>V	167	2	TGGCACCCCCACACCAACAAGTTTGCAGTGGCCCTGCTAGATGACTCAGTC	likely-pathogenic		missense																									Synonymous	Precise	Synonymous	Precise	Precise
rs121918548	AAAS	8086	12	-	C>T	53307698	R>*	445	1	TTCTCTGCAGGGCTGGTCCACAGGCCGAATTGCCCACATCCCGCTGTACTT	pathogenic	Glucocorticoid deficiency with achalasia (AAA)	stop-gained																												*Precise	Precise
rs766542823_0	AAAS	8086	12	-	G>A	53309207	W>*	262	3	GAGGTGGGGTGACCAACCTGCTCTGGTCCCCAGACGGCAGCAAAATCCTGG	pathogenic		stop-gained																																	*Precise
rs754637718	AAAS	8086	12	-	G>A	53320565	W>*	84	2	GTGTGGAAGAGATGCATCAACATTTGGTGAGGCATGGCAAAGGGTTTCCTG	pathogenic	Glucocorticoid deficiency with achalasia (AAA)	stop-gained																									*Precise	*Precise	Precise	*Precise	Precise					Precise
rs200564757_1	AAGAB	79719	15	-	C>T	67236060	R>*	15	1	TTTGCATATTATTTTAGGTATAAACCGACAAAAAGCTCAAGAATGGTGCAT	pathogenic	Keratosis palmoplantaris papulosa (PPKP1A)	stop-gained																																	*Precise
rs267606621	AARS	16	16	-	G>A	70268356	R>H	329	2	AGATATGTGTTGAGACGGATTCTCCGCCGAGCTGTCCGATACGCCCATGAA	pathogenic	Charcot-Marie-Tooth disease. type 2N (CMT2N). Charcot-Marie-Tooth disease. type 2. Charcot-Marie-Tooth disease	missense																												*Precise	Precise
rs775065697	AARS2	57505	6	-	T>C	44303159	V>A	721	2	TGACCTCAGGTTTACCCAGACCCTGTGCGGGTGGTATCAGTGGGGGTGCCC	likely-pathogenic		missense							*Precise	*Precise								Precise	Precise
rs200105202	AARS2	57505	6	-	C>T	44311148	R>C	199	1	TTTTCTCCCCAGGGTGCCTGCTAGCCGTGTGCTTTCCTTTGGACCACAAGA	pathogenic		missense																									Precise	*Precise	Precise	*Precise	Precise					Synonymous
rs138119149	AARS2	57505	6	-	C>T	44304512	R>W	592	1	TCAGGACGTGCTGTTCCCAGTAGCCCGGGCCCAGGTCTGTGGAGGTTTCAT	pathogenic.likely-pathogenic	Combined oxidative phosphorylation deficiency 8 (COXPD8). Inborn genetic diseases. Pulmonary hypoplasia	missense																												*Precise	Precise
rs543267101	AARS2	57505	6	-	G>A	44300612	G>R	965	1	CTCACGAGTGGTGGCCCAAGGCACCGGAAGCACTACTGACCTGGAAGCTGC	pathogenic	Leukoencephalopathy. progressive. with ovarian failure (LKENP)	missense																										Synonymous		Synonymous	Synonymous		Synonymous
rs1085307969	AARS2	57505	6	-	C>T	44302821	T>I	782	2	GGCACTACCCGCCTGCTGGCCGTCACTGGGGAGCAGGCCCAGCAGGTCAGC	likely-pathogenic		missense																									*Synonymous	*Synonymous	*Synonymous	*Synonymous	Synonymous					Synonymous
rs863223862	AARS2	57505	6	-	G>A	44307020	R>H	351	2	CTGAACCCCTTTAGGCTGGTTCTTCGTCGGATCCTGCGTCGAGCTGTGCGT	likely-pathogenic		missense																												*Precise	Precise
rs751187394	AARS2	57505	6	-	C>T	44302486	Q>*	798	1	CCGAGAGCTAGGCCAGAGCCTGGCCCAGGAAGTGAAAGCGGCCACTGAGCG	likely-pathogenic		stop-gained																												*Precise	Precise
rs587777125	AASS	10157	7	-	G>A	122133533	R>Q	65	2	GTCTTGATACAGCCTTCGAATCGGCGGGCCATTCATGATAAGGTGAGTATT	pathogenic	Hyperlysinemia	missense																									*Precise	*Precise	*Precise	*Precise	Precise				*Precise	Precise
rs587777122	AASS	10157	7	-	A>G	122116653	I>V	292	1	GTATGACAAACATCCGGAGCGCTACATAAGTCGTTTTAATACTGATGTGAG	pathogenic		missense																	Precise	Precise
rs724159991	ABAT	18	16	+	T>C	8781360	L>P	478	2	AAATCCATTCGTTTCCGTCCCACGCTGGTCTTCAGGGATCACCACGCTCAC	pathogenic	Gamma-aminobutyric acid transaminase deficiency	missense															Synonymous		Precise
rs28937314_1	ABCA1	19	9	-	A>G	104822521	N>D	935	1	CCAGATCACCTCCTTCCTGGGCCACAATGGAGCGGGGAAGACGACCACCAT	likely-pathogenic.pathogenic	Tangier disease (TGD)	missense	Precise	Precise	Precise	Precise	Precise	Precise	*Precise	*Precise									Precise	Precise	Precise		Precise
rs137854499	ABCA1	19	9	-	T>C	104788469	F>S	2009	2	TTGACTGGGAGAGAACACGTGGAGTTCTTTGCCCTTTTGAGAGGAGTCCCA	pathogenic	Familial hypoalphalipoproteinemia	missense	Synonymous	Synonymous	Synonymous	Synonymous	Synonymous	Synonymous	*Synonymous		*Synonymous								Precise	*Synonymous	Synonymous		Synonymous	Synonymous	Synonymous
rs137854494	ABCA1	19	9	-	T>C	104806276	C>R	1477	1	CAAAATCAAGAAGATGCTGCCTGTGTGTCCCCCAGGGGCAGGGGGGCTGCC	pathogenic	Tangier disease (TGD)	missense	Precise	Precise	Precise	Precise	Precise	Precise	*Precise	*Precise								*Precise	*Precise	Precise			Precise	Precise	Precise
rs137854497	ABCA1	19	9	-	C>T	104804668	S>L	1506	2	CAGGACCTGACAGGAAGAAACATTTCGGATTATCTGGTGAAGACGTATGTG	pathogenic	Tangier disease (TGD)	missense																												Precise	Precise
rs137854495	ABCA1	19	9	-	C>T	104822514	A>V	937	2	ACCTCCTTCCTGGGCCACAATGGAGCGGGGAAGACGACCACCATGTAAGAA	pathogenic	Tangier disease (TGD)	missense																									*Precise	*Precise	*Precise	*Precise	Precise		*Precise			Precise
rs762770081	ABCA1	19	9	-	G>A	104812587	G>E	1346	2	CTAATTGCCAGACGGAGTCGGAAAGGATTTTTTGCTCAGGTGAGACGTGCT	likely-pathogenic	Inborn genetic diseases	missense																												*Synonymous	Synonymous		*Synonymous
rs28937313	ABCA1	19	9	-	A>G	104822520	N>S	935	2	CAGATCACCTCCTTCCTGGGCCACAATGGAGCGGGGAAGACGACCACCATG	pathogenic	Tangier disease (TGD)	missense	Precise	Precise	Precise	Precise	Precise	Precise	*Precise										Precise	Precise			Precise
rs763481375_1	ABCA12	26154	2	-	C>T	215011631	R>*	396	1	CTCACAGGCAATGTACAGAAGCAACCGAATGAACACACCACAAGGATCATT	pathogenic		stop-gained																												*Precise	Precise
rs114863111	ABCA12	26154	2	-	C>T	214987734	R>*	979	1	AATTCTTCCTTCCTATTGGAAGGAGCGATTTGGGTGTGCAGAGGTGAAGCC	pathogenic		stop-gained																									*Precise	*Precise	Precise	*Precise	Precise		*Precise			Precise
rs137853289_1	ABCA12	26154	2	-	C>T	214953891	R>*	1886	1	TCAGGGCACCATGTTTTTTTCCTTGCGACTCTTAATCAACGAATCCCTGAT	pathogenic	Autosomal recessive congenital ichthyosis 4B (ARCI4B)	stop-gained																										Precise		Precise	Precise
rs28940269	ABCA12	26154	2	-	A>G	214986566	N>S	1062	2	CATATTACTTCATTGCTGGGGCCCAATGGAGCTGGGAAAACTACTACCATG	pathogenic	Autosomal recessive congenital ichthyosis 4A (LI2). Autosomal recessive congenital ichthyosis 4A (LI2). Autosomal recessive congenital ichthyosis 4B (ARCI4B)	missense															Synonymous			Precise
rs201542666_1	ABCA12	26154	2	-	C>T	215111630	R>W	44	1	TATTTTCATAATTTTGGCTATTACTCGGACCAAATTTCCTCCAACTGCAAA	likely-pathogenic		missense																																	*Precise
rs199503269	ABCA12	26154	2	-	C>T	214937608	R>*	2164	1	TGCACTTTTTCTTTCTAGGTTTGGACGAGGATTTACTGTCAAAGTTCACTT	pathogenic	Autosomal recessive congenital ichthyosis 4B (ARCI4B)	stop-gained																												*Precise	Precise
rs28940270	ABCA12	26154	2	-	G>A	214982225	R>H	1196	2	TCTACTGGAGTTGACCCATGTTCTCGCCGAAGTATATGGGATGTTATATCC	pathogenic	Autosomal recessive congenital ichthyosis 4A (LI2)	missense																												*Precise	Precise	*Precise			*Precise	Precise
rs886039296	ABCA12	26154	2	-	C>T	215018130	Q>*	236	1	TTTTTACATTTTTCTTCTTGCAGGTCAGTTACTAGAAATGTTTAAAAATGT	likely-pathogenic		stop-gained																																	*Synonymous
rs11891778_2	ABCA12	26154	2	-	C>T	215045850	R>*	287	1	ACTAAGCAATCTATTTGATGTTCTTCGAAAGGCAAACAGGTAAGAAAATGT	benign.pathogenic.likely-pathogenic.likely-benign	Autosomal recessive congenital ichthyosis 4B (ARCI4B). Autosomal recessive congenital ichthyosis 4A (LI2)	stop-gained																												Precise	Precise
rs767707248	ABCA12	26154	2	-	C>T	215064205	R>*	60	1	TTTAATTTTAGGTTACCTCGCACCTCGAAACCTTCCTAGTACTGGATTCTT	pathogenic		stop-gained																																	*Synonymous
rs121909182	ABCA3	21	16	-	T>C	2326027	L>P	101	2	GTCACTGAGACAGTGCGCAGGGCACTTGTGATCAACATGCGAGGTGAGACA	pathogenic	Surfactant metabolism dysfunction. pulmonary. 3 (SMDP3)	missense							Precise										*Precise	Precise
rs121909184	ABCA3	21	16	-	A>G	2299442	N>D	568	1	ACAGATCACCGTCCTGCTGGGCCACAACGGTGCCGGGAAGACCACCACCCT	pathogenic	Surfactant metabolism dysfunction. pulmonary. 3 (SMDP3)	missense	Precise	Precise	Precise	Precise	Precise	Precise	*Precise	*Precise									Precise	Precise	Precise		Precise
rs121909183	ABCA3	21	16	-	T>C	2278348	L>P	1553	2	ATGGACCCCGTGGCCCGGCGCCTGCTTTGGGACACCGTGGCACGAGCCCGA	pathogenic	Surfactant metabolism dysfunction. pulmonary. 3 (SMDP3)	missense									*Synonymous								*Precise	Precise
rs754714105	ABCA3	21	16	-	G>A	2326201	R>H	43	2	TTTTCTGGGATCCTCATCTGGCTCCGCTTGAAGATTCAGTCGGAAAATGTG	pathogenic	Primary interstitial lung disease specific to childhood due to pulmonary surfactant protein anomalies	missense																									*Precise	*Precise	*Precise	*Precise	Precise		*Precise			Precise
rs121909181	ABCA3	21	16	-	G>A	2285499	W>*	1142	3	GTGGAGTCCACGTGGCCAGTTTCTGGCTCTCTGCTCTGCTGTGGGACCTCA	pathogenic	Surfactant metabolism dysfunction. pulmonary. 3 (SMDP3)	stop-gained																									*Precise	*Precise	*Precise	*Precise	Precise					Precise
rs139738862	ABCA3	21	16	-	G>A	2298391	A>T	631	1	AGTCGCAGAGCACCTTTATTTCTACGCCCAGGTGAGTTGGGGGCCAGGGGT	likely-pathogenic	Surfactant metabolism dysfunction. pulmonary. 3 (SMDP3)	missense																									Precise			*Precise	Precise
rs757557272	ABCA4	24	1	-	A>T	94098907	R>*	219	1	GGAGCGCTTCATCATCTTCAGCCAGAGACGCGGGGCAAAGACGGTGCGCTA	pathogenic		stop-gained																												Synonymous	Synonymous		Synonymous		Synonymous
rs61750645_1	ABCA4	24	1	-	C>T	94001911	R>W	2077	1	TGGCACGTACAGTGGGGGCAACAAGCGGAAACTCTCCACAGCCATCGCACT	pathogenic.pathogenic-likely-pathogenic.likely-pathogenic.not-provided	Retinitis pigmentosa 19 (RP19). Stargardt disease 1 (STGD1). Retinal dystrophy	missense																												*Precise	Precise
rs61750200	ABCA4	24	1	-	C>T	94098928	R>C	212	1	CGCCTGCAGCGAGGCCCTCCTGGAGCGCTTCATCATCTTCAGCCAGAGACG	pathogenic	Stargardt disease 1 (STGD1). Cone-rod dystrophy 3 (CORD3). Cone-rod dystrophy 3 (CORD3). Age-related macular degeneration 2 (ARMD2). Stargardt disease 1 (STGD1). Retinitis pigmentosa 19 (RP19)	missense																												*Precise	Precise
rs886044730	ABCA4	24	1	-	G>A	94062623	G>R	631	1	CCAGGTGCAGGCGGAGGCTCCAGTTGGAATCTACCTCCAGCAGATGCCCTA	likely-pathogenic	Stargardt disease 1 (STGD1)	missense																												*Synonymous	Synonymous		Precise
rs61749423_1	ABCA4	24	1	-	C>T	94060656	R>*	681	1	GAGCATCGTCTTGGAGAAGGAGTTGCGACTGAAGGAGACCTTGAAAAATCA	pathogenic.likely-pathogenic	Bull's eye maculopathy (MCDCA). Stargardt disease 1 (STGD1). Leber congenital amaurosis (LCA)	stop-gained																												Precise	Precise		Precise
rs776757706	ABCA4	24	1	-	G>A	94014688	W>*	1772	2	CTGAGTTGTCTCATTTCACACAGATGGGCGGTCATTCCCATGATGTACCCA	likely-pathogenic	Retinal dystrophy	stop-gained																												*Synonymous	Synonymous		*Synonymous		*Synonymous
rs61751392	ABCA4	24	1	-	T>C	94063250	L>P	541	2	CAGCTCACCCAACGTGCCCTCTCTCTACTGGAGGAAAACATGTTCTGGGCC	pathogenic.pathogenic-likely-pathogenic.uncertain-significance.likely-pathogenic	Stargardt disease 1 (STGD1). Cone-rod dystrophy 3 (CORD3). Stargardt disease 1 (STGD1). Retinitis pigmentosa (RP). Retinal dystrophy	missense																		Synonymous						Synonymous
rs1064793010	ABCA4	24	1	-	T>C	94041342	I>T	1130	2	GAGGCCGACCTCCTTGGGGACCGCATTGCCATCATTGCCCAGGGAAGGCTC	likely-pathogenic		missense	Synonymous	Synonymous	Synonymous	Synonymous	Synonymous	Synonymous	*Precise	*Precise									Synonymous	Synonymous				Synonymous	Synonymous
rs1057520213	ABCA4	24	1	-	G>A	94001071	R>H	2106	2	ACCACAGGGATGGACCCCCAGGCACGCCGCATGCTGTGGAACGTCATCGTG	likely-pathogenic		missense																												*Precise	Precise
rs886044752	ABCA4	24	1	-	A>G	94011333	H>R	1838	2	AGGAAGCTGCTCATTGTCTTCCCCCACTTCTGCCTGGGCCGGGGCCTCATT	likely-pathogenic	Stargardt disease 1 (STGD1)	missense									*Precise								*Precise	*Precise
rs61748538	ABCA4	24	1	-	C>T	94098904	R>C	220	1	GCGCTTCATCATCTTCAGCCAGAGACGCGGGGCAAAGACGGTGCGCTATGC	likely-pathogenic.not-provided	Retinal dystrophy	missense																												*Precise	Precise		*Precise		*Precise
rs113106943	ABCA4	24	1	-	G>A	94021848	G>R	1591	1	CCTTGGCCGGATCATGAATGTGAGCGGGGTATGTAAACAGACTGGAGATTT	likely-pathogenic.likely-benign.uncertain-significance	Retinitis Pigmentosa. Recessive. Stargardt Disease. Recessive. Macular degeneration. Cone-Rod Dystrophy. Recessive. Stargardt disease 1 (STGD1). Cone/cone-rod dystrophy	missense																										*Precise	Precise	*Precise	Precise					Synonymous
rs61750137	ABCA4	24	1	-	C>T	94031015	Q>*	1412	1	GACCCTTCACCCCTGGATATATGGGCAGCAGTACACCTTCTTCAGGTGCGC	pathogenic	Stargardt disease 1 (STGD1)	stop-gained																									*Precise	*Precise	*Precise	*Precise	Precise	*Precise	Precise		*Precise	Precise
rs752786160	ABCA4	24	1	-	C>T	94077713	R>C	511	1	ATTTAACATCACTGATCGCACCCTCCGCCTGGTCAATCAATACCTGGAGGT	likely-pathogenic		missense																												Precise	Precise		Precise
rs201223321	ABCA4	24	1	-	T>C	94055132	Y>H	856	1	TGCTGTCTATGGCTTACTCGCTTGGTACCTTGATCAGGTGTTTCCAGGTAA	uncertain-significance.likely-pathogenic		missense																		Precise
rs61751402	ABCA4	24	1	-	G>A	94029515	C>Y	1490	2	GTCAACCCTTCACCATCCTGCAGGTGCAGCACCAGGGAGAAGCTCACCATG	pathogenic	Stargardt disease 1 (STGD1). Retinal dystrophy	missense																												Precise	Precise
rs61750130	ABCA4	24	1	-	C>T	94031110	P>L	1380	2	TCTATTCTCCCACAGATCGTGCTCCCGGCTACCTTTGTGTTTTTGGCTCTG	pathogenic.risk-factor	Stargardt disease 1 (STGD1). MACULAR DEGENERATION. AGE-RELATED. 2. SUSCEPTIBILITY TO. Mandibulofacial dysostosis with mental deficiency. Cone-rod dystrophy 3 (CORD3). Age-related macular degeneration 2 (ARMD2). Stargardt disease 1 (STGD1). Retinitis pigmentosa 19 (RP19)	missense																									*Precise	*Precise	Precise	*Precise	Precise		Precise			Precise
rs760549861	ABCA4	24	1	-	C>T	94014685	A>V	1773	2	AGTTGTCTCATTTCACACAGATGGGCGGTCATTCCCATGATGTACCCAGCA	likely-pathogenic	Stargardt disease 1 (STGD1)	missense																												*Precise	Precise		*Precise
rs141823837	ABCA4	24	1	-	G>A	94060739	R>H	653	2	TTTAGTTTCATGATCATCCTGAACCGCTGTTTCCCTATCTTCATGGTGCTG	likely-pathogenic		missense																																	*Precise
rs61752406	ABCA4	24	1	-	G>A	94055134	W>*	855	2	GCTGCTGTCTATGGCTTACTCGCTTGGTACCTTGATCAGGTGTTTCCAGGT	pathogenic	Stargardt disease 1 (STGD1)	stop-gained																												*Precise	Precise				*Precise	Precise
rs61751384	ABCA4	24	1	-	G>A	94000866	C>Y	2150	2	ATCATGGTAAAGGGCGCCTTTCGATGTATGGGCACCATTCAGCATCTCAAG	pathogenic-likely-pathogenic.pathogenic.not-provided	Stargardt disease 1 (STGD1). Cone-rod dystrophy 3 (CORD3)	missense																												Synonymous	Synonymous
rs61750135	ABCA4	24	1	-	T>C	94031027	W>R	1408	1	ATACCCCGCTTTGACCCTTCACCCCTGGATATATGGGCAGCAGTACACCTT	pathogenic.uncertain-significance	Retinal dystrophy. Stargardt disease 1 (STGD1)	missense																		Synonymous
rs121909204	ABCA4	24	1	-	C>T	94043443	A>V	1028	2	GTGGCTGAGCACATGCTGTTCTATGCCCAGCTGAAAGGAAAGTCCCAGGAG	pathogenic	Stargardt disease 1 (STGD1)	missense																												*Precise	Precise
rs61749412	ABCA4	24	1	-	G>A	94062695	G>R	607	1	GGAAGATTTCCGGTACATCTGGGGCGGGTTTGCCTATCTGCAGGACATGGT	pathogenic.likely-pathogenic.not-provided	Stargardt disease 1 (STGD1)	missense																									*Precise	*Precise	*Precise	*Precise	Precise		*Precise			Precise
rs62645952	ABCA4	24	1	-	C>T	94098799	R>C	255	1	CAACGTGGACTTCTTCAAGCTCTTCCGTGTGGTAAGGGAGGGGTTTGGCTG	pathogenic.not-provided	Cone-rod dystrophy 3 (CORD3)	missense																												Synonymous	Synonymous
rs886044762	ABCA4	24	1	-	A>G	93998075	K>R	2172	2	GGCTATATCGTCACAATGAAGATCAAATCCCCGAAGGACGACCTGCTTCCT	likely-pathogenic	Stargardt disease 1 (STGD1)	missense									*Precise					*Precise				*Precise
rs62645957	ABCA4	24	1	-	G>A	94121001	W>*	15	3	TACAGCTTTTGCTCTGGAAGAACTGGACCCTGCGGAAAAGGCAAAAGGTAA	pathogenic.not-provided	Stargardt disease 1 (STGD1)	stop-gained																									Precise			Precise	Precise
rs61749448	ABCA4	24	1	-	A>G	94046967	Q>R	957	2	CTGAACATCACCTTCTACGAGAACCAGATCACCGCATTCCTGGGCCACAAT	likely-pathogenic		missense	*Synonymous	*Synonymous	*Synonymous	*Synonymous	*Synonymous	*Synonymous			*Synonymous					*Synonymous			Precise	*Synonymous		Synonymous	Synonymous	Synonymous	Synonymous	Synonymous
rs61751404	ABCA4	24	1	-	C>T	94021340	R>W	1640	1	CAATGTGGCCCACAACGCCATCTTACGGGCCAGCCTGCCTAAGGACAGGAG	pathogenic.likely-pathogenic.uncertain-significance	Retinal dystrophy. Stargardt disease 1 (STGD1). Leber congenital amaurosis (LCA)	missense																									Precise	*Precise	Precise	*Precise	Precise
rs886044764	ABCA4	24	1	-	A>G	93997877	Q>R	2238	2	CTCATCGAGGAGTACTCAGTCACACAGACCACACTGGACCAGGCAAGTTGG	likely-pathogenic	Stargardt disease 1 (STGD1)	missense																	*Precise
rs148460146	ABCA4	24	1	-	G>A	94005469	R>Q	2040	2	CATCTTTACCTTTATGCCCGGCTTCGAGGTGTACCAGCAGAAGAAATCGAA	likely-pathogenic		missense																												*Synonymous	Synonymous		*Synonymous		*Synonymous
rs886039882	ABCA4	24	1	-	C>T	94078607	Q>*	447	1	CTGGTACTTCTTTGACAACAGCACACAGATGAACATGATCAGAGTAAGGGG	likely-pathogenic	Cone-rod dystrophy 3 (CORD3)	stop-gained																												*Precise	Precise		*Precise		*Precise
rs61752424	ABCA4	24	1	-	C>T	94037200	T>M	1253	2	AGCCTTTTCAGAGAGCTGGAGGAGACGCTGGCTGACCTTGGTCTCAGCAGT	likely-pathogenic.not-provided	Stargardt disease 1 (STGD1)	missense																												*Precise	Precise		*Precise
rs61750563	ABCA4	24	1	-	G>A	94019701	V>I	1693	1	CTGCGTGATTTTCTCCATGTCCTTCGTCCCAGCCAGCTTTGTCCTTTATTT	likely-pathogenic		missense																												*Precise	Precise
rs121909206	ABCA4	24	1	-	C>T	94015766	A>V	1762	2	TACACTTCTCCAGAAAACCTTCCTGCCCTTGTGGCACTGCTCCTGCTGTAT	pathogenic		missense																									Precise			Precise	Precise		Precise
rs62642576	ABCA4	24	1	-	C>T	94011319	R>W	1843	1	TGTCTTCCCCCACTTCTGCCTGGGCCGGGGCCTCATTGACCTTGCACTGAG	likely-pathogenic		missense																									*Precise	*Precise	*Precise	*Precise	Precise					Precise
rs61750152	ABCA4	24	1	-	C>T	94025011	T>M	1526	2	AGCACGGAAATTCTACAAGACCTGACGGACAGGAACATCTCCGACTTCTTG	pathogenic.likely-pathogenic	Stargardt disease 1 (STGD1). Retinitis pigmentosa 19 (RP19). Inborn genetic diseases	missense																														*Precise			*Precise
rs779426136	ABCA4	24	1	-	C>T	94041346	R>C	1129	1	GGACGAGGCCGACCTCCTTGGGGACCGCATTGCCATCATTGCCCAGGGAAG	uncertain-significance.pathogenic	ABCA4-Related Disorders	missense																									*Precise	*Precise	Precise	*Precise	Precise					Precise
rs149071415	ABCA4	24	1	-	T>C	94047024	F>S	938	2	TGCGTGAAGAATCTGGTAAAGATTTTTGAGCCCTGTGGCCGGCCAGCTGTG	likely-pathogenic	Retinal dystrophy	missense	*Precise	*Precise	*Precise	*Precise	*Precise	*Precise	*Precise										*Precise	*Precise	*Precise	Precise	Precise	Precise	Precise	Precise
rs886044755	ABCA4	24	1	-	T>C	94008758	L>P	1943	2	ACTGACATCTTAAGGCTACATGAACTAACCAAGGTAAGGGAATGGGTATGA	likely-pathogenic	Stargardt disease 1 (STGD1)	missense																Synonymous	Precise	Synonymous			Synonymous
rs56357060	ABCA4	24	1	-	G>A	94030483	V>I	1433	1	TGAGCAGTTCACGGTACTTGCAGACGTCCTCCTGAATAAGCCAGGCTTTGG	likely-pathogenic.not-provided.uncertain-significance	Stargardt disease 1 (STGD1)	missense																										*Precise	Precise	*Precise	Precise					Precise
rs61753046_1	ABCA4	24	1	-	C>T	93997932	Q>*	2220	1	CTCCTCCTCCCTGGCGAGGATCTTCCAGCTCCTCCTCTCCCACAAGGACAG	pathogenic	Stargardt disease 1 (STGD1). Cone/cone-rod dystrophy	stop-gained																									Precise	*Precise	Precise	*Precise	Precise		Precise
rs61751383	ABCA4	24	1	-	C>T	94005500	R>*	2030	1	TGCAATTGATGAGCTGCTCACAGGACGAGAACATCTTTACCTTTATGCCCG	pathogenic	Retinal dystrophy. early-onset severe. Retinal dystrophy. Stargardt disease 1 (STGD1). Cone-rod dystrophy 3 (CORD3). Age-related macular degeneration 2 (ARMD2). Stargardt disease 1 (STGD1). Retinitis pigmentosa 19 (RP19)	stop-gained																																	*Precise
rs886044763	ABCA4	24	1	-	C>T	93997943	A>V	2216	2	TTCCAGGTCTCCTCCTCCTCCCTGGCGAGGATCTTCCAGCTCCTCCTCTCC	pathogenic	Stargardt disease 1 (STGD1)	missense																									*Precise		Precise	*Precise	Precise		*Precise			Precise
rs121909207	ABCA4	24	1	-	C>T	94014665	P>S	1780	1	ATGGGCGGTCATTCCCATGATGTACCCAGCATCCTTCCTGTTTGATGTCCC	pathogenic		missense																												*Precise	Precise		*Precise
rs1057517701	ABCA4	24	1	-	C>T	94041328	Q>*	1135	1	TGGGGACCGCATTGCCATCATTGCCCAGGGAAGGCTCTACTGCTCAGGCAC	pathogenic		stop-gained																										Precise	Synonymous	*Precise	Precise			*Precise	*Precise
rs281865402	ABCA4	24	1	-	A>G	94029446	Q>R	1513	2	GGTGCCGGGGGCCTCCCGCCCCCCCAGGTACCTGACCTCCAAACAACGGGG	not-provided.uncertain-significance.likely-pathogenic	Retinal dystrophy	missense																*Precise	*Precise							Synonymous
rs794727903	ABCA4	24	1	-	C>T	94080697	Q>*	294	1	CTAGTTTATCCATCGGCCGAGTATGCAGGACTTGCTGTGGGTGACCAGGCC	pathogenic	Cone-rod dystrophy 3 (CORD3)	stop-gained																									Precise	*Precise	Precise	*Precise	Precise		Precise
rs61750571	ABCA4	24	1	-	G>A	94014687	W>*	1772	3	TGAGTTGTCTCATTTCACACAGATGGGCGGTCATTCCCATGATGTACCCAG	pathogenic		stop-gained																												*Precise	Precise				*Synonymous
rs1762111	ABCA4	24	1	-	T>C	94021934	I>T	1562	2	CTTGTCAGGTATGGAGGAATTTCCATTGGAGGAAAGCTCCCAGTCGTCCCC	pathogenic.uncertain-significance.likely-pathogenic	ABCA4-Related Disorders. Cone-Rod Dystrophy. Recessive. Retinitis Pigmentosa. Recessive. Stargardt disease 1 (STGD1). Retinal dystrophy	missense																	*Precise	*Precise
rs62645958	ABCA4	24	1	-	G>A	94113062	R>H	24	2	CTTTTTGTTTTGTTTTTCCAGATTCGCTTTGTGGTGGAACTCGTGTGGCCT	likely-pathogenic.not-provided.likely-benign.uncertain-significance	Macular degeneration. Cone-Rod Dystrophy. Recessive. Stargardt Disease. Recessive. Retinitis Pigmentosa. Recessive	missense																												*Precise	Precise
rs575453437	ABCA4	24	1	-	G>A	94060674	V>I	675	1	TGTCTCCATGACTGTGAAGAGCATCGTCTTGGAGAAGGAGTTGCGACTGAA	likely-pathogenic	Stargardt disease 1 (STGD1)	missense																												*Precise	Precise			*Precise
rs61751403	ABCA4	24	1	-	G>A	94021339	R>Q	1640	2	AATGTGGCCCACAACGCCATCTTACGGGCCAGCCTGCCTAAGGACAGGAGC	pathogenic.likely-pathogenic	Stargardt disease 1 (STGD1). Retinal dystrophy	missense																									Precise	*Synonymous	*Synonymous	*Precise	Precise		*Precise			Synonymous
rs61752390_1	ABCA4	24	1	-	T>C	94080491	Y>Y	362	3	CAAGGAAGGATCCTATCTATTCTTATGACAGAAGAACAAGTAAGTTTTCTG	pathogenic.not-provided		synonymous-codon																	Precise	*Synonymous
rs201471607	ABCA4	24	1	-	A>G	94046943	N>S	965	2	CAGATCACCGCATTCCTGGGCCACAATGGAGCTGGGAAAACCACCACCTTG	pathogenic	Stargardt disease 1 (STGD1)	missense	Precise	Precise	Precise	Precise	Precise	Precise	*Precise								Synonymous		Precise	Precise			Precise
rs1297857869	ABCA4	24	1	-	T>C	94011330	F>S	1839	2	AAGCTGCTCATTGTCTTCCCCCACTTCTGCCTGGGCCGGGGCCTCATTGAC	likely-pathogenic	Stargardt disease 1 (STGD1)	missense																		Synonymous
rs61751397	ABCA4	24	1	-	C>T	94043441	Q>*	1029	1	GGCTGAGCACATGCTGTTCTATGCCCAGCTGAAAGGAAAGTCCCAGGAGGA	pathogenic	Stargardt disease 1 (STGD1)	stop-gained																												*Precise	Precise
rs62642562	ABCA4	24	1	-	C>T	94011334	H>Y	1838	1	GAGGAAGCTGCTCATTGTCTTCCCCCACTTCTGCCTGGGCCGGGGCCTCAT	likely-pathogenic.not-provided		missense																												*Precise	Precise
rs794726979	ABCA4	24	1	-	T>C	94078693	F>S	418	2	GTCTGGTTTTAGGCCAACTCAACTTTTGAAGAACTGGAACACGTTAGGAAG	likely-pathogenic.pathogenic	Stargardt disease 1 (STGD1)	missense																		Precise						Synonymous
rs886044746	ABCA4	24	1	-	C>T	94021279	P>L	1660	2	TATGGAATCACCGTCATTAGCCAACCCCTGAACCTGACCAAGGAGCAGCTC	likely-pathogenic	Stargardt disease 1 (STGD1)	missense																												*Precise	Precise		*Precise		*Precise
rs61753038	ABCA4	24	1	-	C>T	94005470	R>*	2040	1	ACATCTTTACCTTTATGCCCGGCTTCGAGGTGTACCAGCAGAAGAAATCGA	pathogenic.not-provided	Cone-rod dystrophy 3 (CORD3). Age-related macular degeneration 2 (ARMD2). Stargardt disease 1 (STGD1). Retinitis pigmentosa 19 (RP19)	stop-gained																									Synonymous	Precise	Synonymous	Precise	Precise
rs1064797091	ABCA4	24	1	-	C>T	94031029	P>L	1407	2	GAATACCCCGCTTTGACCCTTCACCCCTGGATATATGGGCAGCAGTACACC	likely-pathogenic		missense																									*Precise	*Precise	Precise	*Precise	Precise					Precise
rs886044738	ABCA4	24	1	-	T>C	94036787	I>T	1272	2	TCTCTCTTTTTTTCTTCTTGACAGATTTTTCTGAAGGTCACGGAGGATTCT	likely-pathogenic	Stargardt disease 1 (STGD1)	missense	Precise	Precise	Precise	Precise	Precise	Precise	*Precise	*Precise	*Synonymous		*Synonymous	*Synonymous	*Synonymous	*Synonymous		Precise	*Precise	Precise		*Synonymous	Precise	Precise	Precise	Synonymous
rs1800553	ABCA4	24	1	-	G>A	94008251	G>E	1961	2	CCAGCAGTGGACAGGCTGTGTGTCGGAGTTCGCCCTGGAGAGGTGGGTACT	pathogenic.pathogenic-likely-pathogenic.likely-pathogenic.risk-factor	MACULAR DEGENERATION. AGE-RELATED. 2. SUSCEPTIBILITY TO. Stargardt disease 1 (STGD1). Cone-rod dystrophy 3 (CORD3). Stargardt disease 1 (STGD1). ABCA4-Related Disorders. Macular dystrophy. Retinal dystrophy. Inborn genetic diseases. Age-related macular degeneration 2 (ARMD2)	missense																									*Synonymous	*Synonymous	*Synonymous	*Synonymous	Synonymous				*Synonymous	Synonymous
rs748706582	ABCA4	24	1	-	T>C	94014670	M>T	1778	2	CACAGATGGGCGGTCATTCCCATGATGTACCCAGCATCCTTCCTGTTTGAT	likely-pathogenic		missense																	Precise
rs61749437	ABCA4	24	1	-	G>A	94055138	A>T	854	1	TGATGCTGCTGTCTATGGCTTACTCGCTTGGTACCTTGATCAGGTGTTTCC	likely-pathogenic.not-provided.uncertain-significance	Stargardt disease 1 (STGD1)	missense																									*Precise	*Precise	*Precise	*Precise	Precise				*Precise	Precise
rs61749454	ABCA4	24	1	-	T>C	94044697	V>A	989	2	CCACCAACCTCTGGGACTGTGCTCGTTGGGGGAAGGGACATTGAAACCAGC	likely-pathogenic.uncertain-significance	Stargardt disease 1 (STGD1)	missense									*Precise									Precise
rs746541266	ABCA4	24	1	-	C>T	94032035	Q>*	1291	1	TCAATCTCTCAAAACAGGTGGCGCTCAGCAGAAAAGAGAAAACGTCAACCC	pathogenic	Stargardt disease 1 (STGD1)	stop-gained																												*Synonymous	Synonymous		Precise
rs886044761	ABCA4	24	1	-	T>C	94001062	L>P	2109	2	ATGGACCCCCAGGCACGCCGCATGCTGTGGAACGTCATCGTGAGCATCATC	likely-pathogenic	Stargardt disease 1 (STGD1)	missense									*Synonymous								*Synonymous	Precise
rs61750121	ABCA4	24	1	-	G>A	94042766	R>H	1108	2	ATCTGGGATCTGCTCCTGAAGTATCGCTCAGGTAACAGCTGCTGCTCAGTC	likely-pathogenic.not-provided		missense																												Precise	Precise
rs61750643	ABCA4	24	1	-	C>T	94005476	R>W	2038	1	ACGAGAACATCTTTACCTTTATGCCCGGCTTCGAGGTGTACCAGCAGAAGA	pathogenic.not-provided	Stargardt disease 1 (STGD1)	missense																												*Precise	Precise
rs61751394	ABCA4	24	1	-	G>A	94062661	G>E	618	2	TATCTGCAGGACATGGTTGAACAGGGGATCACAAGGAGCCAGGTGCAGGCG	likely-pathogenic		missense																										Precise		Precise	Precise
rs746566873	ABCA4	24	1	-	C>T	94051677	P>L	870	2	TTAGGAGACTATGGAACCCCACTTCCTTGGTACTTTCTTCTACAAGAGTCG	likely-pathogenic	Stargardt disease 1 (STGD1)	missense																												Synonymous	Synonymous
rs765429911_1	ABCA4	24	1	-	C>T	94108700	R>*	107	1	TCCTTACAGCTTGGCAAGGGTATATCGAGATTTTCAAGAACTCCTCATGAA	pathogenic		stop-gained																												*Synonymous	Synonymous
rs794727531	ABCA4	24	1	-	C>T	94029555	Q>*	1477	1	AAACATCACCCAGCTGTTCCAGAAGCAGAAATGGACACAGGTCAACCCTTC	pathogenic		stop-gained																									*Precise	*Precise	*Precise	*Precise	Precise	*Precise			*Precise	Precise
rs377311148	ABCA4	24	1	-	T>C	94011297	L>P	1850	2	GGCCGGGGCCTCATTGACCTTGCACTGAGCCAGGCTGTGACAGATGTCTAT	likely-pathogenic	Stargardt disease 1 (STGD1)	missense																	Precise	Synonymous
rs61750129	ABCA4	24	1	-	G>A	94032007	R>Q	1300	2	CAGAAAAGAGAAAACGTCAACCCCCGACACCCCTGCTTGGGTCCCAGAGAG	likely-pathogenic.benign.likely-benign	Macular degeneration. Retinitis Pigmentosa. Recessive. Cone-Rod Dystrophy. Recessive. Stargardt Disease. Recessive. Macular dystrophy	missense																									*Precise		Precise	*Precise	Precise	*Synonymous			*Synonymous	Precise
rs781254854	ABCA4	24	1	-	C>T	94056630	R>C	785	1	CATCCTGTGCTTCGCCTGGCAGGACCGCATGACCGCTGAGCTGAAGAAGGC	uncertain-significance.likely-pathogenic		missense																												*Precise	Precise
rs61753033	ABCA4	24	1	-	T>C	94008767	L>P	1940	2	GGAAATAAAACTGACATCTTAAGGCTACATGAACTAACCAAGGTAAGGGAA	pathogenic.not-provided	Stargardt disease (FFM). Stargardt disease 1 (STGD1). Cone-rod dystrophy 3 (CORD3)	missense							*Synonymous	Precise
rs62642575	ABCA4	24	1	-	C>T	94024978	T>M	1537	2	AACATCTCCGACTTCTTGGTAAAAACGTATCCTGCTCTTATAAGAAGCAGG	pathogenic.uncertain-significance	Stargardt disease 1 (STGD1)	missense																									*Precise	*Precise	Precise	*Precise	Precise		*Precise			Precise
rs201855602	ABCA4	24	1	-	C>T	94043470	T>M	1019	2	TCGTTGTCCCATCCTCCTAGCCTCACGGTGGCTGAGCACATGCTGTTCTAT	pathogenic		missense																									Precise	*Precise	Precise	*Precise	Precise		Precise
rs61748559	ABCA4	24	1	-	G>A	94063157	R>Q	572	2	CCACCCCACGTGAAGTATAAGATCCGAATGGACATAGACGTGGTGGAGAAA	likely-pathogenic.not-provided.uncertain-significance	Stargardt disease 1 (STGD1)	missense																										Synonymous		Synonymous	Synonymous
rs886044751	ABCA4	24	1	-	C>T	94014640	P>L	1788	2	CCAGCATCCTTCCTGTTTGATGTCCCCAGCACAGCCTATGTGGCTTTATCT	likely-pathogenic	Stargardt disease 1 (STGD1)	missense																										Precise		*Precise	Precise		*Precise			Precise
rs777415466	ABCA4	24	1	-	T>C	94021880	L>S	1580	2	ACGGGGGAAGCACTTGTTGGGTTTTTAAGCGACCTTGGCCGGATCATGAAT	likely-pathogenic	Stargardt disease 1 (STGD1)	missense	*Precise	*Precise	*Precise	*Precise	*Precise	*Precise	*Precise		*Synonymous		*Precise	*Precise	*Precise	*Precise				*Precise	*Precise	Precise	Precise	Precise	Precise	Precise
rs62654397	ABCA4	24	1	-	C>T	94111537	P>L	68	2	GCGATGCCCTCAGCAGGAATGCTGCCGTGGCTCCAGGGGATCTTCTGCAAT	likely-pathogenic.not-provided.uncertain-significance	Abnormal macular morphology. Peripheral neuropathy. Abnormal retinal morphology	missense																										Precise		Precise	Precise
rs61753020	ABCA4	24	1	-	T>C	94019713	S>P	1689	1	TGTGGTTGCCATCTGCGTGATTTTCTCCATGTCCTTCGTCCCAGCCAGCTT	likely-pathogenic.not-provided	Stargardt disease 1 (STGD1)	missense																	Synonymous
rs61751393	ABCA4	24	1	-	C>T	94062725	P>S	597	1	TTGGGATTCTGGTCCCAGAGCTGATCCCGTGGAAGATTTCCGGTACATCTG	likely-pathogenic.not-provided	Stargardt disease 1 (STGD1)	missense																												*Synonymous	Synonymous	*Synonymous	*Synonymous		*Synonymous
rs61749457	ABCA4	24	1	-	A>G	94043471	T>A	1019	1	CTCGTTGTCCCATCCTCCTAGCCTCACGGTGGCTGAGCACATGCTGTTCTA	pathogenic		missense	Synonymous	Synonymous	Synonymous	Synonymous	Synonymous	Synonymous	Precise	*Precise										Precise			Synonymous
rs886044722	ABCA4	24	1	-	G>A	94111534	W>*	69	2	ATGCCCTCAGCAGGAATGCTGCCGTGGCTCCAGGGGATCTTCTGCAATGTG	pathogenic	Stargardt disease 1 (STGD1)	stop-gained																												*Precise	Precise
rs61748556	ABCA4	24	1	-	C>T	94063263	R>C	537	1	CAATGATGAAACTCAGCTCACCCAACGTGCCCTCTCTCTACTGGAGGAAAA	likely-pathogenic.not-provided	Stargardt disease 1 (STGD1). Macular dystrophy	missense																														*Synonymous			*Synonymous
rs886044737	ABCA4	24	1	-	G>A	94037145	E>E	1271	3	GAATTTCTGACACTCCCCTGGAAGAGGTAAAGTAGAGATTCCAGCTGGTTT	pathogenic	Stargardt disease 1 (STGD1)	synonymous-codon																												Synonymous	Synonymous
rs61750141	ABCA4	24	1	-	T>C	94030461	F>S	1440	2	GACGTCCTCCTGAATAAGCCAGGCTTTGGCAACCGCTGCCTGAAGGAAGGG	likely-pathogenic.not-provided	Stargardt disease 1 (STGD1)	missense									*Synonymous							Precise	Precise	*Synonymous				Synonymous	Synonymous
rs61748558	ABCA4	24	1	-	G>A	94063224	G>R	550	1	ACTGGAGGAAAACATGTTCTGGGCCGGAGTGGTATTCCCTGACATGTATCC	likely-pathogenic	Retinitis pigmentosa 19 (RP19). Cone-rod dystrophy 3 (CORD3). Age-related macular degeneration 2 (ARMD2). Stargardt disease 1 (STGD1). Retinitis pigmentosa 19 (RP19)	missense																												*Precise	Precise
rs911580078	ABCA4	24	1	-	G>A	94056638	W>*	782	2	CTGCCACACATCCTGTGCTTCGCCTGGCAGGACCGCATGACCGCTGAGCTG	pathogenic		stop-gained																												Precise	Precise
rs61748550	ABCA4	24	1	-	C>T	94079339	R>*	408	1	GTACACTCCTGATTCACCTGCAGCACGAAGGATACTGAAGAATGTAAGATC	pathogenic	Stargardt disease 1 (STGD1)	stop-gained																									*Precise	*Precise	*Precise	*Precise	Precise	*Precise	*Precise		*Precise	Precise
rs55732384	ABCA4	24	1	-	C>T	94111561	A>V	60	2	TTTAAAGGCCATTTCCCCAACAAGGCGATGCCCTCAGCAGGAATGCTGCCG	likely-pathogenic.not-provided	Stargardt disease 1 (STGD1). Cone-rod dystrophy 3 (CORD3). Age-related macular degeneration 2 (ARMD2). Stargardt disease 1 (STGD1). Retinitis pigmentosa 19 (RP19)	missense																									*Precise	*Precise	Precise	*Precise	Precise					Precise
rs61752419	ABCA4	24	1	-	G>A	94042786	W>*	1101	3	ACCCTTACTCGAGACGCTCAATCTGGGATCTGCTCCTGAAGTATCGCTCAG	pathogenic.not-provided	Retinal dystrophy	stop-gained																												*Precise	Precise
rs1064793006	ABCA4	24	1	-	T>C	94062707	Y>H	603	1	AGCTGATCCCGTGGAAGATTTCCGGTACATCTGGGGCGGGTTTGCCTATCT	likely-pathogenic		missense																	Precise	*Synonymous
rs61750145	ABCA4	24	1	-	C>T	94029527	P>L	1486	2	AAATGGACACAGGTCAACCCTTCACCATCCTGCAGGTGCAGCACCAGGGAG	pathogenic.likely-pathogenic	Stargardt disease 1 (STGD1)	missense																												Precise	Precise
rs61750142	ABCA4	24	1	-	G>A	94030452	R>H	1443	2	CTGAATAAGCCAGGCTTTGGCAACCGCTGCCTGAAGGAAGGGTGGCTTCCG	likely-pathogenic.not-provided	Stargardt disease 1 (STGD1)	missense																									*Precise	*Precise	*Precise	*Precise	Precise					Precise
rs61749420	ABCA4	24	1	-	C>T	94060740	R>C	653	1	CTTTAGTTTCATGATCATCCTGAACCGCTGTTTCCCTATCTTCATGGTGCT	likely-pathogenic	Stargardt disease 1 (STGD1). Cone-rod dystrophy 3 (CORD3). Age-related macular degeneration 2 (ARMD2). Stargardt disease 1 (STGD1). Retinitis pigmentosa 19 (RP19)	missense																												*Precise	Precise		*Precise
rs61752417	ABCA4	24	1	-	G>A	94042817	G>E	1091	2	GTGATTCTGGACGAACCCACCTCTGGGGTGGACCCTTACTCGAGACGCTCA	likely-pathogenic.not-provided	Stargardt disease 1 (STGD1)	missense																												*Precise	Precise		*Precise
rs1064793012	ABCA4	24	1	-	T>C	94031857	L>P	1350	2	CCGCAGCTCAACACGGGGACACAGCTGGTCCTCCAGCATGTGCAGGCGCTG	likely-pathogenic		missense																Synonymous	Precise	Synonymous
rs142253670	ABCA4	24	1	-	G>A	94008252	G>R	1961	1	CCCAGCAGTGGACAGGCTGTGTGTCGGAGTTCGCCCTGGAGAGGTGGGTAC	likely-pathogenic	Stargardt disease 1 (STGD1)	missense																									*Synonymous	*Synonymous	*Synonymous	*Precise	Precise				*Synonymous	Synonymous
rs61749410	ABCA4	24	1	-	G>A	94062709	R>Q	602	2	AGAGCTGATCCCGTGGAAGATTTCCGGTACATCTGGGGCGGGTTTGCCTAT	likely-pathogenic.not-provided.uncertain-significance	Macular degeneration. Cone-Rod Dystrophy. Recessive. Retinitis Pigmentosa. Recessive. Stargardt Disease. Recessive	missense																									*Precise	*Precise	*Precise	*Precise	Precise	*Precise			*Precise	Precise
rs1057517700	ABCA4	24	1	-	C>T	94062680	Q>*	612	1	CATCTGGGGCGGGTTTGCCTATCTGCAGGACATGGTTGAACAGGGGATCAC	pathogenic		stop-gained																												Precise	Precise
rs886044758	ABCA4	24	1	-	T>C	94005511	L>P	2026	2	CCTCAGTTTGATGCAATTGATGAGCTGCTCACAGGACGAGAACATCTTTAC	likely-pathogenic	Stargardt disease 1 (STGD1). Cone-rod dystrophy 3 (CORD3). Age-related macular degeneration 2 (ARMD2). Stargardt disease 1 (STGD1). Retinitis pigmentosa 19 (RP19)	missense									*Synonymous									*Synonymous		Synonymous
rs188824058	ABCB11	8647	2	-	G>A	168972025	R>H	487	2	GTGACCGTGGATGGCCATGACATTCGCTCTCTTAACATTCAGTGGCTTAGA	likely-pathogenic	Benign recurrent intrahepatic cholestasis 2 (BRIC2). Progressive familial intrahepatic cholestasis 2 (PFIC2). Benign recurrent intrahepatic cholestasis 2 (BRIC2). Progressive familial intrahepatic cholestasis 2 (PFIC2)	missense																										*Precise	*Precise	*Precise	Precise					Precise
rs72549401	ABCB11	8647	2	-	C>T	168970131	R>*	575	1	GGTAGCTATCGCCAGAGCCCTCATCCGAAATCCCAAGATTCTGCTTTTGGA	pathogenic	Progressive familial intrahepatic cholestasis 2 (PFIC2)	stop-gained																												*Precise	Precise		Precise			Synonymous
rs763782349	ABCB11	8647	2	-	G>A	168958011	G>R	766	1	AGGGTCTGTGGGTGCAGCTGTGAACGGGACAGTCACACCCTTGTATGCCTT	pathogenic	Benign recurrent intrahepatic cholestasis 2 (BRIC2)	missense																												Precise	Precise
rs72549396	ABCB11	8647	2	-	C>T	168930808	R>*	1090	1	TGATTGTAAATTTACATATCCTTCTCGACCTGACTCGCAAGTTCTGAATGG	pathogenic		stop-gained																																	*Synonymous
rs758069019	ABCB11	8647	2	-	G>A	168924730	R>Q	1231	2	GAGAAACAACGCATTGCTATTGCTCGGGCCATTGTACGAGATCCTAAAATC	pathogenic	Benign recurrent intrahepatic cholestasis 2 (BRIC2)	missense																																	*Precise
rs774824767	ABCB11	8647	2	-	C>T	168973741	R>*	470	1	AAGTACAGCACTGCAACTCATTCAGCGATTCTATGACCCCTGTGAAGGAAT	pathogenic	Benign recurrent intrahepatic cholestasis 2 (BRIC2)	stop-gained																												*Precise	Precise
rs772294884	ABCB11	8647	2	-	C>T	168944721	R>C	832	1	TGGGGAGCTCCTAACAAAAAGGCTACGTAAATTTGGTTTCAGGGCAATGCT	likely-pathogenic		missense																									Synonymous	*Synonymous	Synonymous	*Synonymous	Synonymous		Synonymous
rs72549398	ABCB11	8647	2	-	C>T	168932442	R>C	1050	1	TGCAAAAGCTAAAATATCAGCTGCACGCTTTTTTCAACTGCTGGACCGACA	pathogenic	Pruritus. Intrahepatic cholestasis. Abnormal liver function tests during pregnancy	missense																												*Precise	Precise
rs886043935	ABCB11	8647	2	-	G>A	168986124	G>R	357	1	CCTGGATGAAGGAGAATATACACCAGGAACCCTTGTCCAGGTACCTTGGAC	pathogenic		missense																									*Synonymous		Synonymous	*Synonymous	Synonymous				*Synonymous	Synonymous
rs886043986	ABCB11	8647	2	-	C>T	169018104	R>*	8	1	TACCATGTCTGACTCAGTAATTCTTCGAAGTATAAAGAAATTTGGAGAGGA	pathogenic	Progressive familial intrahepatic cholestasis 2 (PFIC2)	stop-gained																															Synonymous
rs863225299	ABCB4	5244	7	-	G>A	87453049	R>Q	144	2	TCATTTTGGACTTTGGCAGCTGGTCGACAGATCAGGAAAATTAGGCAGAAG	likely-pathogenic	Progressive familial intrahepatic cholestasis 3 (PFIC3)	missense																																	*Precise
rs72552778	ABCB4	5244	7	-	C>T	87447080	S>F	320	2	TATGCACTGGCCTTCTGGTATGGATCCACTCTAGTCATATCAAAAGAATAT	conflicting-interpretations-of-pathogenicity.pathogenic.likely-pathogenic	Cholecystitis (GBD1). Cholestasis. intrahepatic. of pregnancy 3 (ICP3). Progressive familial intrahepatic cholestasis 3 (PFIC3). ABCB4-Related Intrahepatic Cholestasis	missense																									Precise		Synonymous	Precise	Precise
rs754287486	ABCB4	5244	7	-	C>T	87452954	R>W	176	1	CAACGACACCACTGAACTCAATACGCGGCTAACAGAGTAGGTACATTGTTA	uncertain-significance.likely-pathogenic		missense																									*Precise	*Precise	Precise	*Precise	Precise				*Precise	Precise
rs58238559	ABCB4	5244	7	-	A>G	87452957	T>A	175	1	CATCAACGACACCACTGAACTCAATACGCGGCTAACAGAGTAGGTACATTG	likely-benign.benign.pathogenic	Cholecystitis (GBD1)	missense																	*Precise	*Synonymous
rs397514620	ABCB4	5244	7	-	C>T	87439765	R>C	545	1	GCAGAAGCAGAGGATCGCCATTGCACGTGCCCTGGTTCGCAACCCCAAGAT	pathogenic		missense																												Precise	Precise
rs141677867	ABCB4	5244	7	-	C>T	87423940	P>L	726	2	GCCATTGCCAATGGGGGGCTTCAGCCGGCATTTTCAGTCATATTCTCAGAG	likely-pathogenic		missense																									*Precise	*Precise	*Precise	*Precise	Precise					Precise
rs72552780_1	ABCB4	5244	7	-	C>T	87453050	R>*	144	1	TTCATTTTGGACTTTGGCAGCTGGTCGACAGATCAGGAAAATTAGGCAGAA	pathogenic	Cholestasis. intrahepatic. of pregnancy 3 (ICP3)	stop-gained																																	*Precise
rs397514758	ABCB6	10058	2	-	G>A	219213310	G>E	533	2	CCCTTCCAGGTGAAGGACCTTCCTGGAGCAGGGCCCCTTCGCTTTCAGAAG	pathogenic	Dyschromatosis universalis hereditaria 3 (DUH3)	missense																												Precise	Precise
rs148211042	ABCB6	10058	2	-	G>A	219210799	R>Q	677	2	GGGTACAGGACACAGGTGGGCGAGCGGGGACTGAAGCTGAGCGGCGGGGAG	pathogenic	Pseudohyperkalemia. familial. 2. due to red cell leak (PSHK2)	missense																									Precise	*Precise	Precise	*Precise	Precise			Precise		Synonymous
rs397514757	ABCB6	10058	2	-	A>G	219218166	S>G	170	1	GAACTTGGCCCTGGTGTCTTGGAACAGCCCACAGTGGTGGTGGGCAAGGGC	pathogenic	Dyschromatosis universalis hereditaria 3 (DUH3)	missense								Precise
rs764893806	ABCB6	10058	2	-	C>T	219216028	R>W	329	1	AGGGGAGGTGCTGCGGATCGCGGATCGGGGCACATCCAGTGTCACAGGGCT	pathogenic	Pseudohyperkalemia. familial. 2. due to red cell leak (PSHK2)	missense																												Precise	Precise
rs397514756	ABCB6	10058	2	-	T>C	219216084	L>P	310	2	CTCATCTTCTCCCACCTGCACGAGCTCTCACTGCGCTGGCACCTGGGGCGC	pathogenic	Dyschromatosis universalis hereditaria 3 (DUH3)	missense																Synonymous	Synonymous
rs387906911	ABCB6	10058	2	-	G>A	219218505	A>T	57	1	TCCCTGCAGACGCCGGGAGCGGCCCGCTGGTGCTGATTCGCTGTCTTGGGG	pathogenic	Microphthalmia. isolated. with coloboma 7 (MCOPCB7)	missense																												*Precise	Precise
rs1057518042	ABCB7	22	X	-	T>C	75070495	M>T	412	2	ACCCTTACTGTTGGAGATCTAGTAATGGTGAATGGACTGCTTTTTCAGCTT	likely-pathogenic	Anemia sideroblastic and spinocerebellar ataxia (ASAT)	missense																				*Synonymous
rs1133577	ABCB7	22	X	-	G>A	75073944	G>S	290	1	CTTCCTTTTCTAGTATTACAAATGCGGTGCCCAGTTTGCTTTGGTAACCCT	likely-pathogenic		missense																									*Precise	*Precise	*Precise	*Precise	Precise				*Precise	Precise
rs72558200	ABCC2	1244	10	+	G>A	99836125	R>H	1150	2	GTGTCTACCTCCCGCCAGCTGAGGCGTCTGGACTCTGTCACCAGGTCCCCA	pathogenic	Dubin-Johnson syndrome (DJS)	missense																										*Precise	*Precise	*Precise	Precise				*Precise	Precise
rs63750235	ABCC6	368	16	-	G>A	16154915	V>V	1333	3	TCGACGGGGTCCCCATTGCCCACGTGGGGCTGCACACACTGCGCTCCAGGA	pathogenic	Pseudoxanthoma elasticum (PXE)	synonymous-codon																												*Precise	Precise
rs1002088882	ABCC6	368	16	-	G>A	16219834	W>*	111	3	AATTCCTCATTCATCCTACTGTGTGGCTCACCACGATGGTAATGATGCCTT	pathogenic	Pseudoxanthoma elasticum (PXE)	stop-gained																												Precise	Precise		Precise		*Precise
rs1474063386	ABCC6	368	16	-	C>T	16214329	Q>*	199	1	CCCCTTCTTCCCTGAAGACCCCCAGCAGTCTGTAAGTCACCAAGTTCCAAC	pathogenic	Pseudoxanthoma elasticum (PXE)	stop-gained																									Precise			*Precise	Precise		*Precise
rs72653776	ABCC6	368	16	-	C>T	16187210	A>V	594	2	GACCTGCGGCTTCGGTTTTCCTAGGCCCGGGTGTCCTTTGACCGTCTGGTC	pathogenic	Pseudoxanthoma elasticum (PXE)	missense																												*Precise	Precise
rs772050759	ABCC6	368	16	-	A>G	16163024	R>G	1159	1	CAATGCTCGCGTAGATGAAAGCCAGAGGATCAGTTTCCCGCGACTGGTGGC	pathogenic	Pseudoxanthoma elasticum (PXE)	missense																	Synonymous	Synonymous
rs72664289	ABCC6	368	16	-	C>T	16150676	G>G	1435	3	AGGCTACTGCTGCCGTGGACCCTGGCACGGAGCTGCAGATGCAGGCCATGC	pathogenic	Pseudoxanthoma elasticum (PXE)	synonymous-codon																												*Precise	Precise				*Synonymous
rs72653703	ABCC6	368	16	-	C>T	16177518	Q>*	842	1	GATGGGTTCCTACCAGGAGCTTCTGCAGAGGAAGGGGGCCCTCATGTGTCT	pathogenic	Pseudoxanthoma elasticum (PXE)	stop-gained																										Precise		Precise	Precise		Precise
rs63750700_1	ABCC6	368	16	-	C>T	16150772	S>S	1403	3	AGCTAATTGTCCCAATCGTTCCCAGCGTGGGCCAGAAACAGCTCCTGTGTC	pathogenic		synonymous-codon																																	*Precise
rs72653765	ABCC6	368	16	-	T>C	16198115	V>A	415	2	GGTGATGTGGTCAATCTGGTGTCCGTGGACGTGCAGCGGCTGACCGAGAGC	pathogenic	Pseudoxanthoma elasticum (PXE)	missense									*Synonymous								Precise	Synonymous
rs63750295	ABCC6	368	16	-	T>C	16150710	I>T	1424	2	CTTCTCCGGAAGACCCAGATCCTCATCCTGGACGAGGCTACTGCTGCCGTG	pathogenic	Pseudoxanthoma elasticum (PXE)	missense																	*Synonymous	*Synonymous
rs66616070_1	ABCC6	368	16	-	C>T	16182414	Q>*	749	1	GGGAATCCACACTTCAATTGGGGAGCAGGTGAGAGTTTGGGGGTCTTTTTG	pathogenic	Pseudoxanthoma elasticum (PXE)	stop-gained																										*Precise	*Precise	*Precise	Precise	*Precise			*Precise	Precise
rs114149656	ABCC6	368	16	-	G>A	16188935	E>K	559	1	GTTTGCTGTCCACACTCTGGTGGCCGAGAATGCTATGAATGCAGAGAAAGC	pathogenic		missense																												Precise	Precise
rs376518465_1	ABCC6	368	16	-	C>T	16198165	S>S	398	3	CCCGCCAGGTCCTGGCTCTGTCCAGCGGCTCCAGAAAGGCCAGTGCGGTGG	pathogenic		synonymous-codon																									Precise			*Precise	Precise
rs72653755	ABCC6	368	16	-	G>A	16208846	G>R	226	1	CCTCTTTTGCAGCCTGGTCTGGAGGGGATACAGGAGGCCACTGAGACCAAA	pathogenic	Pseudoxanthoma elasticum (PXE)	missense																												*Synonymous	Synonymous		Precise
rs72653760	ABCC6	368	16	-	A>G	16202069	N>D	370	1	CCTGCAAACGCTGTTTGAGCAGCAGAACATGTACAGGCTCAAGGTGCTGCA	pathogenic	Pseudoxanthoma elasticum (PXE)	missense										*Synonymous								*Synonymous
rs72653786	ABCC6	368	16	-	T>C	16178961	M>T	751	2	CTGTTCCTTTTGTGGCCACAGGGCATGAATCTCTCCGGAGGCCAGAAGCAG	pathogenic		missense	*Synonymous	*Synonymous	*Synonymous	*Synonymous	*Synonymous	*Synonymous			*Synonymous								Precise	*Synonymous			Synonymous	Synonymous	Synonymous
rs72653798	ABCC6	368	16	-	T>C	16177565	L>P	826	2	CCCCAGGCTGATTGGATCATAGTGCTGGCAAATGGGGCCATCGCAGAGATG	pathogenic	Pseudoxanthoma elasticum (PXE)	missense																	Precise			*Synonymous				Synonymous
rs63750459	ABCC6	368	16	-	C>T	16163110	T>M	1130	2	TCTGTCTGCTCCCACATGGCTGAGACGTTCCAGGGCAGCACAGTGGTCCGG	pathogenic.likely-pathogenic	Pseudoxanthoma elasticum (PXE). Abnormality of the eye	missense																												*Precise	Precise
rs63751279	ABCC6	368	16	-	G>A	16150204	G>S	1481	1	GGACAAGGGGCAGGTGGCAGAGAGCGGCAGCCCGGCCCAGCTGCTGGCCCA	pathogenic	Pseudoxanthoma elasticum (PXE)	missense																												Precise	Precise
rs63750992	ABCC6	368	16	-	G>A	16154982	G>E	1311	2	GCAGGGAAGTCCTCCCTGGCCAGTGGGCTGCTGCGGCTCCAGGAGGCAGCT	pathogenic	Pseudoxanthoma elasticum (PXE)	missense																									*Precise	*Precise	*Precise	*Precise	Precise		*Precise			Precise
rs58694313	ABCC6	368	16	-	G>A	16157674	A>T	1291	1	GCAGGGCGTGTCCTTCAAGATCCACGCAGGAGAGAAGGTGAGTGGTTCTCT	benign.pathogenic	Pseudoxanthoma elasticum (PXE)	missense																										*Synonymous	Synonymous	*Synonymous	Synonymous				*Synonymous	Synonymous
rs72547524	ABCC6	368	16	-	C>T	16150606	R>C	1459	1	GTGCACTGTGCTGCTCATTGCCCACCGCCTGCGCTCCGTGATGGACTGTGC	pathogenic.uncertain-significance	Pseudoxanthoma elasticum (PXE)	missense																												*Precise	Precise				*Precise
rs60791294	ABCC6	368	16	-	G>A	16163086	R>Q	1138	2	ACGTTCCAGGGCAGCACAGTGGTCCGGGCATTCCGAACCCAGGCCCCCTTT	pathogenic	Pseudoxanthoma elasticum (PXE)	missense																									*Precise	*Precise	*Precise	*Precise	Precise					Precise
rs72653777	ABCC6	368	16	-	C>T	16187193	R>C	600	1	TTCCTAGGCCCGGGTGTCCTTTGACCGTCTGGTCACCTTCCTCTGCCTGGA	pathogenic	Pseudoxanthoma elasticum (PXE)	missense																									Precise	*Synonymous	Synonymous	*Precise	Precise					Synonymous
rs59002125	ABCC6	368	16	-	C>T	16182884	P>S	664	1	GGGCTGTCTGCTGGCTGTTGTCGGTCCAGTGGGGGCAGGGAAGTCCTCCCT	pathogenic.likely-benign	Pseudoxanthoma elasticum (PXE)	missense																												Precise	Precise		*Synonymous
rs72653749	ABCC6	368	16	-	C>T	16157722	R>*	1275	1	GTTCCGGGACTTTGGGCTAAGATACCGACCTGAGCTCCCGCTGGCTGTGCA	pathogenic	Pseudoxanthoma elasticum (PXE)	stop-gained																												*Precise	Precise				*Precise
rs72653743	ABCC6	368	16	-	C>T	16163072	Q>*	1143	1	CACAGTGGTCCGGGCATTCCGAACCCAGGCCCCCTTTGTGGCTCAGAACAA	pathogenic	Pseudoxanthoma elasticum (PXE)	stop-gained																									*Precise	*Precise	*Precise	*Precise	Precise		*Precise			Precise
rs63750607	ABCC6	368	16	-	G>A	16161463	G>D	1203	2	GCCCACCTCAGTGCTGGCCTCGTGGGCTTCTCTGTCTCTGCTGCCCTCCAG	pathogenic	Pseudoxanthoma elasticum (PXE)	missense																												*Precise	Precise
rs776463091	ABCC6	368	16	-	T>C	16178826	I>T	796	2	GGCCAGCATGTCTTCAACCAGGTCATTGGGCCTGGTGGACTACTCCAGGGA	pathogenic	Pseudoxanthoma elasticum (PXE)	missense									*Synonymous
rs4780605	ABCC6	368	16	-	C>T	16203553	T>T	285	3	GCAGTGGCATGAAGGCTCCAGAGACCGAGCCCTTCCTACGGCAAGAAGGGA	pathogenic.likely-benign	Pseudoxanthoma elasticum (PXE)	synonymous-codon																												*Precise	Precise
rs776513864_0	ABCC6	368	16	-	C>T	16178920	R>W	765	1	CCAGAAGCAGCGGCTGAGCCTGGCCCGGGCTGTATACAGAAAGGCAGCTGT	uncertain-significance.pathogenic	Pseudoxanthoma elasticum (PXE)	missense																												*Precise	Precise
rs72653796	ABCC6	368	16	-	C>T	16177610	T>M	811	2	CCTGCCCAGACACGGATTCTCGTGACGCACGCACTCCACATCCTGCCCCAG	pathogenic	Pseudoxanthoma elasticum (PXE)	missense																												*Precise	Precise
rs63750414	ABCC6	368	16	-	T>C	16154910	L>P	1335	2	GGGGTCCCCATTGCCCACGTGGGGCTGCACACACTGCGCTCCAGGATCAGC	pathogenic	Pseudoxanthoma elasticum (PXE)	missense																Synonymous	Synonymous
rs72653775	ABCC6	368	16	-	T>C	16188925	M>T	562	2	CACACTCTGGTGGCCGAGAATGCTATGAATGCAGAGAAAGCCTTTGTGACT	pathogenic	Pseudoxanthoma elasticum (PXE)	missense																	Precise
rs63751086	ABCC6	368	16	-	G>A	16154973	R>Q	1314	2	TCCTCCCTGGCCAGTGGGCTGCTGCGGCTCCAGGAGGCAGCTGAGGGTGGG	pathogenic.uncertain-significance	Pseudoxanthoma elasticum (PXE)	missense																												*Precise	Precise		*Precise
rs72664281	ABCC6	368	16	-	G>A	16214375	L>L	183	3	CTCTGGTGGTGGCACAGTTTGTGCTGTCCTGCCTGGCGGATCAACCCCCCT	pathogenic	Pseudoxanthoma elasticum (PXE)	synonymous-codon	Synonymous	Synonymous	Synonymous	Synonymous	Synonymous	Synonymous				Synonymous	Synonymous	Synonymous	Synonymous	Synonymous				Synonymous		Synonymous	Synonymous	Synonymous	Synonymous							*Precise			*Precise
rs761433545	ABCC6	368	16	-	G>A	16187192	R>H	600	2	TCCTAGGCCCGGGTGTCCTTTGACCGTCTGGTCACCTTCCTCTGCCTGGAA	pathogenic		missense																												*Precise	Precise
rs67470842	ABCC6	368	16	-	T>C	16182856	L>P	673	2	GTGGGGGCAGGGAAGTCCTCCCTGCTGTCCGCCCTCCTTGGGGAGCTGTCA	pathogenic	Pseudoxanthoma elasticum (PXE)	missense	Synonymous	Synonymous	Synonymous	Synonymous	Synonymous	Synonymous	*Synonymous	Precise									*Synonymous	Synonymous			Synonymous	Synonymous	Synonymous
rs66913554	ABCC6	368	16	-	C>T	16154644	R>*	1398	1	CCAGCTGCAGTACAAGTGTGCTGACCGAGGCGAGGACCTGAGGTATGGTCG	pathogenic	Pseudoxanthoma elasticum (PXE)	stop-gained																												Precise	Precise
rs1311228469	ABCC6	368	16	-	C>T	16157755	Q>*	1264	1	TCAGCCCCCCTGGCCTCAGGGCGGGCAGATCGAGTTCCGGGACTTTGGGCT	pathogenic	Pseudoxanthoma elasticum (PXE)	stop-gained																									*Precise	*Precise	*Precise	*Precise	Precise					Precise
rs72650698	ABCC6	368	16	-	C>T	16202090	Q>*	363	1	GCTGATGTTCCTCTCAGCCTGCCTGCAAACGCTGTTTGAGCAGCAGAACAT	pathogenic	Pseudoxanthoma elasticum (PXE)	stop-gained																									Precise	*Precise	Precise	*Precise	Precise		Precise
rs63751241	ABCC6	368	16	-	G>A	16154638	E>K	1400	1	GCAGTACAAGTGTGCTGACCGAGGCGAGGACCTGAGGTATGGTCGTCCCAC	pathogenic	Pseudoxanthoma elasticum (PXE)	missense																										Precise		Precise	Precise
rs63751215	ABCC6	368	16	-	C>T	16159556	R>C	1221	1	GACCCAGACACTGCAGTGGGTTGTTCGCAACTGGACAGACCTAGAGAACAG	pathogenic	Pseudoxanthoma elasticum (PXE)	missense																												Precise	Precise				*Synonymous
rs72657699	ABCC6	368	16	-	A>G	16203453	I>V	319	1	CTTCCTCCTGGGGACCCTCAGCCTCATCATCAGTGATGTCTTCAGGTTCAC	pathogenic.likely-benign	Pseudoxanthoma elasticum (PXE)	missense	Precise	Precise	Precise	Precise	Precise	Precise										*Precise	*Precise	Precise				Precise	Precise
rs1235912910	ABCC6	368	16	-	C>T	16221807	P>S	21	1	GGTCTGGAACCAGACAGAGCCTGAACCTGCCGCCACCAGCCTGCTGAGCCT	pathogenic	Pseudoxanthoma elasticum (PXE)	missense																									*Synonymous	*Synonymous	*Synonymous	*Synonymous	Synonymous				*Synonymous	Synonymous
rs760376992	ABCC6	368	16	-	G>A	16157758	G>R	1263	1	AGCTCAGCCCCCCTGGCCTCAGGGCGGGCAGATCGAGTTCCGGGACTTTGG	pathogenic	Pseudoxanthoma elasticum (PXE)	missense																									*Precise	*Precise	*Precise	*Precise	Precise		Precise			Precise
rs63749992	ABCC6	368	16	-	T>C	16159502	Y>H	1239	1	CGTGTCAGTGGAGCGGATGCAGGACTATGCCTGGACGCCCAAGGAGGTGAT	pathogenic	Pseudoxanthoma elasticum (PXE)	missense	Synonymous	Synonymous	Synonymous	Synonymous	Synonymous	Synonymous	Precise									Precise	Precise	Synonymous				Synonymous	Synonymous
rs72653773	ABCC6	368	16	-	T>C	16190196	S>P	535	1	GACCTCCGGCCTCCTCTTCTCTGTGTCGCTGGTGTCCTTCCAAGTGTCTAC	pathogenic	Pseudoxanthoma elasticum (PXE)	missense																	Precise
rs72653791	ABCC6	368	16	-	C>T	16178871	A>V	781	2	GTGTACCTGCTGGATGACCCCCTGGCGGCCCTGGATGCCCACGTTGGCCAG	pathogenic	Pseudoxanthoma elasticum (PXE)	missense																												*Precise	Precise
rs72653799	ABCC6	368	16	-	T>C	16177490	L>P	851	2	AGGAAGGGGGCCCTCATGTGTCTTCTGGATCAAGCCAGACAGCCAGGAGAT	pathogenic	Pseudoxanthoma elasticum (PXE)	missense																Precise	Precise	Synonymous
rs201766106	ABCC6	368	16	-	C>T	16214428	R>C	166	1	ACAGGGCTTCCAGAGCGACCCTGTCCGCCACCTGTCCACCTACCTATGCCT	uncertain-significance.likely-pathogenic.pathogenic	Pseudoxanthoma elasticum (PXE)	missense																									Precise	*Precise	Precise	*Precise	Precise		Precise
rs749125777	ABCC6	368	16	-	C>T	16173287	G>G	928	3	CAGGAAAGGACAGCATCCAATACGGCAGGGTAACCACCAGCTTCACCCACC	pathogenic	Pseudoxanthoma elasticum (PXE)	synonymous-codon																												*Precise	Precise
rs369518454	ABCC6	368	16	-	G>A	16165721	A>T	1070	1	CAAACTCCGGTCCCTGCTGATGTACGCCTTTGGACTCCTGGAGGTCAGCCT	pathogenic		missense																									*Precise	*Precise	Precise	*Precise	Precise					Precise
rs59157279	ABCC6	368	16	-	G>A	16190259	V>I	514	1	CTGGGAGGGAGCCTTTCTGGACAGAGTCCTGGGCATCCGAGGCCAGGAGCT	pathogenic	Pseudoxanthoma elasticum (PXE)	missense																									Synonymous			*Synonymous	Synonymous
rs72653764	ABCC6	368	16	-	A>G	16198167	S>G	398	1	CACCCGCCAGGTCCTGGCTCTGTCCAGCGGCTCCAGAAAGGCCAGTGCGGT	pathogenic	Pseudoxanthoma elasticum (PXE)	missense	Synonymous	Synonymous	Synonymous	Synonymous	Synonymous	Synonymous				*Synonymous								Synonymous			Synonymous
rs63750758	ABCC6	368	16	-	G>A	16163118	M>I	1127	3	GCTACTCGTCTGTCTGCTCCCACATGGCTGAGACGTTCCAGGGCAGCACAG	pathogenic	Pseudoxanthoma elasticum (PXE)	missense																									Precise			*Precise	Precise
rs72664287	ABCC6	368	16	-	G>A	16169737	L>L	968	3	CCTCCTTCTGCCGGGGCTACTGGCTGAGCCTGTGGGCGGACGACCCTGCAG	benign.pathogenic	Pseudoxanthoma elasticum (PXE)	synonymous-codon	Synonymous	Synonymous	Synonymous	Synonymous	Synonymous	Synonymous			Synonymous	Synonymous							Synonymous	Synonymous		Synonymous	Synonymous	Synonymous	Synonymous	Synonymous							Precise
rs72653744	ABCC6	368	16	-	C>T	16163009	R>*	1164	1	TGAAAGCCAGAGGATCAGTTTCCCGCGACTGGTGGCTGACAGGTAGGAAGA	pathogenic	Pseudoxanthoma elasticum (PXE)	stop-gained																										*Precise	Precise	*Precise	Precise
rs72653785	ABCC6	368	16	-	T>C	16182482	L>P	726	2	GACCCACCCTGGCTGGAGAGAGTACTAGAAGCCTGTGCCCTGCAGCCAGAT	pathogenic	Pseudoxanthoma elasticum (PXE)	missense																	*Synonymous	*Synonymous
rs2856597	ABCC6	368	16	-	G>A	16219935	A>T	78	1	CCTGTATCCTCAGGTGCTTGGATTCGCCCTCATAGTCCTGTGTACCTCCAG	pathogenic	Pseudoxanthoma elasticum (PXE)	missense																												*Precise	Precise
rs72653774	ABCC6	368	16	-	T>C	16188958	F>S	551	2	ACCCCCCAGGTCGCACTGGTGGTGTTTGCTGTCCACACTCTGGTGGCCGAG	pathogenic	Pseudoxanthoma elasticum (PXE)	missense	Precise	Precise	Precise	Precise	Precise	Precise	*Precise	*Precise								*Precise	*Precise	Precise	Precise			Precise	Precise
rs63750446	ABCC6	368	16	-	G>A	16155019	G>S	1299	1	CAACCCCGGGCAGGTGGGCATCGTTGGCAGGACCGGGGCAGGGAAGTCCTC	pathogenic	Pseudoxanthoma elasticum (PXE)	missense																									*Precise	*Precise	*Precise	*Precise	Precise		Precise			Precise
rs63749823	ABCC6	368	16	-	G>A	16154953	G>S	1321	1	GCTGCGGCTCCAGGAGGCAGCTGAGGGTGGGATCTGGATCGACGGGGTCCC	pathogenic	Pseudoxanthoma elasticum (PXE)	missense																										*Precise	Precise	*Precise	Precise					Precise
rs72653768	ABCC6	368	16	-	G>A	16190339	R>Q	487	2	GAGCAAATGAGGCAGAAGGACTCACGGGCACGGCTCACCAGCTCTATCCTC	pathogenic	Pseudoxanthoma elasticum (PXE)	missense																												*Synonymous	Synonymous
rs72653772	ABCC6	368	16	-	G>A	16190246	R>Q	518	2	TTTCTGGACAGAGTCCTGGGCATCCGAGGCCAGGAGCTGGGCGCCTTGCGG	pathogenic	Pseudoxanthoma elasticum (PXE). Pseudoxanthoma elasticum (PXE). Pseudoxanthoma elasticum. forme fruste. Generalized arterial calcification of infancy 2 (GACI2)	missense																									Precise			Precise	Precise
rs72653748	ABCC6	368	16	-	G>A	16159495	W>*	1241	2	GTGGAGCGGATGCAGGACTATGCCTGGACGCCCAAGGAGGTGATGGGCGGG	pathogenic	Pseudoxanthoma elasticum (PXE)	stop-gained																												*Precise	Precise		Precise			Precise
rs63750457	ABCC6	368	16	-	G>A	16163008	R>Q	1164	2	GAAAGCCAGAGGATCAGTTTCCCGCGACTGGTGGCTGACAGGTAGGAAGAG	pathogenic.likely-pathogenic	Pseudoxanthoma elasticum (PXE)	missense																									*Synonymous	Precise	*Synonymous	Precise	Precise				*Synonymous	Synonymous
rs72653759	ABCC6	368	16	-	C>T	16202086	T>M	364	2	ATGTTCCTCTCAGCCTGCCTGCAAACGCTGTTTGAGCAGCAGAACATGTAC	pathogenic		missense																												*Precise	Precise		*Precise
rs72653788	ABCC6	368	16	-	C>T	16178935	R>W	760	1	GAATCTCTCCGGAGGCCAGAAGCAGCGGCTGAGCCTGGCCCGGGCTGTATA	pathogenic	Pseudoxanthoma elasticum (PXE)	missense																									*Precise	*Precise	Precise	*Precise	Precise		*Precise			Precise
rs63750146	ABCC6	368	16	-	G>A	16163084	A>T	1139	1	GTTCCAGGGCAGCACAGTGGTCCGGGCATTCCGAACCCAGGCCCCCTTTGT	likely-pathogenic	Pseudoxanthoma elasticum (PXE)	missense																									*Precise		*Precise	*Precise	Precise					Precise
rs72653762	ABCC6	368	16	-	A>G	16202006	R>G	391	1	GTCGGCCATCACTGGCCTGGTGTACAGAAAGGTGAGCCCTGGGGGACAAGG	conflicting-interpretations-of-pathogenicity.pathogenic.uncertain-significance	Pseudoxanthoma elasticum (PXE)	missense																	Precise					Synonymous	Synonymous
rs72653753	ABCC6	368	16	-	G>A	16219642	G>E	129	2	CTGATTCACACCGAGAGGAAAAAGGGAGTCCAGTCATCTGGAGTGCTGTTT	pathogenic	Pseudoxanthoma elasticum (PXE)	missense																												*Synonymous	Synonymous
rs63750402	ABCC6	368	16	-	C>T	16159514	R>W	1235	1	AGAGAACAGCATCGTGTCAGTGGAGCGGATGCAGGACTATGCCTGGACGCC	pathogenic	Pseudoxanthoma elasticum (PXE)	missense																												*Precise	Precise
rs63750135	ABCC6	368	16	-	C>T	16150197	P>L	1483	2	GGGCAGGTGGCAGAGAGCGGCAGCCCGGCCCAGCTGCTGGCCCAGAAGGGC	pathogenic	Pseudoxanthoma elasticum (PXE)	missense																												*Precise	Precise
rs947230593	ABCC6	368	16	-	G>A	16150768	G>S	1405	1	AATTGTCCCAATCGTTCCCAGCGTGGGCCAGAAACAGCTCCTGTGTCTGGC	pathogenic	Pseudoxanthoma elasticum (PXE)	missense																												*Precise	Precise
rs72664284	ABCC6	368	16	-	T>C	16202036	L>L	381	1	CAGGCTCAAGGTGCTGCAGATGAGGTTGCGGTCGGCCATCACTGGCCTGGT	pathogenic.likely-benign	Pseudoxanthoma elasticum (PXE)	synonymous-codon																Precise	Precise
rs1030872147	ABCC6	368	16	-	C>T	16150600	R>C	1461	1	TGTGCTGCTCATTGCCCACCGCCTGCGCTCCGTGATGGACTGTGCCCGGTA	pathogenic	Pseudoxanthoma elasticum (PXE)	missense																												Precise	Precise		Precise
rs754360599	ABCC6	368	16	-	C>T	16190334	R>W	489	1	AATGAGGCAGAAGGACTCACGGGCACGGCTCACCAGCTCTATCCTCAGGAA	pathogenic	Pseudoxanthoma elasticum (PXE)	missense																												*Precise	Precise
rs1355752953	ABCC6	368	16	-	T>C	16177541	M>T	834	2	CTGGCAAATGGGGCCATCGCAGAGATGGGTTCCTACCAGGAGCTTCTGCAG	pathogenic	Pseudoxanthoma elasticum (PXE)	missense									*Precise									*Precise		Precise	Precise
rs63751112	ABCC6	368	16	-	C>T	16154878	P>S	1346	1	ACTGCGCTCCAGGATCAGCATCATCCCCCAGGTGAGGCTGGTGGAGGGGGT	pathogenic	Pseudoxanthoma elasticum (PXE)	missense																										Precise		Precise	Precise		Precise
rs72653787	ABCC6	368	16	-	G>A	16178950	G>R	755	1	GTGGCCACAGGGCATGAATCTCTCCGGAGGCCAGAAGCAGCGGCTGAGCCT	pathogenic	Pseudoxanthoma elasticum (PXE)	missense																									*Synonymous	Precise	*Synonymous	*Precise	Precise					Synonymous
rs72653790	ABCC6	368	16	-	G>A	16178884	D>N	777	1	CAGAAAGGCAGCTGTGTACCTGCTGGATGACCCCCTGGCGGCCCTGGATGC	pathogenic	Pseudoxanthoma elasticum (PXE)	missense																									Precise		Precise	*Precise	Precise
rs63751111	ABCC6	368	16	-	G>A	16154873	Q>Q	1347	3	GCTCCAGGATCAGCATCATCCCCCAGGTGAGGCTGGTGGAGGGGGTGGGCA	pathogenic		synonymous-codon																									Precise	Precise		Precise	Precise
rs72650700_1	ABCC6	368	16	-	C>T	16190247	R>*	518	1	CTTTCTGGACAGAGTCCTGGGCATCCGAGGCCAGGAGCTGGGCGCCTTGCG	pathogenic	Generalized arterial calcification of infancy 2 (GACI2). Pseudoxanthoma elasticum (PXE). Pseudoxanthoma elasticum (PXE). Pseudoxanthoma elasticum. forme fruste	stop-gained																												Precise	Precise
rs63749794	ABCC6	368	16	-	C>T	16163159	R>C	1114	1	TGTGGTTAGCTCATGCCAGCTGAGACGCTTGGAGTCAGCCAGCTACTCGTC	pathogenic	Pseudoxanthoma elasticum (PXE)	missense																												*Precise	Precise
rs72650701	ABCC6	368	16	-	G>A	16182497	W>*	721	2	TTCGGGCAGGAGCTGGACCCACCCTGGCTGGAGAGAGTACTAGAAGCCTGT	pathogenic	Pseudoxanthoma elasticum (PXE)	stop-gained																												*Precise	Precise		*Precise
rs72653793	ABCC6	368	16	-	C>T	16177623	R>W	807	1	CTTCTACCCCTTCCCTGCCCAGACACGGATTCTCGTGACGCACGCACTCCA	pathogenic	Pseudoxanthoma elasticum (PXE)	missense																									*Precise	*Precise	*Precise	*Precise	Precise	*Precise			*Precise	Precise
rs63749998	ABCC6	368	16	-	T>C	16163119	M>T	1127	2	AGCTACTCGTCTGTCTGCTCCCACATGGCTGAGACGTTCCAGGGCAGCACA	pathogenic	Pseudoxanthoma elasticum (PXE)	missense	Synonymous	Synonymous	Synonymous	Synonymous	Synonymous	Synonymous	*Precise	*Precise									Synonymous	Synonymous				Synonymous	Synonymous
rs72653780_1	ABCC6	368	16	-	G>A	16182887	G>S	549	1	CCAGGGCTGTCTGCTGGCTGTTGTCGGTCCAGTGGGGGCAGGGAAGTCCTC	pathogenic	Pseudoxanthoma elasticum (PXE)	missense																									*Precise	*Precise	*Precise	*Precise	Precise		*Precise		*Synonymous	Precise
rs1357894483	ABCC6	368	16	-	A>G	16182506	D>G	718	2	AATGTGTGCTTCGGGCAGGAGCTGGACCCACCCTGGCTGGAGAGAGTACTA	pathogenic	Pseudoxanthoma elasticum (PXE)	missense																		Precise
rs747386965	ABCC6	368	16	-	C>T	16198160	S>F	400	2	CAGGTCCTGGCTCTGTCCAGCGGCTCCAGAAAGGCCAGTGCGGTGGGTGAT	pathogenic	Pseudoxanthoma elasticum (PXE)	missense																												Precise	Precise
rs2606921	ABCC6	368	16	-	C>T	16219555	A>V	158	2	AACGCTGCCCAGCAGGCCTCCGGAGCGGTAAGTCGGGGCGTGGGCCACCCT	pathogenic	Pseudoxanthoma elasticum (PXE)	missense																									*Precise	*Precise	Precise	*Precise	Precise					Precise
rs63750608	ABCC6	368	16	-	T>C	16154889	I>T	1342	2	GGGCTGCACACACTGCGCTCCAGGATCAGCATCATCCCCCAGGTGAGGCTG	pathogenic	Pseudoxanthoma elasticum (PXE)	missense	*Synonymous	*Synonymous	*Synonymous	*Synonymous	*Synonymous	*Synonymous	*Synonymous	*Precise									*Synonymous	*Synonymous		*Synonymous	Synonymous	Synonymous	Synonymous	Synonymous
rs72653782	ABCC6	368	16	-	T>C	16182844	L>P	677	2	AAGTCCTCCCTGCTGTCCGCCCTCCTTGGGGAGCTGTCAAAGGTGGAGGGG	pathogenic	Pseudoxanthoma elasticum (PXE)	missense								Precise									*Precise					Precise	Precise
rs72653705	ABCC6	368	16	-	C>T	16165841	R>*	1030	1	CCAGAGGCTCCTGTGGGATGTGGTGCGATCTCCCATCAGCTTCTTTGAGCG	pathogenic	Pseudoxanthoma elasticum (PXE)	stop-gained																									Precise			Precise	Precise		Precise
rs63751001	ABCC6	368	16	-	G>A	16159555	R>H	1221	2	ACCCAGACACTGCAGTGGGTTGTTCGCAACTGGACAGACCTAGAGAACAGC	pathogenic	Pseudoxanthoma elasticum (PXE)	missense																															Precise
rs193922403_0	ABCC8	6833	11	-	C>G	17395215	I>M	1456	3	GCACACTGTGGGAGGCCCTGGAAATCGCCCAGCTGAAGCTGGTGGTGAAGG	likely-pathogenic	Neonatal diabetes mellitus (NDM)	missense																	Synonymous
rs1411638309	ABCC8	6833	11	-	C>G	17393125	R>G	1538	1	CGCCCCCTCCTGCCCTGCCCAGCATCGAGTGCACACCATCCTGAGTGCAGA	likely-pathogenic		missense								Synonymous								Synonymous	Synonymous					Synonymous	Synonymous
rs797045213	ABCC8	6833	11	-	A>G	17463454	N>S	188	2	GGGATGCTGCTCCTCGTGGAGGTCAATGTCATCAGGGTGAGGGTAAGCAGG	pathogenic.pathogenic-likely-pathogenic	Persistent hyperinsulinemic hypoglycemia of infancy (HHF1)	missense																	Precise
rs1057516585	ABCC8	6833	11	-	G>A	17406942	W>*	1036	3	CCATCGACTACTGGCTGGCCAAGTGGACCGACAGCGCCCTGACCCTGACCC	likely-pathogenic	Persistent hyperinsulinemic hypoglycemia of infancy (HHF1)	stop-gained																												Precise	Precise
rs72559713	ABCC8	6833	11	-	T>C	17393109	L>P	1543	2	GCCCAGCATCGAGTGCACACCATCCTGAGTGCAGACCTGGTGATCGTCCTG	likely-pathogenic	Persistent hyperinsulinemic hypoglycemia of infancy (HHF1)	missense									*Synonymous								Precise	*Synonymous		Synonymous	Synonymous
rs28936371	ABCC8	6833	11	-	C>T	17394334	R>W	1493	1	ACAGAGGCAGCTGTTCTGCCTGGCCCGGGCCTTCGTGAGGAAGACCAGCAT	likely-pathogenic	Persistent hyperinsulinemic hypoglycemia of infancy (HHF1)	missense																												*Precise	Precise
rs193929364	ABCC8	6833	11	-	T>C	17470109	L>P	135	2	ATCGAGACTTCCAACTTCCCCAAGCTGCTAATTGGTAGGTGAGGTGTAGGA	pathogenic	Permanent neonatal diabetes mellitus (PNDM)	missense	*Synonymous	*Synonymous	*Synonymous	*Synonymous	*Synonymous	*Synonymous	*Synonymous		*Synonymous					*Synonymous			*Synonymous	*Synonymous		*Synonymous	Synonymous	Synonymous	Synonymous	Synonymous
rs72559722	ABCC8	6833	11	-	C>T	17412716	R>*	836	1	CAACCTGTCTGGTGGTCAACGCCAGCGAATCAGTGTGGCCCGAGCCCTCTA	pathogenic-likely-pathogenic.pathogenic	Persistent hyperinsulinemic hypoglycemia of infancy (HHF1). Permanent neonatal diabetes mellitus (PNDM). Transient neonatal diabetes mellitus 2 (TNDM2). Persistent hyperinsulinemic hypoglycemia of infancy (HHF1). Leucine-induced hypoglycemia (LIH). Diabetes mellitus type 2 (NIDDM)	stop-gained																												*Precise	Precise		*Precise
rs193922408	ABCC8	6833	11	-	G>A	17393122	V>M	1539	1	CCCCTCCTGCCCTGCCCAGCATCGAGTGCACACCATCCTGAGTGCAGACCT	likely-pathogenic	Neonatal diabetes mellitus (NDM). Permanent neonatal diabetes mellitus (PNDM)	missense																												Precise	Precise	*Synonymous			*Synonymous
rs193922397	ABCC8	6833	11	-	A>G	17442734	Y>C	539	2	ACCAGCCTCAGGGCCTTTGCCATCTATACCTCCATCTCCAGTGAGTTCACC	likely-pathogenic	Neonatal diabetes mellitus (NDM)	missense									*Precise							*Precise	*Precise	*Precise		*Precise		Precise	Precise	Precise
rs1048095	ABCC8	6833	11	-	T>C	17461731	L>P	225	2	TTCCTGCAGCCCTTCGTGAATCTGCTGTCCAAAGGCACCTACTGGTGGATG	pathogenic	Permanent neonatal diabetes mellitus (PNDM)	missense																Synonymous	Synonymous			*Synonymous
rs771075821_1	ABCC8	6833	11	-	C>T	17476705	N>N	24	3	GGGTGGACCAGGGGGTCCTCAACAACGGCTGCTTTGTGGACGCGCTCAACG	pathogenic		synonymous-codon																									*Precise	*Precise	*Precise	*Precise	Precise				*Precise	Precise
rs193922407	ABCC8	6833	11	-	G>A	17393741	V>M	1522	1	TTGGCAGGAAAACATCCTCCAAAAGGTGGTGATGACAGCCTTCGCAGACCG	likely-pathogenic	Neonatal diabetes mellitus (NDM)	missense																												*Precise	Precise
rs80356653	ABCC8	6833	11	-	A>G	17395647	I>V	1424	1	CACCCTGCGCTCACGCCTCTCCATCATCCTGCAGGACCCCGTCCTCTTCAG	pathogenic	Permanent neonatal diabetes mellitus (PNDM)	missense									*Precise	*Precise	*Precise	*Precise	*Precise	*Precise			*Precise	*Precise
rs72559723	ABCC8	6833	11	-	G>A	17427124	G>D	716	2	CTGACTATGATCGTGGGGCAGGTGGGCTGCGGCAAGTCCTCGCTCCTTCTA	pathogenic.not-provided		missense																												*Precise	Precise
rs80356637_1	ABCC8	6833	11	-	T>C	17470119	F>L	132	1	CTATCACAACATCGAGACTTCCAACTTCCCCAAGCTGCTAATTGGTAGGTG	pathogenic.not-provided	Diabetes mellitus. permanent neonatal. with neurologic features. Permanent neonatal diabetes mellitus (PNDM)	missense																Synonymous	Synonymous
rs141322087	ABCC8	6833	11	-	G>A	17404552	V>M	1173	1	CGTGGCCCTCTTGCCCCTGGCCATCGTGTGCTACTTCATCCAGAAGTACTT	likely-pathogenic	Neonatal diabetes mellitus (NDM). Atrial septal defect (ASD). Short stature. Feeding difficulties. Hypoglycemia. Growth delay. Congestive heart failure. Macrotia. Macrocephalus. Small for gestational age. Cardiac shunt. Gastroesophageal reflux. Neonatal respiratory distress	missense																												*Precise	Precise		*Precise		*Precise
rs267606623	ABCC8	6833	11	-	C>T	17476643	P>L	45	2	GTCTTCCTACTCTTCATCACCTTCCCCATCCTCTTCATTGGTGAGTGCGCG	pathogenic	Permanent neonatal diabetes mellitus (PNDM)	missense																												*Precise	Precise
rs1057516281	ABCC8	6833	11	-	C>T	17398344	R>*	1250	1	AGCTGCCAACAGATGGCTGGAAGTCCGAATGGCAAGTGCTATTCCCCTCTA	pathogenic	Persistent hyperinsulinemic hypoglycemia of infancy (HHF1)	stop-gained																												Precise	Precise
rs751279984	ABCC8	6833	11	-	C>T	17442774	R>C	526	1	CTTCCGCACGCGGGTGGAGACGACCCGCAGGAAGGAGATGACCAGCCTCAG	likely-pathogenic	Persistent hyperinsulinemic hypoglycemia of infancy (HHF1)	missense																												*Precise	Precise
rs72559716	ABCC8	6833	11	-	G>A	17395172	D>N	1471	1	GGTGAAGGCACTGCCAGGAGGCCTCGGTAACTACTCCTGGCTATGCAGCTG	likely-pathogenic.pathogenic	Persistent hyperinsulinemic hypoglycemia of infancy (HHF1). Familial hyperinsulinism	missense																																		Precise
rs797045206	ABCC8	6833	11	-	T>C	17442818	L>P	511	2	CTCCGCGGCATCAAGCTGCTGAAGCTGTACGCCTGGGAGAACATCTTCCGC	likely-pathogenic	Persistent hyperinsulinemic hypoglycemia of infancy (HHF1)	missense									*Synonymous											*Synonymous				Synonymous
rs863225280	ABCC8	6833	11	-	G>A	17461722	G>D	228	2	CCCTTCGTGAATCTGCTGTCCAAAGGCACCTACTGGTGGATGAACGCCTTC	pathogenic	Familial hyperinsulinism	missense																												Synonymous	Synonymous		Synonymous
rs1057516718	ABCC8	6833	11	-	C>T	17397014	Q>*	1341	1	GCTGATCCCAAAGAACTGGCCAGACCAAGGGAAGATCCAGATCCAGAACCT	likely-pathogenic	Persistent hyperinsulinemic hypoglycemia of infancy (HHF1)	stop-gained																									*Precise	*Precise	*Precise	*Precise	Precise	*Precise			*Precise	Precise
rs797045209	ABCC8	6833	11	-	C>T	17404525	R>W	1182	1	GTGCTACTTCATCCAGAAGTACTTCCGGGTGGCGTCCAGGTGATGGCCTCA	pathogenic	Transient neonatal diabetes mellitus 2 (TNDM2)	missense																												Precise	Precise		Precise
rs80356634	ABCC8	6833	11	-	A>G	17474961	N>S	72	2	ACATGGCTTCATTTCCCTGGGCACAACCTGCGGTGGATCCTGACCTTCATG	pathogenic	Permanent neonatal diabetes mellitus (PNDM)	missense									*Synonymous								Precise	Precise
rs137852676_1	ABCC8	6833	11	-	G>A	17395852	G>R	1422	1	CTTCCGCATGGTGGACACGTTCGAAGGTGAGTTGTAAGGCGGGCACCCCAC	likely-pathogenic.pathogenic	Permanent neonatal diabetes mellitus (PNDM). Familial hyperinsulinism. Persistent hyperinsulinemic hypoglycemia of infancy (HHF1)	missense																									Synonymous			*Synonymous	Synonymous
rs201682634	ABCC8	6833	11	-	C>T	17474956	R>W	74	1	GCTTCATTTCCCTGGGCACAACCTGCGGTGGATCCTGACCTTCATGCTGCT	likely-pathogenic	Persistent hyperinsulinemic hypoglycemia of infancy (HHF1)	missense																									Precise			Precise	Precise		Precise
rs137852673_0	ABCC8	6833	11	-	C>T	17395915	R>C	1379	1	CTCTTTCCAGATCGGGATCTGCGGCCGCACCGGCAGTGGGAAGTCCTCCTT	likely-pathogenic.pathogenic.uncertain-significance	Transient neonatal diabetes mellitus 2 (TNDM2). Diabetes mellitus type 2 (NIDDM). Permanent neonatal diabetes mellitus (PNDM)	missense																										*Precise	*Precise	*Precise	Precise				*Precise	Precise
rs1057516404	ABCC8	6833	11	-	G>A	17395230	W>*	1451	3	GGAAGTGCTCAGATAGCACACTGTGGGAGGCCCTGGAAATCGCCCAGCTGA	likely-pathogenic	Persistent hyperinsulinemic hypoglycemia of infancy (HHF1)	stop-gained																												Precise	Precise
rs193922402	ABCC8	6833	11	-	C>T	17395611	R>*	1436	1	CCCCGTCCTCTTCAGCGGCACCATCCGGTGAGCCCCACCACCCCTCAGGCC	pathogenic.likely-pathogenic	Familial hyperinsulinism. Persistent hyperinsulinemic hypoglycemia of infancy (HHF1). Permanent neonatal diabetes mellitus (PNDM). Transient neonatal diabetes mellitus 2 (TNDM2). Persistent hyperinsulinemic hypoglycemia of infancy (HHF1). Leucine-induced hypoglycemia (LIH). Diabetes mellitus type 2 (NIDDM)	stop-gained																												Precise	Precise		Precise
rs1057521820	ABCC9	10060	12	-	T>G	21807388	I>M	1469	3	GGGCCTTTGTCCGCAAAAGCAGCATTCTTATTATGGATGAGGCAACAGCTT	likely-pathogenic		missense	Synonymous	Synonymous	Synonymous	Synonymous	Synonymous	Synonymous				Synonymous								Synonymous			Synonymous	Synonymous	Synonymous
rs760889253_1	ABCC9	10060	12	-	C>T	21882807	R>W	660	1	CCTGGACAGCTATGAGCAATCAACACGGCGTCTACGTCCCGCAGAAACAGA	likely-pathogenic		missense																												*Precise	Precise
rs387907211	ABCC9	10060	12	-	C>T	21908099	A>V	478	2	CAGTACTTTATTGCTACAAAGTTGGCAGAGGCTCAGAAAAGTACACTTGTA	pathogenic	Hypertrichotic osteochondrodysplasia	missense																																	*Precise
rs387907227	ABCC9	10060	12	-	G>A	21842440	R>H	1116	2	CCTCCAACCTTGGAATCTCTAACTCGCTCAACACTGCTCTGCCTGTCTGCC	likely-pathogenic.pathogenic	Hypertrichotic osteochondrodysplasia	missense																												*Precise	Precise
rs1001916923	ABCC9	10060	12	-	T>C	21908147	V>A	462	2	TCAAGTGCATTGGTCGGTGCAGCTGTCATTGTGCTCCTTGCGCCAATTCAG	likely-pathogenic		missense																		Synonymous
rs387907230	ABCC9	10060	12	-	C>T	21933888	H>Y	60	1	CCAAAGCTCAAAAGTACAAATTCACCACAACACATGGCTTCATTTTCCGGG	pathogenic	Hypertrichotic osteochondrodysplasia	missense																												*Precise	Precise		*Precise
rs387907228	ABCC9	10060	12	-	C>T	21842441	R>C	1116	1	CCCTCCAACCTTGGAATCTCTAACTCGCTCAACACTGCTCTGCCTGTCTGC	pathogenic	Hypertrichotic osteochondrodysplasia	missense																									*Synonymous	*Synonymous	Synonymous	*Synonymous	Synonymous					Synonymous
rs387906805	ABCC9	10060	12	-	C>T	21805184	T>I	1547	2	GGCCTCTTTTCCACTTTGGTGATGACCAACAAGTAGACCATCATGATCTAT	pathogenic	Atrial fibrillation. familial. 12 (ATFB12)	missense																									*Precise		*Precise	*Precise	Precise					Precise
rs12298510_1	ABCC9	10060	12	-	G>A	21828977	R>K	1217	2	TACTTATTTCTCTCAGCTGCCAACAGATGGCTGGAGGTCAGGACGGTACGT	likely-pathogenic	Hypertrichotic osteochondrodysplasia	missense																																	*Synonymous
rs121909304	ABCC9	10060	12	-	G>A	21801157	A>T	1513	1	GCATCGAGTACACACTATTCTGACGGCAGACCTGGTTATTGTGATGAAGCG	pathogenic	Dilated cardiomyopathy 1O (CMD1O)	missense																												*Synonymous	Synonymous		Precise
rs4010613	ABCD1	215	X	+	C>T	153743055	R>C	617	1	CGAGAAGCAGAGAATCGGCATGGCCCGCATGTTCTACCACAGGTGAGCACT	pathogenic	Adrenoleukodystrophy (ALD)	missense																												*Precise	Precise
rs727503786_1	ABCD1	215	X	+	C>G	153736231	R>G	401	1	GACAGCGGCTGCAGATGCCATTGAGCGGATCATGTCGTCGTACAAGGAGGT	pathogenic.likely-pathogenic		missense																	Synonymous
rs11146842	ABCD1	215	X	+	G>A	153743056	R>H	617	2	GAGAAGCAGAGAATCGGCATGGCCCGCATGTTCTACCACAGGTGAGCACTC	pathogenic	Adrenoleukodystrophy (ALD)	missense																									Precise	*Precise	Precise	*Precise	Precise
rs1131691743	ABCD1	215	X	+	C>T	153726027	T>M	254	2	ATCGCCGGCCTCGTGGTGTTCCTCACGGCCAACGTGCTGCGGGCCTTCTCG	pathogenic.likely-pathogenic	Adrenoleukodystrophy (ALD)	missense																									Precise	*Precise	Precise	*Precise	Precise
rs398123106	ABCD1	215	X	+	C>T	153740710	R>W	591	1	CGTGCACCTGCACCACATCCTGCAGCGGGAGGGAGGTAGGAGGCCTGGGGC	pathogenic.likely-pathogenic		missense																										*Precise	Precise	*Precise	Precise
rs128624222	ABCD1	215	X	+	G>A	153737192	E>K	477	1	GGATGTGGAACAGGGGATCATCTGCGAGAACATCCCCATCGTCACGCCCTC	pathogenic		missense																												Precise	Precise
rs797044610	ABCD1	215	X	+	A>G	153726153	Y>C	296	2	GCCAACTCGGAGGAGATCGCCTTCTATGGGGGCCATGAGGTGGGGCAGGTT	pathogenic-likely-pathogenic.likely-pathogenic	Adrenoleukodystrophy (ALD)	missense																	*Precise	Precise
rs398123107	ABCD1	215	X	+	G>A	153743008	W>*	601	2	CTAGGTTGGGAGGCTATGTGTGACTGGAAGGACGTCCTGTCGGGTGGCGAG	pathogenic		stop-gained																										Precise		Precise	Precise
rs1057516052	ABCD1	215	X	+	C>T	153725795	Q>*	177	1	CCACGCCTACCGCCTCTACTTCTCCCAGCAGACCTACTACCGGGTCAGCAA	pathogenic		stop-gained																									*Precise	*Precise	*Precise	*Precise	Precise				*Precise	Precise
rs1057517954	ABCD1	215	X	+	G>A	153725754	R>H	163	2	GAGGGCCAACTGGCCCTGTCGTTCCGCAGCCGTCTGGTGGCCCACGCCTAC	likely-pathogenic	Adrenoleukodystrophy (ALD)	missense																																		Precise
rs193922097	ABCD1	215	X	+	G>A	153725687	A>T	141	1	GCAGCTGCTGCAGTGGCTCCTCATCGCCCTCCCTGCTACCTTCGTCAACAG	pathogenic	Adrenoleukodystrophy (ALD)	missense																												*Precise	Precise
rs1064793877	ABCD1	215	X	+	C>T	153743250	T>I	632	2	AAGTACGCCCTCCTGGATGAATGCACCAGCGCCGTGAGCATCGACGTGGAA	pathogenic		missense																									*Precise	*Precise	*Precise	*Precise	Precise			Precise		Precise
rs1170974058	ABCD1	215	X	+	C>T	153743495	Y>Y	666	3	CTGTCCCTCTCCTGGCCAGGAAATACCACACACACTTGCTACAGTTCGATG	pathogenic		synonymous-codon																									*Precise		*Precise	*Precise	Precise		*Precise			Precise
rs128624220	ABCD1	215	X	+	C>T	153736372	R>W	418	1	GACGGAGCTGGCTGGCTACACAGCCCGGGTGCACGAGATGTTCCAGGTATT	pathogenic.likely-pathogenic	Adrenoleukodystrophy (ALD)	missense																												*Precise	Precise
rs128624216	ABCD1	215	X	+	A>G	153725709	N>S	148	2	ATCGCCCTCCCTGCTACCTTCGTCAACAGTGCCATCCGTTACCTGGAGGGC	pathogenic	Adrenoleukodystrophy (ALD)	missense	Precise	Precise	Precise	Precise	Precise	Precise	*Precise	*Precise								Precise	Precise	Precise			Precise
rs128624215	ABCD1	215	X	+	C>T	153736195	R>C	389	1	GCGCACAGAAGCCTTCACTATTGCCCGCAACCTCCTGACAGCGGCTGCAGA	pathogenic	Adrenoleukodystrophy (ALD)	missense																																		Precise
rs1131691954	ABCD1	215	X	+	G>A	153726146	A>T	294	1	TGTGGTGGCCAACTCGGAGGAGATCGCCTTCTATGGGGGCCATGAGGTGGG	likely-pathogenic	Adrenoleukodystrophy (ALD)	missense																												*Precise	Precise		*Precise
rs886044777	ABCD1	215	X	+	G>A	153736196	R>H	389	2	CGCACAGAAGCCTTCACTATTGCCCGCAACCTCCTGACAGCGGCTGCAGAT	pathogenic.likely-pathogenic	Adrenoleukodystrophy (ALD)	missense																										Precise		*Precise	Precise
rs128624218	ABCD1	215	X	+	G>A	153726062	G>R	266	1	GCTGCGGGCCTTCTCGCCCAAGTTCGGGGAGCTGGTGGCAGAGGAGGCGCG	pathogenic	Adrenoleukodystrophy (ALD)	missense																									Precise	*Precise	Precise	*Precise	Precise		*Precise
rs1131691916	ABCD1	215	X	+	C>T	153725831	R>W	189	1	CTACCGGGTCAGCAACATGGACGGGCGGCTTCGCAACCCTGACCAGTCTCT	likely-pathogenic.uncertain-significance	Adrenoleukodystrophy (ALD)	missense																												*Precise	Precise		*Precise
rs193922094	ABCD1	215	X	+	T>C	153740195	L>P	531	2	CTCTGGCCCACGTACGGTGGTGTGCTCTACAAGCCCCCACCCCAGCGCATG	likely-pathogenic	Adrenoleukodystrophy (ALD)	missense										*Synonymous
rs128624224	ABCD1	215	X	+	C>T	153740155	R>W	518	1	TGGCTGCGGCAAGAGCTCCCTGTTCCGGATCCTGGGTGGGCTCTGGCCCAC	pathogenic	Adrenoleukodystrophy (ALD)	missense																												Precise	Precise
rs201777056	ABCD4	5826	14	-	A>G	74292623	Y>C	277	2	GTCCAGAATGCCTTTGTGTGCATCTACCTCATCAGCTGCTTCACCCAGCTC	pathogenic.not-provided	METHYLMALONIC ACIDURIA AND HOMOCYSTINURIA. cblJ TYPE (MAHCJ)	missense	*Precise	*Precise	*Precise	*Precise	*Precise	*Precise												*Precise			Precise	Precise	Precise	Precise
rs119479065	ABCG5	64240	2	-	C>T	43824015	R>*	408	1	CCTCCTTTTCTTCGTTCTGCGGGTCCGAAGCAATGTGCTAAAGGGTGCTAT	pathogenic	Sitosterolemia (STSL)	stop-gained																												Precise	Precise		Precise
rs119480069	ABCG5	64240	2	-	G>A	43824071	R>H	389	2	AGAAATAAGCTGGCAGTGATTACGCGTCTCCTTCAGAATCTGATCATGGGT	pathogenic	Sitosterolemia (STSL)	missense																												*Precise	Precise		*Precise		*Precise
rs119479066	ABCG5	64240	2	-	C>T	43826429	R>*	243	1	CCTGGTGGAACTGGCTCGCAGGAACCGAATTGTGGTTCTCACCATTCACCA	pathogenic	Sitosterolemia (STSL)	stop-gained																												*Precise	Precise
rs137852987_0	ABCG8	64241	2	+	G>A	43872094	W>*	361	3	TGCGTGACTTAGATGACTTTCTATGGAAAGCAGAGACGAAGGATCTTGACG	pathogenic	Sitosterolemia (STSL)	stop-gained																										Synonymous		Synonymous	Synonymous		Precise
rs544500542	ABCG8	64241	2	+	G>A	43875265	W>*	535	3	TCCTGCTGCACTTCCTGCTGGTGTGGCTGGTGGTCTTCTGTTGCAGGATTA	pathogenic		stop-gained																												*Precise	Precise
rs137852991	ABCG8	64241	2	+	C>T	43873809	R>*	411	1	AAGTCGTCAGATTTCCAACGACTTCCGAGACCTGCCCACCCTCCTCATCCA	likely-pathogenic	Sitosterolemia (STSL)	stop-gained																																	*Precise
rs587777603	ABHD12	26090	20	-	G>A	25320264	W>*	159	3	ACGCCCAAGGCAAAGACCAGATGTGGTATGAGGATGCCTTGGCTTCCAGCC	pathogenic		stop-gained																									Precise	*Precise	Precise	*Precise	Precise
rs758316679	ABHD12	26090	20	-	C>T	25339350	R>*	65	1	CTATTCATTGCTTTTCTCTTGCAGGCGAAAGGGCGTGTGGTTGCGCCTGAG	pathogenic	Retinal dystrophy	stop-gained																												*Precise	Precise				*Precise
rs587777604	ABHD12	26090	20	-	G>A	25317064	R>H	186	2	TTCTTCTCCAGAGGAGGCGACCACCGCGTGGAGCTTTACAAGGTGAGTGCA	pathogenic		missense																									*Precise	*Precise	Precise	*Precise	Precise					Precise
rs776800006	ABHD12	26090	20	-	C>T	25306909	R>*	292	1	GTTTCCATCTTGTCTCCAGATATATCGATACTTCCCTGGGTTTGACTGGTT	pathogenic.likely-pathogenic	Polyneuropathy. hearing loss. ataxia. retinitis pigmentosa. and cataract (PHARC)	stop-gained																												Synonymous	Synonymous		Synonymous
rs267606624	ABHD12	26090	20	-	C>T	25302322	R>*	352	1	GCTCTATAGCATCGCCGCACCAGCTCGAAGCTTCCGAGATTTCAAAGTTCA	pathogenic	Polyneuropathy. hearing loss. ataxia. retinitis pigmentosa. and cataract (PHARC)	stop-gained																												*Synonymous	Synonymous
rs752473449	ABHD5	51099	3	+	C>T	43702421	R>*	114	1	TGCTTTTGACCTATTGGGTTTTGGACGAAGTAGTAGACCCAGGTTTGACAG	pathogenic		stop-gained																									*Precise	*Precise	Precise	*Precise	Precise				*Precise	Precise
rs121913448	ABL1	25	9	+	G>A	130862976	E>K	255	1	CAAGCTGGGCGGGGGCCAGTACGGGGAGGTGTACGAGGGCGTGTGGAAGAA	likely-pathogenic	Chronic myelogenous leukemia (CML)	missense																												Precise	Precise
rs121913459	ABL1	25	9	+	C>T	130872896	T>I	315	2	CGGGAGCCCCCGTTCTATATCATCACTGAGTTCATGACCTACGGGAACCTC	pathogenic.likely-pathogenic	Leukemia. Philadelphia chromosome-positive. resistant to imatinib. Chronic myelogenous leukemia (CML). Lymphoblastic leukemia. acute. with lymphomatous features (LALL)	missense																									*Synonymous	*Synonymous	Synonymous	*Synonymous	Synonymous					Synonymous
rs121913457	ABL1	25	9	+	T>C	130873004	M>T	351	2	ATGGCCACTCAGATCTCGTCAGCCATGGAGTACCTGGAGAAGAAAAACTTC	pathogenic.likely-pathogenic	Chronic myeloid leukemia. resistant to imatinib. Chronic myelogenous leukemia (CML)	missense									*Synonymous									Synonymous
rs1057519772	ABL1	25	9	+	A>G	130872895	T>A	315	1	CCGGGAGCCCCCGTTCTATATCATCACTGAGTTCATGACCTACGGGAACCT	likely-pathogenic	Chronic myelogenous leukemia (CML)	missense	Precise	Precise	Precise	Precise	Precise	Precise	*Precise	*Precise									*Precise	*Precise		*Precise	Precise	Precise	Precise
rs1060499547	ABL1	25	9	+	A>G	130862890	Y>C	226	2	CCAAAGCGCAACAAGCCCACTGTCTATGGTGTGTCCCCCAACTACGACAAG	pathogenic	Congenital heart disease (CHD). Failure to thrive. Abnormality of skeletal morphology. CONGENITAL HEART DEFECTS AND SKELETAL MALFORMATIONS SYNDROME (CHDSKM)	missense																	Precise	Precise
rs121913453	ABL1	25	9	+	G>A	130862962	G>E	250	2	ATCACCATGAAGCACAAGCTGGGCGGGGGCCAGTACGGGGAGGTGTACGAG	likely-pathogenic	Chronic myelogenous leukemia (CML)	missense																									*Precise	*Precise	*Precise	*Precise	Precise				*Precise	Precise
rs387906517	ABL1	25	9	+	G>A	130862919	E>K	236	1	TGTGTCCCCCAACTACGACAAGTGGGAGATGGAACGCACGGACATCACCAT	pathogenic.likely-pathogenic	Leukemia. Philadelphia chromosome-positive. resistant to imatinib. Chronic myelogenous leukemia (CML)	missense																									Precise		Precise	*Precise	Precise
rs121913461	ABL1	25	9	+	T>C	130862970	Y>H	253	1	GAAGCACAAGCTGGGCGGGGGCCAGTACGGGGAGGTGTACGAGGGCGTGTG	pathogenic.likely-pathogenic	Leukemia. Philadelphia chromosome-positive. resistant to imatinib. Chronic myelogenous leukemia (CML). Lymphoblastic leukemia. acute. with lymphomatous features (LALL)	missense	*Synonymous	*Synonymous	*Synonymous	*Synonymous	*Synonymous	*Synonymous	*Synonymous			*Synonymous						Precise	Precise	*Synonymous		*Synonymous	Synonymous	Synonymous	Synonymous
rs121913450	ABL1	25	9	+	A>G	130873016	E>G	355	2	ATCTCGTCAGCCATGGAGTACCTGGAGAAGAAAAACTTCATCCACAGGTAG	likely-pathogenic	Chronic myelogenous leukemia (CML)	missense	Synonymous	Synonymous	Synonymous	Synonymous	Synonymous	Synonymous											*Synonymous	Synonymous				Synonymous	Synonymous
rs137853304	ABL1	25	9	+	T>C	130872883	F>L	311	1	AGGGGTCTGCACCCGGGAGCCCCCGTTCTATATCATCACTGAGTTCATGAC	pathogenic	Chronic myeloid leukemia. resistant to imatinib	missense																		Synonymous
rs137876115_1	ABRAXAS1	84142	4	-	C>T	83470315	Q>*	13	1	AGAGAGGCTGCTTCACAAAAACTTGCAGGAGCATTTTTCAAACCAAGACCT	conflicting-interpretations-of-pathogenicity.likely-pathogenic.benign.uncertain-significance		stop-gained																												*Precise	Precise
rs778203609	ACAD8	27034	11	+	G>A	134258520	C>Y	129	2	CTTCTTGGTGTACCTATCAGCATGTGTGCCTGGATGATTGATAGCTTCGGA	likely-pathogenic		missense																												*Precise	Precise
rs121908422	ACAD8	27034	11	+	G>A	134261338	R>Q	302	2	CTCACCCGAGACCACCTCAATGTCCGGAAGCAGTTTGGAGAGCCTCTGGCC	pathogenic.uncertain-significance	Deficiency of isobutyryl-CoA dehydrogenase	missense																												*Precise	Precise
rs779385985	ACAD8	27034	11	+	A>G	134258607	Y>C	158	2	TGTACCATGGAGAAGTTTGCTTCCTACTGCCTCACTGAACCAGGTGAATTT	likely-pathogenic		missense																*Precise	*Precise
rs121908419	ACAD8	27034	11	+	G>A	134262556	G>S	377	1	GGCCTTGCAGATGCACGGGGGCTACGGCTACCTGAAGGATTACGCTGTTCA	pathogenic-likely-pathogenic.pathogenic	Deficiency of isobutyryl-CoA dehydrogenase	missense																												Precise	Precise
rs121908420	ACAD8	27034	11	+	C>T	134261786	R>W	330	1	TATGGCAACAAGGCTGGTGGCCGCGCGGCTGATGGTCCGCAATGCAGCAGT	likely-pathogenic	Deficiency of isobutyryl-CoA dehydrogenase	missense																												*Precise	Precise
rs751633406	ACAD8	27034	11	+	G>A	134257214	A>T	113	1	TACCTCTGTCATTTTTGAAGCCTTGGCTACAGGCTGCACCAGCACCACAGC	uncertain-significance.likely-pathogenic	Deficiency of isobutyryl-CoA dehydrogenase	missense																												*Precise	Precise
rs121908421_1	ACAD8	27034	11	+	C>T	134261300	H>H	289	3	CTTCCTGCTCCCTGGGGGCTGCCCACGCCTCTGTCATCCTCACCCGAGACC	pathogenic		synonymous-codon																									*Precise	*Precise	Precise	*Precise	Precise		*Precise			Precise
rs200620279	ACAD8	27034	11	+	G>A	134261756	A>T	320	1	GCTGCAGTACTTGCAATTCACACTGGCTGATATGGCAACAAGGCTGGTGGC	pathogenic.uncertain-significance	Deficiency of isobutyryl-CoA dehydrogenase	missense																									*Precise	*Precise	Precise	*Precise	Precise					Precise
rs778786636_0	ACAD9	28976	3	+	C>G	128912566	R>G	609	1	AGTGTCCCAGCAGATCCTTGAGAAGCGAGCCTATATCTGTGCCCACCCTCT	likely-pathogenic		missense	Synonymous	Synonymous	Synonymous	Synonymous	Synonymous	Synonymous											Synonymous	Synonymous			Synonymous	Synonymous	Synonymous
rs781156571	ACAD9	28976	3	+	G>A	128908204	R>Q	433	2	CCACAGGGAACCAATGAGATTCTCCGGATGTACATCGCCCTGACGGGTCTG	pathogenic	Acyl-CoA dehydrogenase family. member 9. deficiency of (MC1DN20)	missense																												Precise	Precise		Precise
rs377022708	ACAD9	28976	3	+	C>T	128910051	R>W	532	1	CATGGAGGAGCAGCTGGTACTGAAGCGGGTGGCCAACATCCTCATCAACCT	likely-pathogenic.pathogenic	Acyl-CoA dehydrogenase family. member 9. deficiency of (MC1DN20). Acyl-CoA dehydrogenase family. member 9. deficiency of (MC1DN20)	missense																												*Precise	Precise
rs387907042	ACAD9	28976	3	+	G>A	128899450	R>Q	266	2	AAACCCGAAGATAAATTAGGCATTCGGGGCTCCAACAGTAAGTAGCTCCTG	pathogenic	Acyl-CoA dehydrogenase family. member 9. deficiency of (MC1DN20)	missense																												*Precise	Precise
rs370266841	ACAD9	28976	3	+	G>A	128908215	A>T	437	1	CAATGAGATTCTCCGGATGTACATCGCCCTGACGGGTCTGCAGCATGCCGG	likely-pathogenic		missense																												*Precise	Precise
rs778786636_1	ACAD9	28976	3	+	C>T	128912566	R>*	609	1	AGTGTCCCAGCAGATCCTTGAGAAGCGAGCCTATATCTGTGCCCACCCTCT	likely-pathogenic		stop-gained																										*Precise	*Precise	*Precise	Precise					Precise
rs863224845	ACAD9	28976	3	+	C>T	128912587	P>S	616	1	GAAGCGAGCCTATATCTGTGCCCACCCTCTGGACAGGACATGCTGAGGCAG	likely-pathogenic	Acyl-CoA dehydrogenase family. member 9. deficiency of (MC1DN20)	missense																									Precise	*Synonymous	Synonymous	*Precise	Precise					Synonymous
rs875989867	ACADM	34	1	+	A>G	75749452	R>G	248	1	CATGGGCCAGCGATGTTCAGATACTAGAGGAATTGTCTTCGAAGATGTGAA	pathogenic	Medium-chain acyl-coenzyme A dehydrogenase deficiency (ACADMD)	missense	Precise	Precise	Precise	Precise	Precise	Precise												Precise			Precise
rs121434275	ACADM	34	1	+	T>C	75761300	I>T	375	2	CAGTTAGCTACTGATGCTGTGCAGATACTTGGAGGCAATGGATTTAATACA	pathogenic	Medium-chain acyl-coenzyme A dehydrogenase deficiency (ACADMD)	missense																		Precise
rs1215335509	ACADM	34	1	+	G>A	75750514	E>K	305	1	GGATGAAGCTACCAAGTATGCCCTGGAAAGGAAAACTTTCGGAAAGCTACT	likely-pathogenic		missense																										Precise		Precise	Precise		Precise
rs786204631	ACADM	34	1	+	T>C	75761153	M>T	326	2	GCAATATCATTTATGCTGGCTGAAATGGCAATGAAAGTTGAACTAGCTAGA	likely-pathogenic	Medium-chain acyl-coenzyme A dehydrogenase deficiency (ACADMD)	missense																	Precise	Precise
rs875989876	ACADM	34	1	+	T>C	75734867	M>T	155	2	GGGAGAATGACTGAGGAGCCATTGATGTGTGTGAGTATGTGTAACTGCCGC	pathogenic	Medium-chain acyl-coenzyme A dehydrogenase deficiency (ACADMD)	missense																		*Precise
rs121434276	ACADM	34	1	+	T>C	75749440	C>R	244	1	TTAGGAATTAAACATGGGCCAGCGATGTTCAGATACTAGAGGAATTGTCTT	pathogenic	Medium-chain acyl-coenzyme A dehydrogenase deficiency (ACADMD)	missense							Precise											Precise
rs1227800781	ACADM	34	1	+	A>G	75761231	Y>C	352	2	GTTGATTCTGGTCGTCGAAATACCTATTATGCTTCTATTGCAAAGGCATTT	pathogenic		missense									*Precise		*Precise	*Precise	*Precise	*Precise			*Precise	*Precise
rs398123074	ACADM	34	1	+	T>C	75732869	I>T	78	2	TTCTTCTAGTATCCAGTCCCCCTAATTAGAAGAGCCTGGGAACTTGGTTTA	pathogenic	Medium-chain acyl-coenzyme A dehydrogenase deficiency (ACADMD)	missense									*Synonymous					*Precise		*Precise	*Precise	Synonymous		*Synonymous	Synonymous
rs121434278	ACADM	34	1	+	G>A	75740094	G>R	195	1	TGGTCAGAAGATGTGGATAACCAACGGAGGAAAAGCTAATTGGTATGTTGT	pathogenic.pathogenic-likely-pathogenic	Medium-chain acyl-coenzyme A dehydrogenase deficiency (ACADMD)	missense																									Synonymous			*Synonymous	Synonymous
rs121434274	ACADM	34	1	+	G>A	75749509	G>R	267	1	TAAAGAAAATGTTTTAATTGGTGACGGAGCTGGTTTCAAAGTTGCAATGGG	pathogenic.pathogenic-likely-pathogenic	Medium-chain acyl-coenzyme A dehydrogenase deficiency (ACADMD)	missense																												*Synonymous	Synonymous
rs770273135	ACADM	34	1	+	T>C	75745904	I>T	233	2	GAAGCAGATACCCCAGGAATTCAGATTGGGAGAAAGGTAAAGTATTTATTA	likely-pathogenic	Hydrocephalus. congenital. 2. with or without brain or eye anomalies (HYC2)	missense																		Precise
rs1057521114	ACADM	34	1	+	A>G	75732854	Y>C	73	2	TTAACTCAGTTCTTTTTCTTCTAGTATCCAGTCCCCCTAATTAGAAGAGCC	likely-pathogenic		missense									*Synonymous		*Synonymous	*Synonymous	*Synonymous	*Synonymous			Precise	Precise
rs746136472	ACADM	34	1	+	T>C	75733561	L>S	107	2	GGACTTGGAACTTTTGATGCTTGTTTAATTAGTGAAGAATTGGCTTATGGA	likely-pathogenic.uncertain-significance	Medium-chain acyl-coenzyme A dehydrogenase deficiency (ACADMD)	missense	*Precise	*Precise	*Precise	*Precise	*Precise	*Precise	*Precise	*Precise							*Precise			*Precise	*Precise	*Precise	Precise	Precise	Precise	Precise
rs1057516564	ACADM	34	1	+	C>T	75761125	Q>*	317	1	ATTTTTTTCTTTTTAATTCTAGCACCAAGCAATATCATTTATGCTGGCTGA	likely-pathogenic	Medium-chain acyl-coenzyme A dehydrogenase deficiency (ACADMD)	stop-gained																												*Precise	Precise		*Precise
rs121434279	ACADM	34	1	+	A>G	75740088	T>A	193	1	TATTAATGGTCAGAAGATGTGGATAACCAACGGAGGAAAAGCTAATTGGTA	pathogenic	Medium-chain acyl-coenzyme A dehydrogenase deficiency (ACADMD)	missense															*Precise			Precise
rs1057516778	ACADM	34	1	+	A>G	75724788	M>V	1	1	CCGAGTGGCCGGAACGGGAGCCAACATGGCAGCGGGGTTCGGGCGATGCTG	likely-pathogenic	Medium-chain acyl-coenzyme A dehydrogenase deficiency (ACADMD)	missense							Precise	*Precise										Precise
rs77931234	ACADM	34	1	+	A>G	75761161	K>E	329	1	ATTTATGCTGGCTGAAATGGCAATGAAAGTTGAACTAGCTAGAATGAGTTA	pathogenic	Medium-chain acyl-coenzyme A dehydrogenase deficiency (ACADMD)	missense																	Precise
rs398123072	ACADM	34	1	+	C>T	75732682	R>C	53	1	GCAGAAAGAATTTCAAGCTACTGCTCGTAAATTTGCCAGAGAGGAAATCAT	pathogenic.pathogenic-likely-pathogenic	Medium-chain acyl-coenzyme A dehydrogenase deficiency (ACADMD)	missense																																	*Synonymous
rs1057518408	ACADM	34	1	+	A>G	75749449	T>A	247	1	AAACATGGGCCAGCGATGTTCAGATACTAGAGGAATTGTCTTCGAAGATGT	likely-pathogenic		missense	Precise	Precise	Precise	Precise	Precise	Precise	*Precise											Precise			Precise
rs183161718	ACADS	35	12	+	C>T	120739339	P>L	377	2	GGCATGGGCTACGTGACAGAGATGCCGGCAGAGCGGCACTACCGCGACGCC	uncertain-significance.likely-pathogenic	Deficiency of butyryl-CoA dehydrogenase (ACADSD)	missense																												*Precise	Precise
rs28940875	ACADS	35	12	+	C>T	120739347	R>W	380	1	CTACGTGACAGAGATGCCGGCAGAGCGGCACTACCGCGACGCCCGCATCAC	likely-pathogenic.pathogenic	Deficiency of butyryl-CoA dehydrogenase (ACADSD)	missense																												*Precise	Precise
rs932525260	ACADS	35	12	+	G>A	120738860	R>Q	325	2	ATGGCCCTGGCCCTGGAGAGTGCCCGGCTGCTGACCTGGCGCGCTGCCATG	likely-pathogenic.uncertain-significance	Deficiency of butyryl-CoA dehydrogenase (ACADSD)	missense																												*Precise	Precise
rs61732144	ACADS	35	12	+	C>T	120737094	R>C	107	1	CGCCATCGCCATGGAGGAGATCAGCCGTGGCTGCGCCTCCACCGGAGTCAT	pathogenic	Deficiency of butyryl-CoA dehydrogenase (ACADSD)	missense																									Precise	*Synonymous	*Synonymous	*Precise	Precise			*Precise		Synonymous
rs28941773	ACADS	35	12	+	C>T	120739168	S>L	353	2	GCAGCCATGGCCAAGCTGGCCGCCTCGGAGGCCGCGACCGCCATCAGCCAC	conflicting-interpretations-of-pathogenicity.likely-pathogenic	Deficiency of butyryl-CoA dehydrogenase (ACADSD)	missense																									Precise		Precise	*Precise	Precise
rs117356004	ACADS	35	12	+	G>A	120737097	G>S	108	1	CATCGCCATGGAGGAGATCAGCCGTGGCTGCGCCTCCACCGGAGTCATCAT	likely-pathogenic		missense																									*Precise	*Precise	*Precise	*Precise	Precise	*Precise	*Precise		*Precise	Precise
rs1800556	ACADS	35	12	+	C>T	120737875	R>W	171	1	TGCAGGAGCTGCGTCCACCACCGCCCGGGCCGAGGGCGACTCATGGGTTCT	pathogenic.conflicting-interpretations-of-pathogenicity.benign	Deficiency of butyryl-CoA dehydrogenase (ACADSD)	missense																												*Precise	Precise
rs1799958	ACADS	35	12	+	G>A	120738280	G>S	209	1	GAAAACCACCCGCCTCTCCTTTCAGGGCATCAGTGCCTTCCTGGTCCCCAT	pathogenic.conflicting-interpretations-of-pathogenicity.benign	Deficiency of butyryl-CoA dehydrogenase (ACADSD)	missense																										Precise		Precise	Precise
rs147442301	ACADS	35	12	+	C>T	120727143	P>L	55	2	GACTTTGCCGAGAAGGAGTTGTTTCCCATTGCAGCCCAGGTGGATAAGGAA	likely-pathogenic	Deficiency of butyryl-CoA dehydrogenase (ACADSD)	missense																										Synonymous		Synonymous	Synonymous
rs28940872	ACADS	35	12	+	C>T	120739356	R>C	383	1	AGAGATGCCGGCAGAGCGGCACTACCGCGACGCCCGCATCACTGAGATCTA	likely-pathogenic.pathogenic	Deficiency of butyryl-CoA dehydrogenase (ACADSD)	missense																										Precise		*Precise	Precise
rs752677472_1	ACADS	35	12	+	C>T	120737404	Q>*	137	1	GAAGTTTGGCTCCAAGGAGCAGAAGCAGGCGTGGGTCACGCCTTTCACCAG	likely-pathogenic	Deficiency of butyryl-CoA dehydrogenase (ACADSD)	stop-gained																												*Precise	Precise					Precise
rs539219309	ACADS	35	12	+	C>T	120738551	R>C	272	1	CCCACAGCAAACCCTGGACATGGGCCGCATCGGCATCGCCTCCCAGGCCCT	likely-pathogenic.uncertain-significance	Deficiency of butyryl-CoA dehydrogenase (ACADSD)	missense																												*Precise	Precise
rs149107232_0	ACADS	35	12	+	G>A	120737412	W>*	139	3	GCTCCAAGGAGCAGAAGCAGGCGTGGGTCACGCCTTTCACCAGTGGTGACA	likely-pathogenic	Deficiency of butyryl-CoA dehydrogenase (ACADSD)	stop-gained																												*Precise	Precise				*Precise
rs1001298373	ACADS	35	12	+	C>T	120737077	A>V	101	2	CTCGATTACCTGGCCTACGCCATCGCCATGGAGGAGATCAGCCGTGGCTGC	likely-pathogenic		missense																									Precise	*Precise	Precise	*Precise	Precise
rs140853839	ACADS	35	12	+	C>T	120738874	R>C	330	1	GGAGAGTGCCCGGCTGCTGACCTGGCGCGCTGCCATGCTGAAGGATAACAA	pathogenic	Deficiency of butyryl-CoA dehydrogenase (ACADSD)	missense																									*Precise	*Precise	Precise	*Precise	Precise					Precise
rs537072819	ACADS	35	12	+	C>T	120739365	R>C	386	1	GGCAGAGCGGCACTACCGCGACGCCCGCATCACTGAGATCTACGAGGGCAC	likely-pathogenic.uncertain-significance	Deficiency of butyryl-CoA dehydrogenase (ACADSD)	missense																												*Precise	Precise
rs541587321	ACADS	35	12	+	C>T	120739194	Q>*	362	1	GGAGGCCGCGACCGCCATCAGCCACCAGGTGAGTGTCCACAGTGAGCTCTG	likely-pathogenic.uncertain-significance	Deficiency of butyryl-CoA dehydrogenase (ACADSD)	stop-gained																												*Precise	Precise			*Precise
rs121908006	ACADS	35	12	+	C>T	120738859	R>W	325	1	CATGGCCCTGGCCCTGGAGAGTGCCCGGCTGCTGACCTGGCGCGCTGCCAT	pathogenic.uncertain-significance	Deficiency of butyryl-CoA dehydrogenase (ACADSD)	missense																										Precise	*Synonymous	Precise	Precise					Synonymous
rs137852649	ACADSB	36	10	+	C>T	123043127	L>F	153	1	AGGGAAACCTGAAAACAAATTGGGGCTCAGAGCTTCTTCCACCTGCCCGTT	pathogenic	Deficiency of 2-methylbutyryl-CoA dehydrogenase (ACADSB)	missense																									Precise			*Precise	Precise
rs1131691808	ACADVL	37	17	+	T>C	7221593	L>P	178	2	CATGACCTTGGCGTGGGCATTACCCTGGGGGCCCATCAGAGCATCGGTTTC	likely-pathogenic		missense																Precise	Precise
rs200788251	ACADVL	37	17	+	G>A	7222289	G>R	289	1	AGCTTTTGTGGTGGAGAGGGGCTTCGGGGGCATTACCCAGTGAGTGAATTT	likely-pathogenic.pathogenic	Very long chain acyl-CoA dehydrogenase deficiency (VLCAD)	missense																												*Precise	Precise	*Precise	*Precise		*Precise
rs727503788_1	ACADVL	37	17	+	C>T	7220124	S>L	22	2	CACTGAACCCCCACTCCCCACAGCTCGCGGCTCACGGCGCTCCTGGGGCAG	pathogenic		missense																									Precise	*Precise	Precise	*Precise	Precise
rs200771970	ACADVL	37	17	+	G>A	7224243	R>Q	511	2	GGAGAGGCAGGCAAACAGCTGAGGCGGTAGGCTTAGGGCCAGAGCCAGGGG	uncertain-significance.likely-pathogenic	Very long chain acyl-CoA dehydrogenase deficiency (VLCAD)	missense																												*Precise	Precise		*Precise
rs727503791	ACADVL	37	17	+	G>A	7221598	A>T	180	1	CCTTGGCGTGGGCATTACCCTGGGGGCCCATCAGAGCATCGGTTTCAAAGG	conflicting-interpretations-of-pathogenicity.pathogenic.uncertain-significance	Very long chain acyl-CoA dehydrogenase deficiency (VLCAD)	missense																									*Precise	*Precise	*Precise	*Precise	Precise				*Precise	Precise
rs796051908	ACADVL	37	17	+	C>T	7221542	A>V	161	2	AGATTCCTGCTTCCCCTCCAGTACGCCCGTTTGGTGGAGATCGTGGGCATG	uncertain-significance.likely-pathogenic	Very long chain acyl-CoA dehydrogenase deficiency (VLCAD)	missense																												*Precise	Precise
rs533055438	ACADVL	37	17	+	G>A	7223859	G>D	439	2	GATGAATGCATCCAAATCATGGGGGGTATGGGCTTCATGAAGGTACAGGAC	pathogenic.uncertain-significance	Very long chain acyl-CoA dehydrogenase deficiency (VLCAD)	missense																										Precise		Precise	Precise
rs113994168	ACADVL	37	17	+	C>T	7222203	T>M	260	2	AATGGGGGCCTAGCAGACATCTTCACGGTCTTTGCCAAGACACCAGTTACA	pathogenic-likely-pathogenic.pathogenic	Very long chain acyl-CoA dehydrogenase deficiency (VLCAD)	missense																									Precise	*Precise	Precise	*Precise	Precise
rs138834083	ACADVL	37	17	+	G>A	7223816	A>T	425	1	CTCATCTGTTCTTTGTCCCTAGGAGGCAGCCTGGAAGGTGACAGATGAATG	likely-pathogenic.uncertain-significance	Very long chain acyl-CoA dehydrogenase deficiency (VLCAD)	missense																												*Synonymous	Synonymous		*Synonymous		*Synonymous
rs118204014	ACADVL	37	17	+	C>T	7224966	R>W	613	1	CCTTCCCTCTCCCCAGGCTGCAGCTCGGATCCGAGAGGGCATGGCCGCCCT	likely-pathogenic.pathogenic	Very long chain acyl-CoA dehydrogenase deficiency (VLCAD)	missense																									Precise			Precise	Precise		*Synonymous
rs118204017	ACADVL	37	17	+	T>C	7224007	F>L	458	1	GCGTGTGCTCCGAGATCTTCGCATCTTCCGGATCTTTGAGGGGACAAATGA	pathogenic	Very long chain acyl-CoA dehydrogenase deficiency (VLCAD)	missense	Synonymous	Synonymous	Synonymous	Synonymous	Synonymous	Synonymous	*Synonymous	Precise										Synonymous			Synonymous	Synonymous	Synonymous
rs28934585	ACADVL	37	17	+	C>T	7220519	P>L	65	2	TCTGACGCTCTGACCAGGAAAAAACCGGCCAAGGCGGTAGGTAGCCCCGAG	benign.pathogenic.benign-likely-benign	Very long chain acyl-CoA dehydrogenase deficiency (VLCAD). Very long chain acyl-CoA dehydrogenase deficiency (VLCAD)	missense																												*Precise	Precise		*Precise	*Precise
rs1220348903	ACADVL	37	17	+	G>A	7221638	G>D	193	2	GGTTTCAAAGGCATCCTGCTCTTTGGCACAAAGGCCCAGAAAGAAAAATAC	uncertain-significance.likely-pathogenic	Very long chain acyl-CoA dehydrogenase deficiency (VLCAD)	missense																															Precise
rs200573371	ACADVL	37	17	+	G>A	7222669	G>E	294	2	TTTCCCACACTGCCCTGACACAGTGGGCCCCCTGAGAAGAAGATGGGCATC	uncertain-significance.pathogenic	Very long chain acyl-CoA dehydrogenase deficiency (VLCAD)	missense																												*Precise	Precise		*Precise		*Precise
rs794727112	ACADVL	37	17	+	G>A	7224002	R>H	456	2	GTAGAGCGTGTGCTCCGAGATCTTCGCATCTTCCGGATCTTTGAGGGGACA	uncertain-significance.likely-pathogenic	Very long chain acyl-CoA dehydrogenase deficiency (VLCAD)	missense																															Precise
rs786204536	ACADVL	37	17	+	C>T	7222014	R>*	229	1	AAGCGGGTCAGATGCAGCCTCCATCCGAACCTCTGCTGTGCCCAGCCCCTG	pathogenic.likely-pathogenic	Very long chain acyl-CoA dehydrogenase deficiency (VLCAD)	stop-gained																															Precise
rs113994167	ACADVL	37	17	+	T>C	7222272	V>A	283	2	GTGAAGGAGAAGATCACAGCTTTTGTGGTGGAGAGGGGCTTCGGGGGCATT	pathogenic	Very long chain acyl-CoA dehydrogenase deficiency (VLCAD)	missense	*Precise	*Precise	*Precise	*Precise	*Precise	*Precise	*Precise									*Precise	*Precise	*Precise		*Precise	Precise	Precise	Precise	Precise
rs956279629	ACADVL	37	17	+	A>G	7222801	N>S	338	2	TTCAAGGTTGCCATGCACATCCTCAACAATGGAAGGTTTGGCATGGCTGCG	likely-pathogenic		missense	Precise	Precise	Precise	Precise	Precise	Precise												Precise		*Precise	Precise
rs371065660	ACAN	176	15	+	C>T	88840069	A>V	171	2	CGCTACACCCTCGACTTTGACAGGGCGCAGCGGGCCTGCCTGCAGAACAGT	likely-pathogenic		missense																									*Precise	*Precise	*Precise	*Precise	Precise	*Precise			*Precise	Precise
rs267606625	ACAN	176	15	+	G>A	88872941	V>M	2379	1	CTTTTTTGCCGCTGGAGAGGACTGTGTGGTGATGATCTGGCACGAGAAGGG	pathogenic	Osteochondritis dissecans (SSOAOD)	missense																												*Precise	Precise		*Precise
rs120074141	ACAT1	38	11	+	G>A	108139009	G>R	183	1	GCTTGAAGATTTGATTGTAAAAGACGGGCTAACTGATGTCTACAATAAAAT	pathogenic	Deficiency of acetyl-CoA acetyltransferase	missense																																	*Synonymous
rs120074144_1	ACAT1	38	11	+	C>T	108141688	Q>*	272	1	AGTTCCAAAGCTGAAGACAGTTTTCCAGAAAGAAAATGGTTAGTGTTAAGA	pathogenic	Deficiency of acetyl-CoA acetyltransferase	stop-gained																												*Precise	Precise
rs886041122	ACAT1	38	11	+	C>T	108142500	T>M	297	2	GGAGCAGCTGCTCTGGTTCTCATGACGGCAGATGCAGCGAAGAGGCTCAAT	pathogenic		missense																												*Precise	Precise
rs761345398	ACE	1636	17	+	G>A	63483173	R>Q	496	2	TACAACTTCGACTGGTGGTATCTTCGGTGAGAGGAGGGATAGAAAAGCCTT	likely-pathogenic		missense																												*Precise	Precise		*Precise
rs121912704_1	ACE	1636	17	+	C>T	63480479	Y>Y	266	3	TCCGCCGCGCACTGCATCGCCGATACGGAGACAGATACATCAACCTCAGGG	pathogenic		synonymous-codon																												*Precise	Precise			Precise	*Precise
rs367797185	ACE	1636	17	+	C>T	63483494	R>*	508	1	TCAGGGGATCTGTCCTCCTGTTACCCGAAACGAAACCCACTTTGATGCTGG	likely-pathogenic.pathogenic	Renal dysplasia (RTD)	stop-gained																												*Precise	Precise		*Precise		*Precise
rs397514688	ACE	1636	17	+	C>T	63483172	R>*	496	1	CTACAACTTCGACTGGTGGTATCTTCGGTGAGAGGAGGGATAGAAAAGCCT	pathogenic	Renal dysplasia (RTD)	stop-gained																												Synonymous	Synonymous		Precise
rs121912703	ACE	1636	17	+	C>T	63496977	P>L	1228	2	GGCTGGCCGCAGTACAACTGGACGCCGAACTCCGGTACCGCCACCCACCCC	pathogenic	Angiotensin i-converting enzyme. benign serum increase	missense																										*Precise	*Precise	*Precise	Precise			*Precise		Precise
rs779422412	ACE	1636	17	+	C>T	63478093	Q>*	138	1	TGCCAACCTGCCCCTGGCTAAGCGGCAGCAGGTGGGCTGAGGGCTGAGGCA	pathogenic		stop-gained																									*Precise	*Precise	*Precise	*Precise	Precise				*Precise	Precise
rs863223881	ACO2	50	22	+	G>A	41526302	G>D	601	2	ACCACTGACCACATCTCAGCTGCTGGCCCCTGGCTCAAGTTCCGTGGGCAC	likely-pathogenic		missense																												*Precise	Precise
rs761368190	ACO2	50	22	+	G>A	41522872	G>E	394	2	ACCAATTCAAGCTATGAAGATATGGGGCGCTCAGCAGCTGTGGCCAAGCAG	likely-pathogenic	Inborn genetic diseases	missense																									*Precise	*Precise	Precise	*Precise	Precise					Precise
rs375761361	ACO2	50	22	+	C>T	41527949	P>L	712	2	CTGCTGCCTCTGACCTTCGCTGACCCGGCTGACTACAACAAGATTCACCCT	likely-pathogenic	Infantile cerebellar-retinal degeneration (ICRD)	missense																										*Precise	Precise	*Precise	Precise		*Precise			Synonymous
rs540169523	ACO2	50	22	+	C>T	41524913	T>M	517	2	CCAGAGACCGACTACCTGACGGGCACGGATGGCAAGAAGTTCAGGCTGGAG	likely-pathogenic	Infantile cerebellar-retinal degeneration (ICRD)	missense																									*Precise	*Precise	*Precise	*Precise	Precise				*Precise	Precise
rs864309499	ACO2	50	22	+	C>T	41526319	R>C	607	1	AGCTGCTGGCCCCTGGCTCAAGTTCCGTGGGCACTTGGATAACATCTCCAA	likely-pathogenic	Infantile cerebellar-retinal degeneration (ICRD)	missense																									*Synonymous	*Synonymous	*Synonymous	*Synonymous	Synonymous					Synonymous
rs752034900	ACO2	50	22	+	G>A	41527315	G>R	661	1	ACATGGCATCAGGTGGGTGGTGATCGGAGACGAGAACTACGGCGAGGGCTC	pathogenic	Optic atrophy 9 (OPA9)	missense																									Precise			Precise	Precise		Synonymous	Precise
rs150129663	ACO2	50	22	+	C>T	41518528	P>S	330	1	ATTCAAGGATCACTTGGTGCCTGACCCTGGCTGCCATTATGACCAACTAAT	likely-pathogenic	Inborn genetic diseases	missense																												*Synonymous	Synonymous				*Synonymous
rs1131691759	ACO2	50	22	+	C>T	41469180	Q>*	12	1	CTACAGCCTACTGGTGACTCGGCTGCAGGTGAGCGAGCTCAGGGACCTCTG	pathogenic		stop-gained																												*Precise	Precise
rs786204828	ACO2	50	22	+	G>A	41515858	G>D	259	2	GTGGCAGGCATCCTCACGGTGAAAGGTGGCACAGGTGCAATCGTGGAATAC	pathogenic	Infantile cerebellar-retinal degeneration (ICRD)	missense																												*Precise	Precise
rs77814755	ACOT4	122970	14	+	A>G	73593813	Y>C	190	2	GGCTTTGCCACGTTGGCTCTAGCTTATTATAACTTTGAAGATCTCCCCAAT	likely-pathogenic	Intellectual disability	missense	Precise	Precise	Precise	Precise	Precise	Precise	*Precise										*Precise	Precise				Precise	Precise
rs118204090	ACOX1	51	17	-	A>G	75953563	M>V	240	1	GAGTAACAAGCTGACTTACGGGACCATGGTGTTTGTCAGGTCCTTCCTTGT	pathogenic	Pseudoneonatal adrenoleukodystrophy	missense																	Precise
rs118204092	ACOX1	51	17	-	A>G	75953469	Q>R	271	2	ATCCGATACAGCGCTGTGAGGCACCAGTCTGAAATCAAGCCAGGGTAAGGA	pathogenic	Pseudoneonatal adrenoleukodystrophy	missense																		Synonymous
rs118204093	ACOX1	51	17	-	C>T	75957555	R>*	110	1	ATTTATCTCCTTAGGAACTCACCTTCGAGGCTTGGAAACCACAGCCACGTA	pathogenic	Pseudoneonatal adrenoleukodystrophy	stop-gained																										Synonymous		Synonymous	Synonymous		Synonymous
rs150832314	ACOX2	8309	3	-	C>T	58531723	R>W	225	1	CATGCACGCTTTTATTGTGCCAATCCGGAGTCTTCAGGACCACACCCCACT	pathogenic	Bile acid synthesis defect. congenital. 6 (CBAS6)	missense																																Precise
rs1057519277	ACP4	93650	19	+	C>T	50790783	R>C	76	1	GCTGTTCTGTCCCCAGGAGGGGGTCCGCCAGCAGCTGGAGCTGGGCCGCTT	pathogenic	Amelogenesis imperfecta. type IJ (AI1J)	missense																									*Precise		*Precise	*Precise	Precise					Precise
rs779823931	ACP4	93650	19	+	G>A	50791749	E>K	133	1	TCCCGAGGCTGCTCCAGGGAGCCCCGAGGCCCGCTGGAGGCCGATCCCGGT	pathogenic	Amelogenesis imperfecta. type IJ (AI1J)	missense																																		Precise
rs763573828	ACP4	93650	19	+	C>T	50793751	S>L	238	2	GTCCTGCGGACTCTTGCCCAGATCTCGGCTTTGGATATTGGAGCCCACGTG	pathogenic	Amelogenesis imperfecta. type IJ (AI1J)	missense																												Precise	Precise
rs546603773	ACP4	93650	19	+	C>T	50791780	T>M	143	2	CGCTGGAGGCCGATCCCGGTGCACACGGTGCCCGTGGCTGAGGATAAGGTC	pathogenic	Amelogenesis imperfecta. type IJ (AI1J)	missense																									Precise			*Precise	Precise
rs202073531	ACP4	93650	19	+	C>T	50791683	R>C	111	1	GTACATCCGCAGCACGGACTTTGACCGCACGCTGGAGAGTGCCCAGGCCAA	pathogenic	Amelogenesis imperfecta. type IJ (AI1J)	missense																										Precise	Synonymous	*Precise	Precise			*Precise
rs1085307111	ACP4	93650	19	+	C>T	50793784	P>L	249	2	GATATTGGAGCCCACGTGGGCCCACCCCGGGCAGCAGAGAAGGCCCAGCTG	pathogenic	Amelogenesis imperfecta. type IJ (AI1J)	missense																									*Precise		*Precise	*Precise	Precise					Precise
rs387906668	ACP5	54	19	-	C>T	11576839	T>I	89	2	TGCCCTATCTGTTTGCTACAGGAGACCTTTGAGGACGTATTCTCTGACCGC	pathogenic	Spondyloenchondrodysplasia with immune dysregulation (SPENCDI)	missense																												*Precise	Precise		*Precise
rs387906669	ACP5	54	19	-	C>T	11576311	Q>*	223	1	CGGGCCTACCCACTGCCTGGTCAAGCAGCTACGGCCACTGCTGGCCACATA	pathogenic	Spondyloenchondrodysplasia with immune dysregulation (SPENCDI)	stop-gained																									*Precise	*Precise	Precise	*Precise	Precise	*Precise			*Precise	Precise
rs1025967277	ACP5	54	19	-	C>T	11576452	R>*	176	1	CCTCAGCCAGCAGCCTGAGAGGCCCCGAGACGTGAAGCTGGCCCGCACACA	pathogenic	Inborn genetic diseases	stop-gained																										*Precise	*Precise	*Precise	Precise					Precise
rs781199182	ACP5	54	19	-	G>A	11576335	G>R	215	1	CCCCGTGTGGTCCATAGCCGAGCACGGGCCTACCCACTGCCTGGTCAAGCA	pathogenic	Spondyloenchondrodysplasia with immune dysregulation (SPENCDI)	missense																									*Precise	*Precise	Precise	*Precise	Precise					Precise
rs387906672	ACP5	54	19	-	T>C	11576376	L>P	201	2	GCGGCGGCCAGGGAGGACTACGTGCTGGTGGCTGGCCACTACCCCGTGTGG	pathogenic	Spondyloenchondrodysplasia with immune dysregulation (SPENCDI)	missense																	Precise			*Synonymous
rs369804864	ACP5	54	19	-	C>T	11577187	T>M	44	2	GGGGTCCCCAATGCCCCATTCCACACGGCCCGGGAAATGGCCAATGCCAAG	pathogenic	Spondyloenchondrodysplasia with immune dysregulation (SPENCDI)	missense																									*Precise	*Precise	*Precise	*Precise	Precise					Precise
rs387906670	ACP5	54	19	-	T>C	11575197	M>T	264	2	GTGCTGAGTGGGGCTGGGAATTTCATGGACCCCTCAAAGCGGCACCAGCGC	pathogenic		missense	*Synonymous	*Synonymous	*Synonymous	*Synonymous	*Synonymous	*Synonymous	*Synonymous			*Synonymous								*Synonymous			Synonymous	Synonymous	Synonymous
rs370382601	ACSF3	197322	16	+	A>G	89100682	M>V	1	1	TCCAGCTCGGCCGCCTGTCAGTGCAATGCTGCCCCATGTGGTGCTCACCTT	pathogenic		missense																	Precise
rs201954387	ACSF3	197322	16	+	G>A	89146044	W>*	536	3	TGTCCCACAGGGAGCTCAAAGAGTGGGCCAGGTAGGGCTGGGTGGGGCGGG	pathogenic		stop-gained																									*Precise	*Precise	Precise	*Precise	Precise					Precise
rs122458139	ACSL4	2182	X	-	C>T	109674403	P>L	375	2	AAGCCCACACTTATGGCTGCTGTTCCGGTGAGTACAGAATATGAATATGAA	pathogenic	Mental retardation 63. X-linked (MRX63)	missense																												Precise	Precise
rs121909526	ACTA1	58	1	-	C>G	229432596	I>M	138	3	ACGTGCCCGCCATGTACGTGGCCATCCAGGCCGTGCTGTCCCTCTACGCCT	pathogenic	Nemaline myopathy 3 (NEM3)	missense	Synonymous	Synonymous	Synonymous	Synonymous	Synonymous	Synonymous	Synonymous			Synonymous						Synonymous	Synonymous	Synonymous			Synonymous	Synonymous	Synonymous
rs878854374	ACTA1	58	1	-	A>G	229431788	Y>C	308	2	GTCATGTCGGGGGGCACCACGATGTACCCTGGGATCGCTGACCGCATGCAG	likely-pathogenic	Nemaline myopathy 3 (NEM3)	missense																	Precise
rs367543049	ACTA1	58	1	-	G>A	229432867	G>D	48	2	TCGGCTCTGCAGGGCGTCATGGTCGGTATGGGTCAGAAAGATTCCTACGTG	pathogenic	Congenital myopathy with fiber type disproportion (CFTD)	missense																																	*Precise
rs1057521119	ACTA1	58	1	-	G>A	229432270	A>T	206	1	GCGTGGCTACTCCTTCGTGACCACAGGTGCGCGGCGCCCCTGCACCCCGGG	likely-pathogenic		missense																												*Synonymous	Synonymous
rs1064794652	ACTA1	58	1	-	G>A	229432408	G>S	160	1	AGGCATCGTGCTGGACTCCGGCGACGGCGTCACCCACAACGTGCCCATTTA	likely-pathogenic	Nemaline myopathy 3 (NEM3)	missense																												*Precise	Precise
rs121909520	ACTA1	58	1	-	A>G	229432660	N>S	117	2	GAGGCCCCCCTCAATCCCAAGGCCAACCGCGAGAAGATGACCCAGATCATG	pathogenic	Nemaline myopathy 3 (NEM3)	missense	Precise	Precise	Precise	Precise	Precise	Precise	*Precise	*Precise								Precise	Precise	Precise			Precise	Precise	Precise
rs121909531	ACTA1	58	1	-	C>T	229431633	P>S	334	1	ACGCGCTGTCTTGCAGATCATCGCCCCGCCGGAGCGCAAATACTCGGTGTG	pathogenic	Congenital myopathy with fiber type disproportion (CFTD)	missense																												*Precise	Precise		*Precise
rs121909519	ACTA1	58	1	-	T>C	229432723	L>P	96	2	TGGCACCACACCTTCTACAACGAGCTTCGCGTGGCTCCCGAGGAGCACCCC	pathogenic	Nemaline myopathy 3 (NEM3)	missense								Precise
rs121909530	ACTA1	58	1	-	T>C	229432134	L>P	223	2	AAGGAGAAGCTGTGCTACGTGGCCCTGGACTTCGAGAACGAGATGGCGACG	pathogenic	Congenital myopathy with fiber type disproportion (CFTD)	missense									*Synonymous							*Synonymous	Precise	*Synonymous				Synonymous	Synonymous	Synonymous
rs1131691728	ACTA1	58	1	-	A>G	229432793	I>V	73	1	AGGTATCCTGACCCTGAAGTACCCTATCGAGCACGGCATCATCACCAACTG	pathogenic		missense	Precise	Precise	Precise	Precise	Precise	Precise										*Precise	*Precise	Precise		*Synonymous	Precise	Precise	Precise
rs398123562	ACTA1	58	1	-	G>A	229432877	V>I	45	1	GCGTGGTGTCTCGGCTCTGCAGGGCGTCATGGTCGGTATGGGTCAGAAAGA	likely-pathogenic		missense																									*Precise	*Precise	Precise	*Precise	Precise	*Precise			*Precise	Precise
rs1057521120	ACTA1	58	1	-	T>C	229432873	M>T	46	2	GGTGTCTCGGCTCTGCAGGGCGTCATGGTCGGTATGGGTCAGAAAGATTCC	likely-pathogenic		missense									*Synonymous					*Synonymous			Precise	*Synonymous		*Synonymous
rs886039302	ACTA1	58	1	-	G>A	229432767	W>*	81	3	TCGAGCACGGCATCATCACCAACTGGGATGACATGGAGAAGATCTGGCACC	likely-pathogenic		stop-gained																												*Precise	Precise
rs371410845_1	ACTA1	58	1	-	C>T	229432575	Y>Y	145	3	CCATCCAGGCCGTGCTGTCCCTCTACGCCTCCGGCAGGACCACCGGTGAGT	pathogenic		synonymous-codon																									Precise	*Precise	Precise	*Precise	Precise
rs794727488	ACTA1	58	1	-	G>A	229432868	G>S	48	1	CTCGGCTCTGCAGGGCGTCATGGTCGGTATGGGTCAGAAAGATTCCTACGT	uncertain-significance.likely-pathogenic	Nemaline myopathy 3 (NEM3)	missense																												*Precise	Precise				*Precise
rs1064793016	ACTA2	59	10	-	G>A	88947290	G>S	76	1	GACCCTGAAGTACCCGATAGAACATGGCATCATCACCAACTGGGACGACAT	likely-pathogenic		missense																									Precise	Precise		Precise	Precise		Precise
rs112901682	ACTA2	59	10	-	C>T	88948816	R>C	39	1	GGCTGTTTTCCCATCCATTGTGGGACGTCCCAGACATCAGGTGAGGAAAAT	pathogenic.uncertain-significance.likely-pathogenic	Aortic aneurysm. familial thoracic 6 (AAT6). Thoracic aortic aneurysm and aortic dissection (TAAD)	missense																									*Synonymous	*Synonymous	*Synonymous	*Synonymous	Synonymous		*Synonymous			Synonymous
rs112602953	ACTA2	59	10	-	G>A	88943813	R>Q	118	2	GCACCCCTGAACCCCAAGGCCAACCGGGAGAAAATGACTCAAGTAAGTATG	pathogenic	Aortic aneurysm. familial thoracic 6 (AAT6). Thoracic aortic aneurysm and aortic dissection (TAAD). Cardiovascular phenotype	missense																												Precise	Precise
rs886039303	ACTA2	59	10	-	C>T	88941310	R>C	179	1	CTATGCCTTGCCCCATGCCATCATGCGTCTGGATCTGGCTGGCCGAGATCT	pathogenic	Aortic aneurysm. familial thoracic 6 (AAT6)	missense																									Synonymous			*Synonymous	Synonymous
rs121434526	ACTA2	59	10	-	C>T	88941794	R>C	149	1	GGTGCTGTCTCTCTATGCCTCTGGACGCACAACTGGTAGGTGGCTGGGCGG	pathogenic	Aortic aneurysm. familial thoracic 6 (AAT6). Thoracic aortic aneurysm and aortic dissection (TAAD). Aortic aneurysm. familial thoracic 2 (AAT2). Cardiovascular phenotype	missense																												*Precise	Precise		*Precise
rs794728019	ACTA2	59	10	-	A>G	88948930	M>V	1	1	AGAATCCTGTGAAGCAGCTCCAGCTATGTGTGAAGAAGAGGACAGCACTGC	pathogenic		missense																Precise	Precise
rs121434527	ACTA2	59	10	-	G>A	88939542	R>H	258	2	ATCACCATCGGAAATGAACGTTTCCGCTGCCCAGAGACCCTGTTCCAGCCA	pathogenic	Aortic aneurysm. familial thoracic 6 (AAT6). Moyamoya disease 5 (MYMY5)	missense																												*Precise	Precise
rs794728029	ACTA2	59	10	-	G>A	88938242	G>E	270	2	ACCATGGCCTGTGTCTCTTTTCCAGGGATGGAGTCTGCTGGCATCCATGAA	pathogenic		missense																									*Synonymous		*Synonymous	*Synonymous	Synonymous					Synonymous
rs794728025	ACTA2	59	10	-	G>A	88941793	R>H	149	2	GTGCTGTCTCTCTATGCCTCTGGACGCACAACTGGTAGGTGGCTGGGCGGG	likely-pathogenic.uncertain-significance	Cardiovascular phenotype	missense																									Synonymous	*Synonymous	Synonymous	*Synonymous	Synonymous
rs794728021	ACTA2	59	10	-	G>A	88948815	R>H	39	2	GCTGTTTTCCCATCCATTGTGGGACGTCCCAGACATCAGGTGAGGAAAATT	likely-pathogenic.pathogenic.uncertain-significance	Aortic aneurysm. familial thoracic 6 (AAT6). Cardiovascular phenotype	missense																										*Precise	Precise	*Precise	Precise		*Synonymous		*Synonymous	Synonymous
rs121434528	ACTA2	59	10	-	C>T	88939543	R>C	258	1	GATCACCATCGGAAATGAACGTTTCCGCTGCCCAGAGACCCTGTTCCAGCC	pathogenic.likely-pathogenic	Aortic aneurysm. familial thoracic 6 (AAT6). Moyamoya disease 5 (MYMY5). Cardiovascular phenotype	missense																												Precise	Precise		Precise
rs387906592	ACTA2	59	10	-	G>A	88941309	R>H	179	2	TATGCCTTGCCCCATGCCATCATGCGTCTGGATCTGGCTGGCCGAGATCTC	pathogenic	Multisystemic smooth muscle dysfunction syndrome. Moyamoya disease 5 (MYMY5). Thoracic aortic aneurysm and aortic dissection (TAAD). Aortic aneurysm. familial thoracic 6 (AAT6). alterations of great arteries and veins. Connective tissue disorder. Cardiovascular phenotype. Aortic aneurysm. familial thoracic 6 (AAT6). Multisystemic smooth muscle dysfunction syndrome. Moyamoya disease 5 (MYMY5)	missense																									Precise			*Precise	Precise		*Precise
rs886041267	ACTB	60	7	-	G>A	5529397	V>M	43	1	CTTCTTGTCCTTTCCTTCCCAGGGCGTGATGGTGGGCATGGGTCAGAAGGA	likely-pathogenic		missense																									*Precise	*Precise	Precise	*Precise	Precise	*Precise			*Precise	Precise
rs769182426	ACTB	60	7	-	C>T	5528100	N>N	296	3	ACATCCGCAAAGACCTGTACGCCAACACAGTGCTGTCTGGCGGCACCACCA	likely-pathogenic		synonymous-codon																												*Precise	Precise			*Precise
rs281875331	ACTB	60	7	-	A>G	5529624	N>D	12	1	TGATATCGCCGCGCTCGTCGTCGACAACGGCTCCGGCATGTGCAAGGCCGG	pathogenic.not-provided	Baraitser-Winter syndrome 1 (BRWS1)	missense	Precise	Precise	Precise	Precise	Precise	Precise	*Precise	*Precise									Precise	Precise	Precise
rs587779770	ACTB	60	7	-	G>A	5529304	G>S	74	1	CACCCTGAAGTACCCCATCGAGCACGGCATCGTCACCAACTGGGACGACAT	likely-pathogenic.pathogenic	Baraitser-Winter syndrome 1 (BRWS1)	missense																									Precise	Precise		Precise	Precise		Precise
rs1131691341	ACTB	60	7	-	A>G	5529309	E>G	72	2	ATCCTCACCCTGAAGTACCCCATCGAGCACGGCATCGTCACCAACTGGGAC	likely-pathogenic		missense								Precise									Synonymous
rs587779774	ACTB	60	7	-	C>T	5529165	T>I	120	2	CCCAAGGCCAACCGCGAGAAGATGACCCAGGTGAGTGGCCCGCTACCTCTT	pathogenic	Baraitser-Winter syndrome 1 (BRWS1)	missense																										Precise		*Precise	Precise					Precise
rs587779771	ACTB	60	7	-	T>C	5529300	I>T	75	2	CTGAAGTACCCCATCGAGCACGGCATCGTCACCAACTGGGACGACATGGAG	likely-pathogenic.pathogenic	Baraitser-Winter syndrome 1 (BRWS1)	missense									*Synonymous									*Synonymous		Synonymous	Synonymous
rs1057518073	ACTB	60	7	-	C>T	5528604	T>I	160	2	GTGATGGACTCCGGTGACGGGGTCACCCACACTGTGCCCATCTACGAGGGG	likely-pathogenic		missense																									*Precise		*Precise	*Precise	Precise					Precise
rs104894003	ACTB	60	7	-	C>T	5528536	R>W	183	1	CATCCTGCGTCTGGACCTGGCTGGCCGGGACCTGACTGACTACCTCATGAA	pathogenic.likely-pathogenic	Juvenile-onset dystonia (DJO). Baraitser-Winter syndrome 1 (BRWS1). Inborn genetic diseases	missense																												*Precise	Precise
rs587779775	ACTB	60	7	-	C>T	5528637	T>I	149	2	TCCCTGTACGCCTCTGGCCGTACCACTGGCATCGTGATGGACTCCGGTGAC	pathogenic	Baraitser-Winter syndrome 1 (BRWS1)	missense																									*Synonymous		Synonymous	*Synonymous	Synonymous					Synonymous
rs587779777	ACTB	60	7	-	G>A	5528458	V>M	209	1	CACCACCACGGCCGAGCGGGAAATCGTGCGTGACATTAAGGAGAAGCTGTG	likely-pathogenic	Baraitser-Winter syndrome 1 (BRWS1)	missense																												*Precise	Precise		*Precise
rs587779772	ACTB	60	7	-	G>A	5529217	V>M	103	1	GCGTGTGGCTCCCGAGGAGCACCCCGTGCTGCTGACCGAGGCCCCCCTGAA	uncertain-significance.pathogenic		missense																									*Precise		Precise	*Precise	Precise					Precise
rs587779773	ACTB	60	7	-	T>C	5529168	M>T	119	2	AACCCCAAGGCCAACCGCGAGAAGATGACCCAGGTGAGTGGCCCGCTACCT	pathogenic	Baraitser-Winter syndrome 1 (BRWS1)	missense	Precise	Precise	Precise	Precise	Precise	Precise											*Precise	Precise			Precise	Precise	Precise
rs397515470	ACTB	60	7	-	G>A	5529175	E>K	117	1	CCCCCTGAACCCCAAGGCCAACCGCGAGAAGATGACCCAGGTGAGTGGCCC	pathogenic	Baraitser-Winter syndrome 1 (BRWS1)	missense																									Precise		Precise	*Precise	Precise
rs587779769	ACTB	60	7	-	C>T	5529315	P>L	70	2	AGAGGCATCCTCACCCTGAAGTACCCCATCGAGCACGGCATCGTCACCAAC	pathogenic	Baraitser-Winter syndrome 1 (BRWS1)	missense																									*Precise	*Precise	Precise	*Precise	Precise		*Precise			Precise
rs1064793444	ACTB	60	7	-	G>A	5528454	R>H	210	2	ACCACGGCCGAGCGGGAAATCGTGCGTGACATTAAGGAGAAGCTGTGCTAC	pathogenic		missense																												*Precise	Precise
rs727504379	ACTC1	70	15	-	T>C	34791238	I>T	289	2	TACAATAGCATCATGAAGTGTGACATTGATATCCGCAAGGACCTGTATGCC	likely-pathogenic	Cardiomyopathy (CMYO)	missense									*Synonymous								*Precise	*Synonymous		*Synonymous	Synonymous			Synonymous
rs730880401	ACTC1	70	15	-	T>C	34791292	M>T	271	2	TGTGTGTGTGACTCGTTCCCAGGTATGGAATCTGCTGGCATCCATGAAACA	likely-pathogenic		missense																	Precise
rs767734253	ACTC1	70	15	-	A>G	34793418	N>S	94	2	AAGATCTGGCACCACACCTTCTACAATGAGCTCCGTGTGGCTCCCGAGGAG	likely-pathogenic	Familial hypertrophic cardiomyopathy 11 (CMH11)	missense																	*Precise
rs730880406	ACTC1	70	15	-	C>T	34790548	A>V	333	2	TTTGTTTTCTTTCTGCAGATTATTGCTCCCCCTGAGCGTAAATACTCTGTC	likely-pathogenic		missense																												Synonymous	Synonymous		Synonymous
rs397517071	ACTC1	70	15	-	T>C	34792092	I>T	269	2	GAGACACTCTTCCAGCCCTCCTTCATTGGTGAGTTGTAGGGTCTGGTGCAG	likely-pathogenic.uncertain-significance		missense	*Synonymous	*Synonymous	*Synonymous	*Synonymous	*Synonymous	*Synonymous								*Synonymous		*Precise	*Precise	*Synonymous		*Synonymous	Synonymous	Precise	Precise	Synonymous
rs121912677	ACTC1	70	15	-	A>G	34793326	M>V	125	1	CAACCGGGAGAAGATGACTCAGATCATGTTTGAGACCTTCAATGTCCCTGC	pathogenic	Atrial septal defect 5 (ASD5)	missense														*Synonymous
rs193922681	ACTC1	70	15	-	T>C	34794742	F>L	23	1	CGGCTCTGGGCTGGTGAAGGCCGGCTTTGCGGGCGATGACGCGCCCCGCGC	likely-pathogenic	Primary familial hypertrophic cardiomyopathy (HCM)	missense										*Synonymous								Synonymous
rs397517065	ACTC1	70	15	-	C>T	34792471	R>W	185	1	CATCATGCGTCTGGATCTGGCTGGTCGGGACCTCACTGACTACCTCATGAA	likely-pathogenic	Primary dilated cardiomyopathy (DCM). Inborn genetic diseases	missense																												Precise	Precise
rs730880409	ACTC1	70	15	-	T>C	34792524	I>T	167	2	GATGGTGTAACTCACAATGTCCCCATCTATGAGGGCTACGCTTTGCCCCAT	uncertain-significance.likely-pathogenic	Familial hypertrophic cardiomyopathy 11 (CMH11). Dilated cardiomyopathy 1R (CMD1R). Atrial septal defect 5 (ASD5)	missense																	*Synonymous
rs730880410	ACTC1	70	15	-	T>C	34791118	I>T	329	2	GCTCTGGCTCCTAGCACCATGAAGATTAAGGTAAAGAACTTTTGTGAGTGG	likely-pathogenic		missense											*Precise	*Precise	*Precise	*Precise			*Precise	*Precise
rs1057518673	ACTG1	71	17	-	C>T	81512237	H>Y	40	1	TCCTTCCATCGTCGGGCGCCCCAGACACCAGGTGAGTGGATGGCGCCGCGG	likely-pathogenic	Baraitser-Winter Syndrome 2 (BRWS2)	missense																												*Precise	Precise		*Precise		*Precise
rs281875328_1	ACTG1	71	17	-	C>T	81511230	R>W	254	1	CCAGGTCATCACCATTGGCAATGAGCGGTTCCGGTGTCCGGAGGCGCTGTT	pathogenic.not-provided	Baraitser-Winter Syndrome 2 (BRWS2)	missense																												*Precise	Precise		*Precise
rs28999112	ACTG1	71	17	-	C>T	81511078	T>I	278	2	GAATCTTGCGGCATCCACGAGACCACCTTCAACTCCATCATGAAGTGTGAC	pathogenic	Deafness. autosomal dominant 20 (DFNA20)	missense																												*Precise	Precise
rs11549225	ACTG1	71	17	-	C>T	81511379	A>V	204	2	CGAGGCTACAGCTTCACCACCACGGCCGAGCGGGAAATCGTGCGCGACATC	likely-pathogenic		missense																												*Precise	Precise
rs11549190	ACTG1	71	17	-	C>T	81511586	A>V	135	2	TTCAACACCCCGGCCATGTACGTGGCCATCCAGGCCGTGCTGTCCCTCTAC	pathogenic.not-provided	Baraitser-Winter Syndrome 2 (BRWS2)	missense																									Precise	*Precise	Precise	*Precise	Precise
rs281875325	ACTG1	71	17	-	C>T	81511907	T>I	120	2	CCCAAGGCCAACAGAGAGAAGATGACTCAGGTGAGGCTCGGCCGACGCCCG	pathogenic.not-provided	Baraitser-Winter Syndrome 2 (BRWS2)	missense																										Synonymous		*Synonymous	Synonymous
rs104894546	ACTG1	71	17	-	C>T	81511199	P>L	264	2	CGGTGTCCGGAGGCGCTGTTCCAGCCTTCCTTCCTGGGTAGGTGTTGTGAG	pathogenic	Deafness. autosomal dominant 20 (DFNA20)	missense																										*Precise	Precise	*Precise	Precise					Precise
rs869312168	ACTG2	72	2	+	G>A	73901424	R>H	38	2	GCTGTCTTCCCCTCCATTGTGGGCCGCCCTCGCCACCAGGTGCGTGCTCAT	pathogenic	Chronic intestinal pseudoobstruction	missense																												*Precise	Precise			*Precise	*Precise	Precise
rs587777388	ACTG2	72	2	+	T>C	73909088	Y>H	91	1	TGAAACCTTCAATGTCCCTGCCATGTACGTCGCCATTCAAGCTGTGCTCTC	pathogenic		missense																	Precise	Precise
rs1057522054	ACTG2	72	2	+	A>G	73908764	N>S	73	2	GAGGCTCCCCTAAATCCCAAGGCCAACAGGGAAAAGATGACCCAGGTAAGA	likely-pathogenic		missense	Precise	Precise	Precise	Precise	Precise	Precise	*Precise	*Precise								Precise	Precise	Precise			Precise	Precise	Precise
rs587777383	ACTG2	72	2	+	C>T	73909130	R>C	105	1	TGTGCTCTCCCTCTATGCCTCTGGCCGCACGACAGGTGAGTAATCCTGTAA	pathogenic		missense																									*Precise	*Precise	*Precise	*Precise	Precise		*Precise			Precise
rs864309490	ACTG2	72	2	+	T>C	73902367	M>T	45	2	CTTCTTTTTGCATTGCAGGGTGTGATGGTGGGAATGGGCCAGAAAGACAGC	pathogenic	Visceral myopathy (VSCM)	missense									*Precise								*Precise	*Precise		*Precise
rs587777385	ACTG2	72	2	+	C>T	73901429	R>C	40	1	CTTCCCCTCCATTGTGGGCCGCCCTCGCCACCAGGTGCGTGCTCATCTGGA	likely-pathogenic.pathogenic	Visceral myopathy (VSCM)	missense																									*Synonymous	*Synonymous	*Synonymous	*Synonymous	Synonymous		*Synonymous		*Precise	Synonymous
rs1057520694	ACTG2	72	2	+	C>T	73913617	T>I	152	2	ACGGACTACCTCATGAAGATCCTCACAGAGAGAGGCTATTCCTTTGTGACC	pathogenic		missense																									Precise	*Precise	Precise	*Precise	Precise
rs78001248	ACTG2	72	2	+	C>T	73913565	R>C	135	1	CTATGCCCTGCCCCATGCCATCATGCGCCTGGACTTGGCTGGCCGTGACCT	pathogenic	Visceral myopathy (VSCM)	missense																									Precise			*Precise	Precise
rs868064163	ACTL6A	86	3	+	C>T	179586552	R>W	377	1	GCATATTCTTCTATTTCAGAGTATGCGGTTGAAATTGATTGCAAATAATAC	likely-pathogenic	Torticollis. Atrial septal defect (ASD). Inguinal hernia. Syncope. Coarse facial features. Broad thumb. Delayed speech and language development. Recurrent otitis media. Broad nasal tip. Umbilical hernia. Gastroesophageal reflux. Aplasia/Hypoplasia of the nails. Cleft anterior mitral valve leaflet	missense																												*Synonymous	Synonymous
rs1060499738	ACTL6B	51412	7	-	G>A	100647014	R>Q	298	2	TACAATACAGACTACGGCGCCGAGCGACTCCGCATCCCTGAGGGCCTGTTT	likely-pathogenic	Global developmental delay (DD). Intellectual disability	missense																									*Synonymous	*Synonymous	Synonymous	*Synonymous	Synonymous					Synonymous
rs387907348	ACTN1	87	14	-	G>A	68925641	R>Q	46	2	ACGGCATGGTGTAACTCCCACCTCCGGAAGGCGGGGACACAGATCGAGAAC	pathogenic	Platelet-type bleeding disorder 15 (BDPLT15)	missense																												Precise	Precise		Precise
rs772909106	ACTN2	88	1	+	G>A	236754026	R>H	640	2	CAGCATGCTAACGAGCGTCTGAGGCGCCAGTTTGCTGCCCAAGCCAATGCC	likely-pathogenic		missense																												Precise	Precise
rs121434525	ACTN2	88	1	+	A>G	236686699	Q>R	9	2	ATGAACCAGATAGAGCCCGGCGTGCAGTACAACTACGTGTACGACGAGGAT	uncertain-significance.pathogenic.conflicting-interpretations-of-pathogenicity.likely-benign	Dilated cardiomyopathy 1AA (CMD1AA). Primary dilated cardiomyopathy (DCM). Cardiovascular phenotype. Dilated cardiomyopathy 1AA (CMD1AA). Primary familial hypertrophic cardiomyopathy (HCM)	missense																Synonymous	Synonymous			*Synonymous
rs727502886	ACTN2	88	1	+	G>A	236719007	A>T	119	1	AGGGGTGAAACTGGTGTCCATTGGCGCTGAAGGTGAGAGGTGTGGTGGGTG	pathogenic	Cardiomyopathy (CMYO). Dilated cardiomyopathy 1AA (CMD1AA). Familial hypertrophic cardiomyopathy 23 (CMH23)	missense																										Precise		*Precise	Precise					Precise
rs786205144	ACTN2	88	1	+	T>C	236731300	M>T	228	2	GAGAAGCACCTGGATATTCCTAAAATGTTGGATGCTGAAGGTGAGATGAAA	pathogenic.likely-pathogenic	Dilated cardiomyopathy 1AA (CMD1AA). Cardiovascular phenotype	missense	Precise	Precise	Precise	Precise	Precise	Precise			*Precise					*Precise			*Precise	*Precise		*Precise	Precise	Precise	Precise
rs786205453	ACTN2	88	1	+	A>G	236720170	I>V	143	1	CTGGACCATCATCCTTCGCTTTGCTATTCAGGATATTTCGGTTGAAGGTAA	uncertain-significance.likely-pathogenic		missense									*Synonymous							Precise	*Precise	Precise
rs1815739	ACTN3	89	11	+	C>T	66560624	R>*	577	1	CAAGGCAACACTGCCCGAGGCTGACCGAGAGCGAGGTGCCATCATGGGCAT	benign.affects.pathogenic		stop-gained																												*Precise	Precise				*Precise
rs121908416	ACTN4	81	19	+	C>T	38710299	T>I	259	2	CGGCCCGACGAGAAGGCCATAATGACCTATGTGTCCAGCTTCTACCATGCC	pathogenic	Focal segmental glomerulosclerosis 1 (FSGS1)	missense																												Precise	Precise
rs121908415	ACTN4	81	19	+	A>G	38710286	K>E	255	1	CGTGAACACGGCCCGGCCCGACGAGAAGGCCATAATGACCTATGTGTCCAG	pathogenic	Focal segmental glomerulosclerosis 1 (FSGS1)	missense																	Synonymous
rs878853159	ACTN4	81	19	+	G>A	38708128	G>D	195	2	CTTTCCTTCCCCAGCTGGAAGGATGGTCTTGCCTTCAATGCCCTGATCCAC	pathogenic	Focal segmental glomerulosclerosis 1 (FSGS1)	missense																																	*Precise
rs121434438	ACVR2B	93	3	+	G>A	38483273	V>I	494	1	CAACGGCACTACCTCGGACTGTCTCGTTTCCCTGGTGACCTCTGTCACCAA	pathogenic	Heterotaxy. visceral. 4. autosomal (HTX4)	missense																												*Precise	Precise
rs1085307429	ACVRL1	94	12	+	C>T	51920849	Q>*	490	1	CGCGCTGCGGATCAAGAAGACACTACAAAAAATTAGCAACAGTCCAGAGAA	pathogenic	Pulmonary arterial hypertension related to hereditary hemorrhagic telangiectasia	stop-gained																																	*Precise
rs121909284	ACVRL1	94	12	+	G>A	51916219	R>Q	411	2	CTGGTGCTGTGGGAGATTGCCCGCCGGACCATCGTGAATGGTGAGGGCCCA	pathogenic	Hereditary hemorrhagic telangiectasia type 2 (HHT2). Pulmonary arterial hypertension related to hereditary hemorrhagic telangiectasia	missense																									*Precise		*Precise	*Precise	Precise		Precise		*Precise	Precise
rs1085307417	ACVRL1	94	12	+	T>C	51916129	L>P	381	2	AAGCGGTACATGGCACCCGAGGTGCTGGACGAGCAGATCCGCACGGACTGC	pathogenic	Primary pulmonary hypertension (PPH1)	missense																*Synonymous	Precise	*Synonymous				Synonymous	Synonymous
rs1085307408	ACVRL1	94	12	+	A>G	51915240	D>G	263	2	CTGCACACAGGCTTCATCGCCTCAGACATGACCTCCCGCAACTCGAGCACG	pathogenic	Pulmonary arterial hypertension related to hereditary hemorrhagic telangiectasia	missense																	Precise
rs1318118188	ACVRL1	94	12	+	G>A	51913243	C>Y	69	2	AGGCACCCCCAGGAACATCGGGGCTGCGGGAACTTGCACAGGGAGCTCTGC	pathogenic		missense																									*Precise	*Precise	*Precise	*Precise	Precise		*Precise			Precise
rs1085307405	ACVRL1	94	12	+	C>T	51913236	R>W	67	1	GGAGGGGAGGCACCCCCAGGAACATCGGGGCTGCGGGAACTTGCACAGGGA	pathogenic	Pulmonary arterial hypertension related to hereditary hemorrhagic telangiectasia	missense																												Precise	Precise
rs999380946	ACVRL1	94	12	+	C>T	51914046	R>W	200	1	CTTCCTGGTGCAGAGGACAGTGGCACGGCAGGTTGCCTTGGTGGAGTGTGT	likely-pathogenic		missense																												*Precise	Precise
rs28936687	ACVRL1	94	12	+	G>A	51914445	G>D	211	2	CTTCCCCTCTGGCCATCAGGAAAAGGCCGCTATGGCGAAGTGTGGCGGGGC	pathogenic	Pulmonary arterial hypertension related to hereditary hemorrhagic telangiectasia	missense																										*Precise	Precise	*Precise	Precise					Precise
rs1318446539	ACVRL1	94	12	+	C>T	51914049	Q>*	201	1	CCTGGTGCAGAGGACAGTGGCACGGCAGGTTGCCTTGGTGGAGTGTGTGGG	pathogenic	Hereditary hemorrhagic telangiectasia type 2 (HHT2)	stop-gained																												*Precise	Precise
rs1060503235	ACVRL1	94	12	+	G>A	51916204	W>*	406	2	ATCTGGGCCTTTGGCCTGGTGCTGTGGGAGATTGCCCGCCGGACCATCGTG	pathogenic	Hereditary hemorrhagic telangiectasia type 2 (HHT2)	stop-gained																									*Precise	*Precise	*Precise	*Precise	Precise		*Precise			Precise
rs1131691346	ACVRL1	94	12	+	A>G	51913191	T>A	52	1	GCCTACCTGCCGGGGGGCCTGGTGCACAGTAGTGCTGGTGCGGGAGGAGGG	likely-pathogenic		missense							Precise									Precise	Precise
rs1060503248	ACVRL1	94	12	+	G>A	51916108	R>Q	374	2	AACAACCCGAGAGTGGGCACCAAGCGGTACATGGCACCCGAGGTGCTGGAC	pathogenic.uncertain-significance	Hereditary hemorrhagic telangiectasia type 2 (HHT2). Pulmonary arterial hypertension related to hereditary hemorrhagic telangiectasia	missense																									Precise	*Precise	Precise	*Precise	Precise
rs1085307407	ACVRL1	94	12	+	A>G	51914050	Q>R	201	2	CTGGTGCAGAGGACAGTGGCACGGCAGGTTGCCTTGGTGGAGTGTGTGGGT	pathogenic	Pulmonary arterial hypertension related to hereditary hemorrhagic telangiectasia	missense																	Synonymous
rs1085307411	ACVRL1	94	12	+	T>C	51915306	L>P	285	2	ACGCACTACCACGAGCACGGCTCCCTCTACGACTTTCTGCAGAGACAGACG	pathogenic	Primary pulmonary hypertension (PPH1)	missense									*Synonymous									Synonymous
rs121909288	ACVRL1	94	12	+	C>T	51920831	R>W	484	1	CCCCTCTGCCCGACTCACCGCGCTGCGGATCAAGAAGACACTACAAAAAAT	pathogenic	Hereditary hemorrhagic telangiectasia type 2 (HHT2). Pulmonary arterial hypertension related to hereditary hemorrhagic telangiectasia	missense																									Precise	*Precise	Precise	*Precise	Precise
rs141764916	ACVRL1	94	12	+	G>A	51916144	R>H	386	2	CCCGAGGTGCTGGACGAGCAGATCCGCACGGACTGCTTTGAGTCCTACAAG	likely-pathogenic	Haemorrhagic telangiectasia 2	missense																												Precise	Precise
rs28936688	ACVRL1	94	12	+	G>A	51915483	C>Y	344	2	GTGCTGGTCAAGAGCAACCTGCAGTGTTGCATCGCCGACCTGGGTGAGCCG	pathogenic	Hereditary hemorrhagic telangiectasia type 2 (HHT2). Pulmonary arterial hypertension related to hereditary hemorrhagic telangiectasia	missense																									*Precise	*Precise	Precise	*Precise	Precise	*Precise			*Precise	Precise
rs121909287	ACVRL1	94	12	+	C>T	51916218	R>W	411	1	CCTGGTGCTGTGGGAGATTGCCCGCCGGACCATCGTGAATGGTGAGGGCCC	pathogenic	Hereditary hemorrhagic telangiectasia type 2 (HHT2). Pulmonary arterial hypertension related to hereditary hemorrhagic telangiectasia	missense																												*Precise	Precise
rs863223410	ACVRL1	94	12	+	G>A	51913306	C>Y	90	2	ACCGAGTTCGTCAACCACTACTGCTGCGACAGCCACCTCTGCAACCACAAC	pathogenic		missense																												*Precise	Precise
rs138048445	ACVRL1	94	12	+	G>A	51914495	V>I	228	1	CTTGTGGCACGGTGAGAGTGTGGCCGTCAAGATCTTCTCCTCGAGGGATGA	likely-pathogenic		missense																												Precise	Precise		Precise
rs1085307406	ACVRL1	94	12	+	A>G	51913330	N>S	98	2	TGCGACAGCCACCTCTGCAACCACAACGTGTCCCTGGTGCTGGAGGGTACG	pathogenic	Primary pulmonary hypertension (PPH1)	missense							Precise	*Precise									*Precise	Precise
rs863223409	ACVRL1	94	12	+	G>A	51913189	C>Y	51	2	GGGCCTACCTGCCGGGGGGCCTGGTGCACAGTAGTGCTGGTGCGGGAGGAG	pathogenic		missense																												*Precise	Precise			Precise	*Precise	Precise
rs863223414	ACVRL1	94	12	+	G>A	51913237	R>Q	67	2	GAGGGGAGGCACCCCCAGGAACATCGGGGCTGCGGGAACTTGCACAGGGAG	likely-pathogenic.pathogenic	Hereditary hemorrhagic telangiectasia type 2 (HHT2)	missense																												*Precise	Precise
rs1085307421	ACVRL1	94	12	+	G>A	51919062	V>M	442	1	CAGCTTTGAGGACATGAAGAAGGTGGTGTGTGTGGATCAGCAGACCCCCAC	pathogenic	Pulmonary arterial hypertension related to hereditary hemorrhagic telangiectasia	missense																												*Precise	Precise		*Precise
rs28936401_1	ACVRL1	94	12	+	C>T	51916107	R>W	374	1	CAACAACCCGAGAGTGGGCACCAAGCGGTACATGGCACCCGAGGTGCTGGA	pathogenic	Hereditary hemorrhagic telangiectasia type 2 (HHT2). Pulmonary arterial hypertension related to hereditary hemorrhagic telangiectasia	missense																									*Precise	*Precise	*Precise	*Precise	Precise	*Precise			*Precise	Precise
rs1085307426	ACVRL1	94	12	+	G>A	51920817	R>Q	479	2	TGCTGGTACCCAAACCCCTCTGCCCGACTCACCGCGCTGCGGATCAAGAAG	pathogenic	Primary pulmonary hypertension (PPH1). Hereditary hemorrhagic telangiectasia type 2 (HHT2)	missense																									*Synonymous	Precise	*Synonymous	Precise	Precise	*Synonymous	Precise		*Synonymous	Synonymous
rs962224649	ACVRL1	94	12	+	T>C	51914452	Y>Y	213	3	TCTGGCCATCAGGAAAAGGCCGCTATGGCGAAGTGTGGCGGGGCTTGTGGC	pathogenic		synonymous-codon	Precise	Precise	Precise	Precise	Precise	Precise	*Precise	*Precise										Precise		*Synonymous	Synonymous	Synonymous	Synonymous
rs1057517944	ACVRL1	94	12	+	C>T	51920816	R>*	479	1	GTGCTGGTACCCAAACCCCTCTGCCCGACTCACCGCGCTGCGGATCAAGAA	pathogenic.likely-pathogenic	Pulmonary arterial hypertension related to hereditary hemorrhagic telangiectasia. Osler hemorrhagic telangiectasia syndrome (HHT1). Hereditary hemorrhagic telangiectasia type 2 (HHT2)	stop-gained																									*Precise	*Precise	Precise	*Precise	Precise					Precise
rs886043123	ACVRL1	94	12	+	T>C	51914041	V>A	198	2	CTCCCCTTCCTGGTGCAGAGGACAGTGGCACGGCAGGTTGCCTTGGTGGAG	uncertain-significance.pathogenic		missense																Precise	Precise
rs1085307413	ACVRL1	94	12	+	T>C	51915402	I>T	317	2	GGCCTGGCGCACCTGCACGTGGAGATCTTCGGTACACAGGGCAAACCAGCC	pathogenic	Primary pulmonary hypertension (PPH1)	missense	Precise	Precise	Precise	Precise	Precise	Precise												Precise		*Synonymous	Precise	Precise	Precise	Synonymous
rs121912700	ACY1	95	3	+	C>T	51986993	R>W	197	1	TTCCCCCTACACCTCCCCAGGGGTGCGGGTTACCAGCACTGGGAGGCCAGG	pathogenic	Aminoacylase 1 deficiency (ACY1D)	missense																												Precise	Precise
rs121912701	ACY1	95	3	+	G>A	51989026	R>H	393	2	CTCCGTGGGGTGGACATATATACACGCCTGCTGCCTGCCCTTGCCAGTGTG	uncertain-significance.pathogenic.benign	Aminoacylase 1 deficiency (ACY1D)	missense																												*Precise	Precise
rs121908723	ADA	100	20	-	G>A	44623039	G>R	216	1	CGGCATTCACCGTACTGTCCACGCCGGGGAGGTGGGCTCGGCCGAAGTAGT	pathogenic	Severe combined immunodeficiency due to ADA deficiency	missense																									*Precise		Precise	*Precise	Precise		Precise			Precise
rs121908719	ADA	100	20	-	G>A	44624279	V>M	177	1	GTGTAAGAAGTACCAGCAGCAGACCGTGGTAGCCATTGACCTGGCTGGAGA	likely-pathogenic	Severe combined immunodeficiency due to ADA deficiency	missense																									*Precise	*Precise	Precise	*Precise	Precise					Precise
rs121908735	ADA	100	20	-	C>T	44625581	R>C	156	1	GGCCCGGTCCATCCTGTGCTGCATGCGCCACCAGCCCAGTGAGTAGGATCA	likely-pathogenic	Severe combined immunodeficiency due to ADA deficiency	missense																										Precise		Precise	Precise	*Precise	Precise		*Precise
rs121908729	ADA	100	20	-	C>T	44622911	T>I	233	2	CTACAGGCTGTGGACATACTCAAGACAGAGCGGCTGGGACACGGCTACCAC	not-provided.pathogenic	Partial adenosine deaminase deficiency. Severe combined immunodeficiency due to ADA deficiency	missense																												*Precise	Precise
rs121908737	ADA	100	20	-	G>A	44625601	R>Q	149	2	GAGCGAGACTTCGGGGTCAAGGCCCGGTCCATCCTGTGCTGCATGCGCCAC	uncertain-significance.pathogenic	Partial adenosine deaminase deficiency. Severe combined immunodeficiency due to ADA deficiency	missense																												*Precise	Precise
rs749484894	ADA	100	20	-	G>A	44626468	W>*	117	2	AACTCCAAAGTGGAGCCAATCCCCTGGAACCAGGCTGAGTGAGTGATGGGC	likely-pathogenic	Severe combined immunodeficiency due to ADA deficiency	stop-gained																												*Precise	Precise
rs121908718	ADA	100	20	-	C>T	44621103	P>L	297	2	AACTACTCGCTCAACACAGATGACCCGCTCATCTTCAAGTCCACCCTGGAC	not-provided.pathogenic		missense																												*Precise	Precise	*Synonymous	*Precise	*Precise	*Synonymous
rs114025668	ADA	100	20	-	G>A	44623042	A>T	215	1	GAGCGGCATTCACCGTACTGTCCACGCCGGGGAGGTGGGCTCGGCCGAAGT	uncertain-significance.pathogenic	Partial adenosine deaminase deficiency. Severe combined immunodeficiency due to ADA deficiency	missense																									*Precise	*Precise	Precise	*Precise	Precise					Precise
rs121908738	ADA	100	20	-	C>T	44622612	P>L	274	2	AGCTACCTCACTGGTGCCTGGAAGCCGGACACGGAGCATGCAGTCATTCGG	uncertain-significance.pathogenic	Partial adenosine deaminase deficiency. Severe combined immunodeficiency due to ADA deficiency	missense																												*Precise	Precise		*Precise		*Precise
rs121908736	ADA	100	20	-	C>T	44626592	R>W	76	1	CCTTTCTTCCCTTCCCAGGGGCTGCCGGGAGGCTATCAAAAGGATCGCCTA	uncertain-significance.not-provided.pathogenic	Partial adenosine deaminase deficiency. Severe combined immunodeficiency due to ADA deficiency	missense																									*Precise	*Precise	*Precise	*Precise	Precise		Precise			Precise
rs73598374_0	ADA	100	20	-	G>A	44651586	D>N	8	1	CACCATGGCCCAGACGCCCGCCTTCGACAAGCCCAAAGTGAGCGCGCGCGG	benign.pathogenic.likely-benign	Adenosine deaminase 2 allozyme. Severe combined immunodeficiency due to ADA deficiency	missense																																Precise
rs121908739	ADA	100	20	-	T>C	44626498	L>P	107	2	GAGGTGCGGTACAGTCCGCACCTGCTGGCCAACTCCAAAGTGGAGCCAATC	pathogenic-likely-pathogenic.pathogenic	Severe combined immunodeficiency due to ADA deficiency	missense	Synonymous	Synonymous	Synonymous	Synonymous	Synonymous	Synonymous	*Synonymous	Precise									*Synonymous	Synonymous				Synonymous	Synonymous
rs780014431	ADA	100	20	-	C>T	44625623	R>*	142	1	GGGCCAGGGCCTGCAGGAGGGGGAGCGAGACTTCGGGGTCAAGGCCCGGTC	pathogenic	Severe combined immunodeficiency due to ADA deficiency	stop-gained																									*Precise	*Precise	*Precise	*Precise	Precise					Precise
rs121908722	ADA	100	20	-	G>A	44625580	R>H	156	2	GCCCGGTCCATCCTGTGCTGCATGCGCCACCAGCCCAGTGAGTAGGATCAC	uncertain-significance.pathogenic.likely-pathogenic	SCID due to ADA deficiency. delayed onset. Severe combined immunodeficiency due to ADA deficiency	missense																												*Precise	Precise
rs121908715	ADA	100	20	-	C>T	44620391	A>V	329	2	TTCTGGCCTTTCCAGAACATCAATGCGGCCAAATCTAGTTTCCTCCCAGAA	pathogenic.likely-pathogenic	Severe combined immunodeficiency due to ADA deficiency. Severe combined immunodeficiency due to ADA deficiency	missense																										*Synonymous	*Synonymous	*Synonymous	Synonymous					Precise
rs148936893	ADA2	51816	22	-	C>T	17203564	P>L	251	2	ATGGAGATCAGAGCCAGGCTGCTGCCGGTGAGCCCAGCTCTCCTCTCTGTT	pathogenic	Polyarteritis nodosa. childhoood-onset (PAN)	missense																												Precise	Precise		Precise
rs775440641	ADA2	51816	22	-	A>G	17188342	T>A	360	1	GCCTTACTTCTTCCACGCCGGAGAAACAGGTGAGCCTGCGGGATGCGAGCA	pathogenic	Idiopathic livedo reticularis with systemic involvement	missense																	Precise	Precise
rs750868279	ADA2	51816	22	-	C>T	17203576	A>V	247	2	AACGTGCTCTACATGGAGATCAGAGCCAGGCTGCTGCCGGTGAGCCCAGCT	pathogenic	Behcet's syndrome (BD)	missense																												*Precise	Precise		*Precise
rs1226708979_1	ADA2	51816	22	-	C>T	17181993	N>N	423	3	TGAAACTGGTGTCTGACTTGAGGAACCACCCTGTAGCCACTCTGATGGCCA	likely-pathogenic		synonymous-codon																																	*Precise
rs770689762	ADA2	51816	22	-	G>A	17182696	G>S	383	1	TCTGATGCTGAACACTACCAGAATCGGCCATGGATTTGCTTTGAGCAAACA	pathogenic	Idiopathic livedo reticularis with systemic involvement	missense																												*Precise	Precise		*Precise
rs483352916	ADAM10	102	15	-	G>A	58611932	C>Y	524	2	GCATTCAAGTCAAAGTCTGAGAAGTGTCGGGATGATTCAGACTGTGCAAGG	pathogenic	Reticulate acropigmentation of Kitamura (RAK)	missense																												*Precise	Precise
rs483352912	ADAM10	102	15	-	C>T	58679193	P>S	139	1	TCGTGGTGGCACATTTTATGTTGAGCCAGCAGAGAGATATATTAAAGACCG	pathogenic	Reticulate acropigmentation of Kitamura (RAK)	missense																												*Precise	Precise
rs267606637	ADAMTS10	81794	19	-	G>A	8589302	G>S	187	1	GGAGGACAAGTGCCGAGTGTGTGGCGGTGACGGCAGTGCCTGCGAGACCAT	pathogenic		missense																												*Precise	Precise		Precise	*Precise
rs121434359	ADAMTS10	81794	19	-	C>T	8597075	Q>*	318	1	GTCCCTGGACAGCTTCTGTAAGTGGCAGAAATCCATCGTGAACCACAGCGG	pathogenic	Weill-Marchesani syndrome 1 (WMS1)	stop-gained																												*Precise	Precise
rs886041104	ADAMTS10	81794	19	-	T>C	8586353	C>R	328	1	GCCCTGGACCAAGTGCTCGGCCCAGTGTGCAGGCGGTGAGGCCGGGGGTGG	pathogenic	Weill-Marchesani syndrome 1 (WMS1)	missense																Precise	Precise
rs886041105	ADAMTS10	81794	19	-	C>T	8586611	Q>*	271	1	CTTTCAACTGCGACAGGGGCCAGACCAGGTCCAGAGCCTCGAAGCCCTGGG	pathogenic	Weill-Marchesani syndrome 1 (WMS1)	stop-gained																												*Precise	Precise				*Precise
rs267606636	ADAMTS10	81794	19	-	G>A	8592797	G>D	518	2	ACCAACAGCATCCCGGCCGCCGAGGGCACGCTGTGCCAGACGCACACCATC	pathogenic	Weill-Marchesani syndrome 1 (WMS1)	missense																												Precise	Precise
rs121434357	ADAMTS10	81794	19	-	C>T	8601029	R>*	237	1	GCCAGGCCTGAAGCGATCGGTCAGCCGAGAGCGCTACGTGGAGACCCTGGT	pathogenic	Weill-Marchesani syndrome 1 (WMS1)	stop-gained																										*Precise	Precise	*Precise	Precise
rs121908469	ADAMTS13	11093	9	+	C>T	133424452	R>C	102	1	CCAGGCTCACCAGGAGGACACAGAGCGCTATGTGCTCACCAACCTCAACAT	pathogenic	Upshaw-Schulman syndrome (TTP)	missense																									Precise			*Precise	Precise		*Precise
rs121908471	ADAMTS13	11093	9	+	G>A	133433478	R>H	398	2	TGGGGTCCCCGAAGTCCTTGCTCCCGCTCCTGCGGAGGAGGTGTGGTCACC	pathogenic	Upshaw-Schulman syndrome (TTP)	missense																									*Precise		*Precise	*Precise	Precise				*Precise	Precise
rs121908478	ADAMTS13	11093	9	+	C>T	133428696	A>V	250	2	TGCGGCCCCAGCGGACACGTGATGGCTTCGGACGGCGCCGCGCCCCGCGCC	pathogenic	Upshaw-Schulman syndrome (TTP)	missense																										Synonymous		Synonymous	Synonymous
rs192619276	ADAMTS13	11093	9	+	G>A	133455576	G>R	1181	1	TCCCCAGCCTCGGCGGCTCCTGCCCGGGCCCCAGGAAAACTCAGTGCAGTC	pathogenic	Thrombotic thrombocytopenic purpura	missense																												*Precise	Precise				*Precise
rs121908474	ADAMTS13	11093	9	+	G>A	133456138	C>Y	1213	2	ATGCGAGGCCCAGGGCAGGCAGACTGTGCAGTGGCCATTGGGCGGCCCCTC	pathogenic	Upshaw-Schulman syndrome (TTP)	missense																									Precise	Precise	*Synonymous	*Precise	Precise			*Precise		Synonymous
rs121908476	ADAMTS13	11093	9	+	C>T	133436865	Q>*	449	1	GACCCAGCTGGAGTTCATGTCGCAACAGTGCGCCAGGACCGACGGCCAGCC	pathogenic	Upshaw-Schulman syndrome (TTP)	stop-gained																												*Precise	Precise
rs121908470	ADAMTS13	11093	9	+	C>T	133426246	T>I	196	2	GGTAACCGGCAGGTGCGGGGCGTCACCCAGCTGGGCGGTGCCTGCTCCCCA	pathogenic	Upshaw-Schulman syndrome (TTP)	missense																												*Precise	Precise
rs267606638	ADAMTS17	170691	15	-	C>T	100281258	Q>*	254	1	GCAGTACCACGGGGCCGAGGCCGCCCAGAGGTTCATCCTGACCGTCATGAA	pathogenic	Weill-Marchesani-like syndrome (WMS4)	stop-gained																										*Precise	*Precise	*Precise	Precise				*Precise	Precise
rs397515468	ADAMTS18	170692	16	-	T>C	77367614	C>R	29	1	CCTGCGGGTCACCATCCTCACGTACTGTACAAAAGGACAGCAGAGGAGAAG	pathogenic	Microcornea. myopic chorioretinal atrophy. and telecanthus (MMCAT)	missense																	Precise	Synonymous
rs397515469	ADAMTS18	170692	16	-	C>T	77434499	Q>*	33	1	GTCACCTTTTCTCTTGCAGGCGCTCCAGCTGTGCTGCCTCTGCTGTGCGTC	pathogenic	Microcornea. myopic chorioretinal atrophy. and telecanthus (MMCAT)	stop-gained																												*Precise	Precise
rs137853147	ADAMTS2	9509	5	-	G>A	179130005	W>*	795	2	ACCTTCATTGCCATGGGCGTGGAGTGGGAGTACAGAGACGAGGACGGCCGG	likely-pathogenic	Ehlers-Danlos syndrome. type vii. autosomal recessive (EDSDERMS)	stop-gained																									Precise	*Precise	Precise	*Precise	Precise		Precise
rs137853146	ADAMTS2	9509	5	-	C>T	179272926	Q>*	225	1	CACGTCCCCTCCTCTCGGGGGGCCACAGGCCCTGGACACAGGTGAGGCTAC	pathogenic	Ehlers-Danlos syndrome. type vii. autosomal recessive (EDSDERMS)	stop-gained																									*Precise	*Precise	*Precise	*Precise	Precise					Precise
rs387907064	ADAMTSL2	9719	9	+	G>A	133537529	R>Q	72	2	GGGGGTGGGGTGACATCCCAGGAGCGGCACTGCCTGCAGCAGAGGTGCGAG	pathogenic	Geleophysic dysplasia 1 (GPHYSD1)	missense																												*Precise	Precise		*Precise
rs113994121	ADAMTSL2	9719	9	+	C>T	133540625	P>L	147	2	GACTATGTCCACATCTCCAGCAAACCGTGTGACCTGCACTGTACCACCGTG	pathogenic	Geleophysic dysplasia 1 (GPHYSD1)	missense																									Precise			*Precise	Precise		*Precise
rs387907065	ADAMTSL2	9719	9	+	C>T	133540980	R>C	221	1	CTGCACCCACGTGACGGGCAACTATCGCAAGGGGAATGCCCACCTTGGTAA	pathogenic	Geleophysic dysplasia 1 (GPHYSD1)	missense																												*Synonymous	Synonymous
rs113994125	ADAMTSL2	9719	9	+	G>A	133570501	W>*	862	3	GCTTCAAGTGGTACACCAGCCCCTGGTCAGAGGTGAGCTCCCAGCCGGCCC	pathogenic	Geleophysic dysplasia 1 (GPHYSD1)	stop-gained																												*Synonymous	Synonymous
rs113994124	ADAMTSL2	9719	9	+	G>A	133570346	G>R	811	1	CCGGCCTCAGTGCAACACCACCTGCGGGCGCGGGGTCAAGAAGCGGCTGGT	pathogenic	Geleophysic dysplasia 1 (GPHYSD1)	missense																												*Precise	Precise			*Precise
rs377384434	ADAMTSL4	54507	1	+	G>A	150558142	W>*	753	2	GGCCATTGGGAAGTTGGCTCTCCTTGGAGCCAGGTGAGTTTGCCCAGGCAA	pathogenic		stop-gained																												Precise	Precise
rs781691587	ADAMTSL4	54507	1	+	G>A	150558996	R>H	826	2	GAGTGTGGGACGGGAATCCAGCGGCGCTCTGTGGTCTGCCTTGGGAGTGGG	likely-pathogenic		missense																									*Precise	*Precise	*Precise	*Precise	Precise					Precise
rs368482584	ADAMTSL4	54507	1	+	C>T	150557296	R>*	631	1	GGGGTCTCCAGCTGCGTACTGGAAACGAGTGGGACACTCTGCATGCTCAGC	pathogenic	Ectopia lentis. isolated autosomal recessive (ECTOL2)	stop-gained																									*Precise	*Precise	*Precise	*Precise	Precise		*Precise			Precise
rs28936680	ADAR	103	1	-	T>C	154588668	L>P	628	2	ACCAGACTTTCTTTTTGTAGGTTTCTCTACAGTGAGTTAATGAAATACAAC	pathogenic	Symmetrical dyschromatosis of extremities (DSH)	missense															Synonymous
rs28936681	ADAR	103	1	-	T>C	154584993	F>S	870	2	TCCAAAAAGAACATTTTTCTTCTATTTAAGAAGCTCTGCTCCTTCCGTTAC	pathogenic	Symmetrical dyschromatosis of extremities (DSH)	missense															*Precise
rs121912423_1	ADAR	103	1	-	C>T	154597125	Q>*	398	1	GACCAACTCCATGGCTTCTGATAACCAGGTAGGGCGTTTTCCTACTCAAAA	pathogenic	Symmetrical dyschromatosis of extremities (DSH)	stop-gained																									*Precise	*Precise	Precise	*Precise	Precise	*Synonymous	*Precise		*Synonymous	Precise
rs121912421	ADAR	103	1	-	C>T	154601222	R>*	179	1	TATCCGCGCAGCACCAGGTGAGTTTCGAGCCATCATGGAGATGCCCTCCTT	pathogenic	Symmetrical dyschromatosis of extremities (DSH)	stop-gained																																Synonymous
rs768943773_1	ADAR	103	1	-	C>T	154598557	R>*	249	1	TAAATTCCAGGTTGTCATCAATGGCCGAGAGTTTCCCCCAGCTGAAGCTGG	pathogenic	Aicardi-Goutieres syndrome 6 (AGS6)	stop-gained																										Precise	*Synonymous	Precise	Precise					Synonymous
rs119468006_1	ADCK3	56997	1	+	G>A	226982111	G>D	272	2	GTGCGCACGCTCTGCAAGGTGCGTGGTGCGGCACTCAAGCTGGGCCAGATG	pathogenic	Coenzyme Q10 deficiency. primary. 4 (COQ10D4)	missense																									*Precise	*Precise	*Precise	*Precise	Precise					Precise
rs587777497	ADCY1	107	7	+	C>T	45713747	R>*	1038	1	AAGGTGCCCCTACCACTTTGTGTGCCGAGGCAAAGTCAGTGTCAAGGGCAA	pathogenic	Deafness. autosomal recessive 44 (DFNB44)	stop-gained																									Precise	*Precise	Precise	*Precise	Precise
rs864309483	ADCY5	111	3	-	C>T	123352464	R>W	68	1	GGAGACCCGAGAGTGCATCCAGGCGCGGCTCCACTCGCAGCGGGAGAACCA	pathogenic	Dyskinesia. familial. with facial myokymia (FDFM). Inborn genetic diseases	missense																										*Precise	*Precise	*Precise	Precise	*Precise			*Precise	Precise
rs757156390	ADCY5	111	3	-	C>T	123332657	I>I	125	3	CCCCCAGCATCCTGTTTGCTGACATCGAGGGCTTCACCAGCCTGGCGTCCC	pathogenic		synonymous-codon																									Precise		Precise	*Precise	Precise
rs864309515	ADCY5	111	3	-	G>A	123352463	R>Q	68	2	GAGACCCGAGAGTGCATCCAGGCGCGGCTCCACTCGCAGCGGGAGAACCAG	pathogenic	Dyskinesia. familial. with facial myokymia (FDFM)	missense																									*Precise	*Precise	*Precise	*Precise	Precise		*Precise			Precise
rs796065306	ADCY5	111	3	-	G>A	123319754	A>T	376	1	TGAGTTTCTGGGCCGTGCCATTGACGCCAGGAGCATTGATAGGCTTCGGTC	pathogenic	Dyskinesia. familial. with facial myokymia (FDFM)	missense																									Precise			Precise	Precise
rs879253864	ADCY6	112	12	-	A>G	48771786	Y>C	992	2	TCCATTGCCAACTTCTCTGAGTTCTATGTGGAGCTGGAGGCAAACAATGAG	likely-pathogenic	Lethal congenital contracture syndrome 8 (LCCS8)	missense	Precise	Precise	Precise	Precise	Precise	Precise	*Precise											Precise			Precise
rs786204798	ADCY6	112	12	-	C>T	48768972	R>C	1116	1	GGGGAACACAGTGAATGTCTCTAGTCGTATGGACAGCACGGGGGTCCCCGA	pathogenic	Lethal congenital contracture syndrome 8 (LCCS8)	missense																												*Synonymous	Synonymous
rs564185858	ADD3	120	10	+	G>A	110122249	G>D	367	2	GGTTCCCATCAAAAATGGAAGGTTGGCGAAATTGAGTTTGAAGGGCTTATG	pathogenic	Cerebral palsy. spastic quadriplegic. 3 (CPSQ3). Cerebral palsy	missense																										Precise		*Precise	Precise
rs778361520	ADGRB2	576	1	-	C>T	31728621	R>W	1465	1	TGCTCCTTCCCAGCGAAAGAAATTACGGTATTCAGACCTGGACTTTGAGGT	likely-pathogenic	Progressive spastic paraparesis	missense																									Precise	Precise		Precise	Precise		Precise
rs121908462_1	ADGRG1	9289	16	+	C>T	57651247	R>W	38	1	GGAAGACTTTCGCTTCTGCAGCCAGCGGAACCAGACACACAGGAGCAGCCT	pathogenic	Polymicrogyria. bilateral frontoparietal (BFPP)	missense																												*Precise	Precise				*Precise
rs142684762	ADGRG1	9289	16	+	A>G	57659478	D>G	451	2	CTGCTGCTGGCCGTCTTCCTGCTGGACACGAGCTTCCTGCTCAGCGAGCCG	likely-pathogenic	Inborn genetic diseases	missense	Synonymous	Synonymous	Synonymous	Synonymous	Synonymous	Synonymous												Synonymous				Synonymous	Synonymous
rs1305914929	ADGRG1	9289	16	+	C>T	57656598	T>I	383	2	ACATCCTGCTTCTGCAACCACTTGACCTACTTTGCAGTGCTGATGGTGAGG	pathogenic		missense																												Precise	Precise
rs146278035	ADGRG1	9289	16	+	C>T	57651421	R>*	96	1	CTACCACTTCTGCCTCTACTGGAACCGACATGCTGGGAGATTACATCTTCT	pathogenic	Polymicrogyria. bilateral frontoparietal (BFPP). Inborn genetic diseases	stop-gained																												*Precise	Precise		*Precise		*Precise
rs121908466	ADGRG1	9289	16	+	A>G	57651398	Y>C	88	2	TCCTTCCCTGACCCCAGGGGCCTCTACCACTTCTGCCTCTACTGGAACCGA	pathogenic	Polymicrogyria. bilateral frontoparietal (BFPP)	missense	*Precise	*Precise	*Precise	*Precise	*Precise	*Precise										*Precise	*Precise	*Precise		*Precise	Precise	Precise	Precise	Precise
rs587783652_1	ADGRG1	9289	16	+	C>T	57659534	R>*	470	1	CCTGACAGGCTCTGAGGCTGGCTGCCGAGCCAGTGCCATCTTCCTGCACTT	pathogenic	Polymicrogyria. bilateral frontoparietal (BFPP). Polymicrogyria. bilateral frontoparietal (BFPP). Polymicrogyria. bilateral perisylvian. autosomal recessive (BPPR)	stop-gained																												*Precise	Precise
rs786204777	ADGRG1	9289	16	+	C>T	57650297	Q>*	4	1	ACTCCGTCGGAGGAAAATGACTCCCCAGTCGCTGCTGCAGACGACACTGTT	pathogenic	Polymicrogyria. bilateral frontoparietal (BFPP)	stop-gained																												Precise	Precise		Precise
rs587783653	ADGRG1	9289	16	+	T>C	57659568	L>P	481	2	GCCATCTTCCTGCACTTCTCCCTGCTCACCTGCCTTTCCTGGATGGGCCTC	pathogenic	Polymicrogyria. bilateral frontoparietal (BFPP)	missense																Synonymous	Synonymous
rs587783654	ADGRG1	9289	16	+	T>C	57659616	L>P	497	2	CTCGAGGGGTACAACCTCTACCGACTCGTGGTGGAGGTCTTTGGCACCTAT	likely-pathogenic	Polymicrogyria. bilateral frontoparietal (BFPP)	missense							Synonymous											Synonymous
rs121908464	ADGRG1	9289	16	+	C>T	57661707	R>W	559	1	TGCCTTTGCCCGCAGGTGCTGGATCCGGGACTCCCTGGTCAGCTACATCAC	pathogenic.likely-pathogenic	Polymicrogyria. bilateral frontoparietal (BFPP)	missense																									Precise	*Precise	Precise	*Precise	Precise
rs1047016803	ADGRG1	9289	16	+	C>T	57651502	Q>*	123	1	CAAAGCCTCTAGCCTCCTCTGCTTCCAGCACCAGGAGGAGAGCCTGGCTCA	pathogenic		stop-gained																															Precise
rs587783657	ADGRG1	9289	16	+	G>A	57663470	W>*	651	2	CCCGCAGGCTTCCTCATCTTCATCTGGTACTGGTCCATGCGGCTGCAGGCC	pathogenic	Polymicrogyria. bilateral frontoparietal (BFPP)	stop-gained																									*Precise	*Precise	Precise	*Precise	Precise					Precise
rs758718347	ADGRV1	84059	5	+	C>T	90692782	R>*	2377	1	TTCCTGTGCTAATATAACTGTCAGGCGAAGGTATATGAGATAGCTACTTGC	pathogenic	Usher syndrome. type 2C (USH2C)	stop-gained																												*Precise	Precise
rs727504777_1	ADGRV1	84059	5	+	C>T	90778008	R>*	4211	1	TGAAACATCAGGAAAACTGACAATGCGAGACGAACAGTCTGCAGTCATTGT	pathogenic	Usher syndrome. type 2C (USH2C)	stop-gained																															Precise
rs768589991	ADGRV1	84059	5	+	C>T	90778583	Q>*	4275	1	TGGCCGATTTGCCTTTTCACATGAGCAACTTCGAGTGTCAGAAGCACAGAG	pathogenic		stop-gained																																	*Synonymous
rs769215629_1	ADGRV1	84059	5	+	C>T	90724960	R>*	3293	1	AAGAAAATCATCTGTTACTGTTTACCGATGGCAGGGGATTTTTATTCCAGT	pathogenic	Usher syndrome. type 2C (USH2C)	stop-gained																												Precise	Precise		Precise
rs369793306_1	ADGRV1	84059	5	+	C>T	90776485	R>*	4146	1	ATCAATAATTATTCGGGGTGATAAGCGAGCATCAGGAGAAGTTGGGATAGC	likely-pathogenic	Usher syndrome. type 2C (USH2C)	stop-gained																																	*Precise
rs121909762_1	ADGRV1	84059	5	+	C>T	90690991	Q>*	2301	1	GACCTTTGCCCCTGGGGAAACCATTCAAACCTTGTTGTTAGAGGTCCTGGC	pathogenic.likely-pathogenic	Usher syndrome. type 2C (USH2C). Retinitis pigmentosa-deafness syndrome. Usher syndrome. Usher syndrome. type 2C (USH2C). Febrile seizures. familial. 4 (FEB4)	stop-gained																									Precise	*Precise	Precise	*Precise	Precise					Synonymous
rs763670293	ADGRV1	84059	5	+	C>T	90728720	R>*	3405	1	CGTGTTGCATCAAAAACTCCCTGTCCGAGGTGTGCTGACCGTGGCCTTGTT	pathogenic		stop-gained																												*Precise	Precise
rs121909763	ADGRV1	84059	5	+	A>G	90985501	Y>C	6044	2	TATCATCAGAGCATGTCACAGATCTATGGACTCATTCATGGTGACCTGTAA	pathogenic	Usher syndrome. type 2C (USH2C)	missense														*Synonymous			Precise
rs747622607	ADGRV1	84059	5	+	C>T	90848679	R>*	5688	1	AATTCAAGCTTTCAGTGTTGCCAGCCGAACTCTTTTCTATGAGATTCTTTG	pathogenic	Usher syndrome. type 2C (USH2C). Febrile seizures. familial. 4 (FEB4)	stop-gained																												*Precise	Precise
rs765849229	ADGRV1	84059	5	+	G>A	90791195	R>Q	4789	2	AGATCCATCCAAATTAACATAACCCGGCTTGCTGGAACATTTGGAGATGTG	likely-pathogenic		missense																									*Precise	*Precise	*Precise	*Precise	Precise		*Precise			Precise
rs1057519383	ADGRV1	84059	5	+	G>A	90790948	D>N	4707	1	CACCAGTGGATTTTTCACCATTGCTGATGGAGAGAGTGAAGCTAGCTTTGA	likely-pathogenic		missense																												Precise	Precise
rs1060499795	ADGRV1	84059	5	+	G>A	90728933	G>R	3476	1	AATATTTGCCGAAAATGTCTTTCTAGGTGAGAAGATAAAGTATTTGTAGTG	pathogenic	Usher syndrome. type 2C (USH2C)	missense																																	*Synonymous
rs767570081	ADGRV1	84059	5	+	C>T	90755015	R>*	3804	1	CACCACTCTTCAGTTACAAATAGCTCGAGATAAAGGACTACTTGGGGATAT	pathogenic		stop-gained																												Precise	Precise		*Synonymous
rs1131691924	ADGRV1	84059	5	+	C>T	90791194	R>W	4789	1	TAGATCCATCCAAATTAACATAACCCGGCTTGCTGGAACATTTGGAGATGT	likely-pathogenic	Usher syndrome. type 2C (USH2C)	missense																									*Precise	*Precise	Precise	*Precise	Precise	*Precise	*Precise		*Precise	Precise
rs397514452_0	ADK	132	10	+	C>T	74670258	A>V	301	2	ATTGATACCAATGGAGCTGGAGATGCATTTGTTGGAGGTACAGACTAATTT	pathogenic		missense																									*Synonymous	*Synonymous	Synonymous	*Synonymous	Synonymous					Synonymous
rs587777524_1	ADNP	23394	20	-	C>T	50893503	S>L	404	2	TCTGCTAATGCCTCTTCTCTCTCATCGGGCCAGTTAAAGTCTCCTTCCCTC	pathogenic		missense																									Precise		Precise	*Precise	Precise
rs587777526	ADNP	23394	20	-	C>T	50892557	Y>Y	719	3	GTCTGGCACCTGTGAAGCGCACTTACGAGCAAATGGAATTTCCCTTACTGA	likely-pathogenic.pathogenic		synonymous-codon																										Precise		Precise	Precise
rs886041116	ADNP	23394	20	-	C>T	50892526	R>*	730	1	AATGGAATTTCCCTTACTGAAAAAACGAAAGTTAGATGATGATAGTGATTC	pathogenic.likely-pathogenic	Helsmoortel-van der aa syndrome (HVDAS). Global developmental delay (DD). Seizures. Aggressive behavior. Hypothyroidism. Stereotypy. Abnormality of the dentition. Growth hormone deficiency. Agenesis of corpus callosum. Inborn genetic diseases	stop-gained																									*Precise		Precise	*Precise	Precise				*Precise	Precise
rs886041722	ADNP	23394	20	-	C>T	50893924	R>*	264	1	TGGGCACACAAATGTAGTGGTTCCCCGATCCAAACCCTTGATGCTAATTGC	pathogenic		stop-gained																												*Precise	Precise
rs796052248	ADSL	158	22	+	C>T	40364964	R>C	426	1	AGGGGGTGACAATGACCTCATAGAGCGTATCCAGGTTGATGCCTACTTCAG	pathogenic		missense																												*Synonymous	Synonymous
rs119450945	ADSL	158	22	+	T>C	40359279	M>T	225	2	TCCAAGGTAGAGCAGCTTGACAAGATGGTGACAGAAAAGGCAGGATTTAAG	pathogenic	Adenylosuccinate lyase deficiency (ADSLD)	missense	Precise	Precise	Precise	Precise	Precise	Precise	*Precise				*Precise	*Precise	*Precise	*Precise			*Precise	Precise		Synonymous	Precise	Precise	Precise	Synonymous
rs143083947	ADSL	158	22	+	C>T	40346563	A>V	2	2	TGGCGGGGTCGCAGGGTTGGGATGGCGGCTGGAGGCGATCATGGTTCGCCC	pathogenic		missense																												*Precise	Precise		*Precise
rs761493155	ADSL	158	22	+	C>T	40361634	R>*	337	1	ACGCACACTGGATGATAGTGCCAACCGGTCAGTGGCACAGGGACATCACAT	pathogenic		stop-gained																												*Precise	Precise				*Precise
rs374259530	ADSL	158	22	+	T>C	40350018	Y>H	114	1	TATTCACCTTGGTGCTACTTCTTGCTATGTTGGAGACAATACTGTAGGCGC	pathogenic	Adenylosuccinate lyase deficiency (ADSLD). Generalized myoclonic seizures. Progressive neurologic deterioration. Inability to walk. Difficulty standing. Severe global developmental delay	missense																	*Synonymous	Precise						Synonymous
rs1131692272	AFF3	3899	2	-	G>A	100006808	A>T	258	1	CAGCCTGGTCCAGCAGAAACCGACCGCGTATGTGAGGCCAATGGACGGCCA	pathogenic		missense																									Precise	*Precise	Precise	*Precise	Precise		Precise
rs786205680	AFF4	27125	5	-	C>T	132934293	R>W	258	1	GTTACAGAAACCCACTGCCTATGTGCGGCCCATGGACGGACAGGAGTCCAT	pathogenic	Chops syndrome (CHOPS)	missense																									*Precise		*Precise	*Precise	Precise	*Precise			*Precise	Precise
rs786205233	AFF4	27125	5	-	A>G	132934305	T>A	254	1	GTCCAATTCAATGTTACAGAAACCCACTGCCTATGTGCGGCCCATGGACGG	pathogenic	Chops syndrome (CHOPS)	missense									*Precise									Precise
rs1064796804	AFG3L2	10939	18	-	C>T	12340205	A>V	659	2	AGAAAAGTAACTCAGAGTGCATATGCCCAAGTGAGTATATGAAAGAGTGCA	likely-pathogenic		missense																												*Precise	Precise	*Precise			*Precise
rs151344523	AFG3L2	10939	18	-	G>A	12337411	R>Q	702	2	GCAAGATTGATAGATGATGAAGTACGAATACTTATTAATGATGCTTATAAA	pathogenic.likely-pathogenic	Spinocerebellar ataxia 28 (SCA28)	missense																																	*Synonymous
rs1064795281	AFG3L2	10939	18	-	G>A	12356705	G>S	385	1	GTTTTTGGAGATGTTCGTTGGTGTGGGCCCTGCTAGAGTGAGTCTCATTCT	likely-pathogenic		missense																												*Precise	Precise	*Precise			*Precise
rs151344517	AFG3L2	10939	18	-	G>A	12337505	G>R	671	1	TCAGTTTGGCATGAATGAAAAGGTTGGGCAAATCTCCTTTGACCTCCCACG	pathogenic	Spinocerebellar ataxia 28 (SCA28)	missense																												*Precise	Precise
rs1005670966	AFG3L2	10939	18	-	C>T	12351097	P>S	514	1	GGCAAGAAAACTGGCATCTTTAACTCCAGGGTTTTCAGGTGAGTGGAAAAT	likely-pathogenic		missense																												Precise	Precise				*Synonymous
rs727502823	AFG3L2	10939	18	-	G>A	12340306	M>I	625	3	CCAAAGAGCAGCTCTTGGATAGGATGTGTATGACTTTAGGTGGTCGAGTCT	pathogenic	Spastic ataxia 5. autosomal recessive (SPAX5)	missense																									Precise			*Precise	Precise
rs151344513	AFG3L2	10939	18	-	C>T	12340220	T>I	654	2	GCTCAAGATGACTTGAGAAAAGTAACTCAGAGTGCATATGCCCAAGTGAGT	pathogenic	Spinocerebellar ataxia 28 (SCA28)	missense																																	*Synonymous
rs121912685	AFP	174	4	+	G>A	73442356	W>*	181	3	TGTATGCACCTACAATTCTTCTTTGGGCTGCTCGCTATGACAAAATAATTC	pathogenic	Alpha-fetoprotein deficiency (AFPD)	stop-gained																																	*Precise
rs386833428	AGA	175	4	-	T>C	177438813	S>P	147	1	TATGGGGTTTATCAATGAAGACTTATCTACCACTGCTTCTCAAGCTCTTCA	likely-pathogenic	Aspartylglucosaminuria (AGU)	missense																	Precise
rs1057517329	AGA	175	4	-	C>T	177438762	Q>*	164	1	TTCAGATTGGCTTGCTCGGAATTGCCAGCCAAATTATTGGAGGGTATGCAC	likely-pathogenic	Aspartylglucosaminuria (AGU)	stop-gained																												*Precise	Precise
rs121964905	AGA	175	4	-	G>A	177433250	G>R	302	1	CCAGAAGCATTTTCCAGAATTCTTTGGGGCTGTTATATGTGCCAATGTGAC	pathogenic	Aspartylglucosaminuria (AGU)	missense																												*Precise	Precise				*Precise
rs386833421	AGA	175	4	-	G>A	177439671	G>E	100	2	TCTTGCAGCACTACTATGGATGTAGGAGCAGTAGGAGATCTCAGACGAATT	likely-pathogenic	Aspartylglucosaminuria (AGU)	missense																												*Synonymous	Synonymous		*Synonymous
rs121964906	AGA	175	4	-	T>C	177433238	C>R	306	1	TCCAGAATTCTTTGGGGCTGTTATATGTGCCAATGTGACTGGAAGTTACGG	pathogenic	Aspartylglucosaminuria (AGU)	missense	Precise	Precise	Precise	Precise	Precise	Precise	*Precise		*Precise								*Precise	Precise			Precise	Precise	Precise
rs121964908	AGA	175	4	-	C>T	177439668	A>V	101	2	TGCAGCACTACTATGGATGTAGGAGCAGTAGGAGATCTCAGACGAATTAAA	likely-pathogenic	Aspartylglucosaminuria (AGU)	missense																												*Precise	Precise				*Precise
rs386833434	AGA	175	4	-	C>T	177434418	T>I	257	2	GATACTGCAGGGGCAGCCGCAGCCACTGGGAATGGTGATATATTGATGCGC	likely-pathogenic	Aspartylglucosaminuria (AGU)	missense																												*Precise	Precise
rs765070743	AGA	175	4	-	C>T	177439651	R>*	107	1	TGTAGGAGCAGTAGGAGATCTCAGACGAATTAAAAATGCTATTGGTGTGGC	pathogenic		stop-gained																												*Precise	Precise
rs386833433	AGA	175	4	-	G>A	177434433	G>E	252	2	GGAGCCTATGCTGACGATACTGCAGGGGCAGCCGCAGCCACTGGGAATGGT	likely-pathogenic	Aspartylglucosaminuria (AGU)	missense																									Precise	*Precise	Precise	*Precise	Precise					Synonymous
rs121964909	AGA	175	4	-	T>C	177440340	S>P	72	1	GTGTGAGAGAGAGCAGTGTGACGGCTCTGTAGGCTTTGGAGGAAGTCCTGA	pathogenic	Aspartylglucosaminuria (AGU)	missense							*Synonymous
rs748171793_1	AGA	175	4	-	C>T	177437490	C>C	179	3	TTATACCAGATCCCTCAAAATACTGCGGACCCTACAAACCACCTGGTATCT	likely-pathogenic		synonymous-codon																														*Precise			*Precise	Precise
rs937973897	AGA	175	4	-	G>A	177442373	M>I	1	3	GCTGGTCTCTTCGGTGGTCAGGGATGGCGCGGAAGTCGAACTTGCCTGTGC	likely-pathogenic		missense																												*Precise	Precise
rs1201784742	AGA	175	4	-	T>C	177431756	Y>Y	331	3	TTACTCAGTTTAGTTTCATGGTTTATAATTCCGAAAAAAATCAGCCAACTG	likely-pathogenic		synonymous-codon														*Synonymous	*Precise		*Precise	Precise
rs185919705	AGBL1	123624	15	+	C>T	86674435	R>*	1074	1	GGACGCTCTGGACCAGCACCTCCAACGGTAAGATGCTCCCAAGGGCTCAGA	pathogenic	Corneal dystrophy. Fuchs endothelial. 8 (FECD8)	stop-gained																												*Precise	Precise		*Precise
rs879253768	AGBL5	60509	2	+	G>A	27055228	D>N	295	1	TAAGCTGATTCCCATGTTGAACCCCGATGGTGTGGTCCGGGGACACTACCG	pathogenic	Retinitis pigmentosa 75 (RP75)	missense																									Precise	*Precise	Precise	*Precise	Precise		Precise
rs879253769	AGBL5	60509	2	+	C>T	27055171	R>W	276	1	CTTCATCCTCCGACCTGATGATCCCCGGGCCCAAACCCTCCGTCGCCTCTT	pathogenic	Retinitis pigmentosa 75 (RP75)	missense																									*Precise	*Precise	*Precise	*Precise	Precise	*Synonymous	*Precise		*Synonymous	Precise
rs1131691438	AGL	178	1	+	C>T	99874755	R>W	343	1	GATTATTCAAGATCCTGAATACAGACGGTTTGGCTGTACTGTAGATATGAA	likely-pathogenic.uncertain-significance	Glycogen storage disease type III (GSD3)	missense																												*Precise	Precise		*Precise
rs113994129	AGL	178	1	+	G>A	99881329	W>*	680	2	TCTGAAGAACGGTTTTACACTAAGTGGAATCCTGAAGCATTGCCTTCAAAC	pathogenic	Glycogen storage disease IIIb. Glycogen storage disease type III (GSD3)	stop-gained																												Precise	Precise
rs1057516254	AGL	178	1	+	C>T	99884627	Q>*	869	1	TGGAATTCTTCGAAATCATCTGACACAATTCAGTCCTCACTTTAAATCTGG	likely-pathogenic	Glycogen storage disease type III (GSD3)	stop-gained																												*Precise	Precise		*Precise
rs113994131_1	AGL	178	1	+	C>T	99902776	R>*	1228	1	AAGGAATGCTGGTCCCCAGATAGATCGAAACATGAAGGACGAAGGTACAGA	pathogenic	Glycogen storage disease type III (GSD3)	stop-gained																												*Synonymous	Synonymous
rs757987101_1	AGL	178	1	+	C>T	99874695	R>*	323	1	TCTTTTCTTTCTTTTAGAAAATAGGCGAGTAACCAAGTCTGATCCAAACCA	pathogenic	Glycogen storage disease type III (GSD3)	stop-gained																												*Precise	Precise
rs193186112	AGL	178	1	+	C>T	99861676	Q>*	86	1	TGATAAATACTGTAAACTTAATCTGCAACAATCTGGTTCATTTCAGTATTA	pathogenic	Glycogen storage disease type III (GSD3). Glycogen storage disease IIIa (GSD IIIa)	stop-gained																												Precise	Precise
rs775498547_1	AGL	178	1	+	C>T	99902707	Q>*	1205	1	GGATCAGCCATTGTTTGAAGTCATACAGGAAGCAATGCAAAAACACATGCA	likely-pathogenic	Glycogen storage disease type III (GSD3)	stop-gained																																	*Precise
rs1057516870	AGL	178	1	+	C>T	99851064	R>*	8	1	CAAAATGGGACACAGTAAACAGATTCGAATTTTACTTCTGAACGAAATGGA	likely-pathogenic	Glycogen storage disease type III (GSD3)	stop-gained																												Precise	Precise
rs771853367_1	AGL	178	1	+	C>T	99902746	R>*	1218	1	AAAACACATGCAGGGCATACAGTTCCGAGAAAGGAATGCTGGTCCCCAGAT	pathogenic	Glycogen storage disease type III (GSD3)	stop-gained																												*Precise	Precise
rs755747010	AGL	178	1	+	C>T	99870764	R>*	285	1	AACTATTGACATTTTTCAGTCCATCCGAAAAATAATTTGGGAGGATATTTT	pathogenic	Glycogen storage disease type III (GSD3)	stop-gained																												Precise	Precise				*Precise
rs267606640	AGL	178	1	+	G>A	99913557	W>*	1327	2	GCTATAAAGGTCTCATATGATGAGTGGAACAGAAAAATACAAGACAACTTT	pathogenic	Glycogen storage disease IIIa (GSD IIIa). Glycogen storage disease type III (GSD3)	stop-gained																															Precise
rs113994130	AGL	178	1	+	C>T	99884612	R>*	864	1	TGCACAAGTCGCTGTTGGAATTCTTCGAAATCATCTGACACAATTCAGTCC	pathogenic	Glycogen storage disease type III (GSD3)	stop-gained																												*Synonymous	Synonymous		Precise
rs771961377_1	AGL	178	1	+	C>T	99861538	Q>*	40	1	ACAGTTCCGATTAGGCCCAACTTTACAGGGAAAAGCAGTTACCGTGTATAC	likely-pathogenic.pathogenic	Glycogen storage disease type III (GSD3)	stop-gained																																	*Precise
rs104894100	AGPAT2	10555	9	-	T>C	136673906	L>P	196	2	ACAGGAACAGTCACAGTGCAGGTGCTGGAAGCCATCCCCACCAGCGGCCTC	pathogenic	Congenital generalized lipodystrophy type 1 (CGL1)	missense																Precise	Precise	Precise
rs200656731	AGPAT2	10555	9	-	C>T	136673876	A>V	206	2	GCCATCCCCACCAGCGGCCTCACTGCGGCGGACGTCCCTGCGCTCGTGGAC	pathogenic		missense																									*Precise	*Synonymous	*Precise	*Precise	Precise				*Precise	Precise
rs1057518714	AGPAT2	10555	9	-	G>A	136676670	W>*	168	2	CTCCTCTCCCTGCAGCTCAAAGTGTGGATCTATCCCGAGGGTACTCGCAAC	pathogenic	Congenital generalized lipodystrophy type 1 (CGL1)	stop-gained																									*Precise		Precise	*Precise	Precise	*Synonymous			*Synonymous	Precise
rs886063722	AGPAT2	10555	9	-	C>T	136677118	P>L	112	2	CTCCCAGGCCTCATGGAGGTCCTTCCGGAGCGCTGCGTGCAGATCGCCAAG	pathogenic.uncertain-significance	Congenital generalized lipodystrophy (BSCL). Congenital generalized lipodystrophy type 1 (CGL1)	missense																									Synonymous	Precise	Synonymous	*Precise	Precise
rs1057517651	AGPAT2	10555	9	-	G>A	136677545	W>*	65	2	GGCCTCCCCTGCAGCATCATCGGCTGGTTCGTGCGAAGCTTCAAGTACTTT	pathogenic	Congenital generalized lipodystrophy type 1 (CGL1)	stop-gained																																	*Precise
rs748157664_0	AGPAT2	10555	9	-	G>A	136676659	E>K	172	1	GCAGCTCAAAGTGTGGATCTATCCCGAGGGTACTCGCAACGACAATGGGGA	likely-pathogenic.pathogenic	Congenital generalized lipodystrophy type 1 (CGL1)	missense																												Precise	Precise
rs104894093	AGPAT2	10555	9	-	C>T	136677537	R>*	68	1	CTGCAGCATCATCGGCTGGTTCGTGCGAAGCTTCAAGTACTTTTACGGGCT	pathogenic	Congenital generalized lipodystrophy type 1 (CGL1)	stop-gained																												Precise	Precise		Precise
rs121434411	AGPS	8540	2	+	G>A	177493170	R>H	419	2	CAGAGATGTGCTCCGGCATCTATTCGCCTCATGGACAACAAGCAGTTTCAG	pathogenic	Rhizomelic chondrodysplasia punctata type 3 (RCDP3)	missense																												*Precise	Precise
rs121434413	AGPS	8540	2	+	T>C	177499661	L>P	469	2	AATCAGCTAAGTGTAGCCACATTACTGTTTGAGGGGGATCGTGAGAAGGTT	pathogenic	Rhizomelic chondrodysplasia punctata type 3 (RCDP3)	missense									*Synonymous					*Precise			*Synonymous	*Synonymous
rs879253787	AGRN	375790	1	+	A>G	1022313	N>S	105	2	TTTGGAGACCCCCTCATCTGTGACAACCAGGTGTCCACTGGGGACACCAGG	pathogenic		missense	Precise	Precise	Precise	Precise	Precise	Precise	*Precise	*Precise										Precise			Precise	Precise	Precise
rs764160563	AGRN	375790	1	+	G>A	1050473	G>S	1675	1	CGTGTTCCTGGCACGAGGCCCCAGCGGCCTCCTGCTCTACAACGGGCAGAA	pathogenic	Congenital myasthenic syndrome (CMS)	missense																										*Precise	*Precise	*Precise	Precise					Precise
rs763818876	AGRN	375790	1	+	G>A	1051775	G>R	1875	1	GGACGTGGATACCTTGGCCTTTGACGGGCGGACCTTTGTCGAGTACCTCAA	pathogenic	Congenital myasthenic syndrome (CMS)	missense																												*Precise	Precise
rs104893677	AGTR1	185	3	+	C>T	148741880	T>M	282	2	TGTAGAATTGCAGATATTGTGGACACGGCCATGCCTATCACCATTTGTATA	pathogenic	Renal dysplasia (RTD)	missense																												*Precise	Precise				*Precise
rs180177160	AGXT	189	2	+	T>C	240878718	L>P	359	2	AGCCCGCCCTGTGCCCCCCAGGTGCTGCGGATCGGCCTGCTGGGCTGCAAT	pathogenic	Primary hyperoxaluria. type I (HP1)	missense							*Synonymous	*Precise									Synonymous
rs796052073	AGXT	189	2	+	C>T	240875988	A>V	277	2	CTGTACAGCCTGAGAGAGAGCCTGGCCCTCATTGCGGAACAGGTGCATGGG	pathogenic		missense																									Precise	*Precise	Precise	*Precise	Precise
rs180177157	AGXT	189	2	+	C>T	240868971	R>C	36	1	GCCTGGTCCTTCCAACCTGCCTCCTCGCATCATGGCAGCCGGGGGGCTGCA	likely-pathogenic	Primary hyperoxaluria. type I (HP1)	missense																									*Synonymous	*Synonymous	*Synonymous	*Synonymous	Synonymous		*Synonymous			Synonymous
rs180177287	AGXT	189	2	+	T>C	240877541	L>P	284	2	CCAGCGCCATCTCCCACACAGGGCCTGGAGAACAGCTGGCGCCAGCACCGC	pathogenic	Primary hyperoxaluria. type I (HP1)	missense										*Synonymous							*Synonymous	*Synonymous		*Synonymous
rs180177235	AGXT	189	2	+	G>A	240872987	C>Y	178	2	GTCCCCCACCTCTCCAGGTACAAGTGCCTGCTCCTGGTGGATTCGGTGGCA	likely-pathogenic	Primary hyperoxaluria. type I (HP1)	missense																																	*Precise
rs180177162	AGXT	189	2	+	G>A	240868972	R>H	36	2	CCTGGTCCTTCCAACCTGCCTCCTCGCATCATGGCAGCCGGGGGGCTGCAG	pathogenic	Primary hyperoxaluria. type I (HP1)	missense																									*Precise	*Precise	*Precise	*Precise	Precise					Precise
rs180177197	AGXT	189	2	+	T>C	240869326	W>R	108	1	CTTCCTGGTTGGGGCCAATGGCATTTGGGGGCAGCGAGCCGTGGACATCGG	likely-pathogenic	Primary hyperoxaluria. type I (HP1)	missense	Precise	Precise	Precise	Precise	Precise	Precise	*Precise										*Precise	Precise	Precise		Precise	Precise	Precise
rs796052062	AGXT	189	2	+	G>A	240873049	G>S	199	1	GACCCCCCTTTACATGGACCGGCAAGGTAAGGGTGGGCTCTGAGAGCCCTA	pathogenic	Primary hyperoxaluria. type I (HP1)	missense																															Precise
rs180177279_1	AGXT	189	2	+	C>T	240876002	Q>*	282	1	AGAGAGCCTGGCCCTCATTGCGGAACAGGTGCATGGGCTGCACTCCACAGG	pathogenic	Primary hyperoxaluria. type I (HP1)	stop-gained																										*Precise	*Precise	*Precise	Precise					Precise
rs180177210	AGXT	189	2	+	C>T	240870649	R>*	122	1	CCACTCTGTCCTGCACCCAGGAGCCCGAGTGCACCCGATGACCAAGGACCC	pathogenic	Primary hyperoxaluria. type I (HP1)	stop-gained																									*Precise	*Precise	Precise	*Precise	Precise		*Precise			Precise
rs180177222	AGXT	189	2	+	T>C	240871374	L>P	150	2	GGCCTGGCCCAGCACAAGCCAGTGCTGCTGTTCTTAACCCACGGGGAGTCG	pathogenic	Primary hyperoxaluria. type I (HP1)	missense	*Synonymous	*Synonymous	*Synonymous	*Synonymous	*Synonymous	*Synonymous	*Synonymous				*Synonymous	*Synonymous	*Synonymous	*Synonymous		*Synonymous	*Synonymous	*Synonymous		*Synonymous	Synonymous	Synonymous	Synonymous	Synonymous
rs180177163	AGXT	189	2	+	G>A	240878744	A>T	368	1	GCGGATCGGCCTGCTGGGCTGCAATGCCACCCGCGAGAATGTGGACCGCGT	pathogenic	Primary hyperoxaluria. type I (HP1)	missense																										Precise		Precise	Precise		Precise
rs180177198	AGXT	189	2	+	G>A	240869327	W>*	108	2	TTCCTGGTTGGGGCCAATGGCATTTGGGGGCAGCGAGCCGTGGACATCGGG	pathogenic	Primary hyperoxaluria. type I (HP1)	stop-gained																									*Precise	*Precise	Precise	*Precise	Precise		*Precise			Precise
rs180177292	AGXT	189	2	+	T>C	240877581	Y>Y	297	3	GCCAGCACCGCGAGGCCGCGGCGTATCTGCATGGGCGCCTGCAGGCACTGG	likely-pathogenic		synonymous-codon																Precise	Precise	Synonymous
rs34116584	AGXT	189	2	+	C>T	240868897	P>L	11	2	TCTCACAAGCTGCTGGTGACCCCCCCCAAGGCCCTGCTCAAGCCCCTCTCC	pathogenic.uncertain-significance.benign.conflicting-interpretations-of-pathogenicity.likely-benign	Primary hyperoxaluria. type I (HP1). Primary hyperoxaluria	missense																												*Precise	Precise
rs180177294	AGXT	189	2	+	C>T	240877597	Q>*	303	1	CGCGGCGTATCTGCATGGGCGCCTGCAGGCACTGGGGCTGCAGCTCTTCGT	likely-pathogenic	Primary hyperoxaluria. type I (HP1)	stop-gained																												*Precise	Precise
rs121908522	AGXT	189	2	+	G>A	240869249	G>E	82	2	CTCACACTGGTCATCTCTGGCTCGGGACACTGTGCCCTGGAGGCCGCCCTG	likely-pathogenic	Primary hyperoxaluria. type I (HP1)	missense																									*Synonymous	*Synonymous	*Synonymous	*Synonymous	Synonymous					Precise
rs138584408	AGXT	189	2	+	T>C	240868867	M>T	1	2	CGAGCGGCAGGTTGGGTGCGGACCATGGCCTCTCACAAGCTGCTGGTGACC	pathogenic	Primary hyperoxaluria. type I (HP1)	missense																Precise	Precise	Synonymous
rs180177232_2	AGXT	189	2	+	C>T	240871444	C>C	173	3	CCCTTGATGGCTTCGGGGAACTCTGCCACAGGTGAGCCTGGCCCCAGGGCG	pathogenic		synonymous-codon																												*Precise	Precise
rs180177207	AGXT	189	2	+	G>A	240869350	G>R	116	1	TTGGGGGCAGCGAGCCGTGGACATCGGGGAGCGCATAGGTAAGGGAGAGGC	likely-pathogenic	Primary hyperoxaluria. type I (HP1)	missense																									Precise	*Precise	Precise	*Precise	Precise
rs180177208	AGXT	189	2	+	G>A	240869353	E>K	117	1	GGGGCAGCGAGCCGTGGACATCGGGGAGCGCATAGGTAAGGGAGAGGCCCA	pathogenic		missense																									Precise	*Precise	Precise	*Precise	Precise		Precise
rs180177231	AGXT	189	2	+	G>A	240871443	C>Y	173	2	CCCCTTGATGGCTTCGGGGAACTCTGCCACAGGTGAGCCTGGCCCCAGGGC	pathogenic	Primary hyperoxaluria. type I (HP1)	missense																									*Precise	*Precise	Precise	*Precise	Precise					Precise
rs180177165	AGXT	189	2	+	T>C	240878793	L>P	384	2	GTGACGGAGGCCCTGAGGGCGGCCCTGCAGCACTGCCCCAAGAAGAAGCTG	pathogenic	Primary hyperoxaluria. type I (HP1)	missense																	Synonymous
rs180177243	AGXT	189	2	+	A>G	240873037	M>V	195	1	ATCCCTGGGCGGGACCCCCCTTTACATGGACCGGCAAGGTAAGGGTGGGCT	pathogenic		missense																								Precise
rs121908520	AGXT	189	2	+	T>C	240873995	S>P	205	1	ATCTACAGGCATCGACATCCTGTACTCGGGCTCCCAGAAGGCCCTGAACGC	pathogenic	Primary hyperoxaluria. type I (HP1)	missense	Synonymous	Synonymous	Synonymous	Synonymous	Synonymous	Synonymous			*Synonymous									*Synonymous				Synonymous	Synonymous
rs376844297	AGXT	189	2	+	C>T	240869356	R>C	118	1	GCAGCGAGCCGTGGACATCGGGGAGCGCATAGGTAAGGGAGAGGCCCAGGT	pathogenic.uncertain-significance	Primary hyperoxaluria. type I (HP1)	missense																									*Precise	*Precise	Precise	*Precise	Precise					Precise
rs180177182	AGXT	189	2	+	C>T	240869209	Q>*	69	1	CAAGGAAGGCATCCAGTACGTGTTCCAGACCAGGAACCCACTCACACTGGT	pathogenic	Primary hyperoxaluria. type I (HP1)	stop-gained																												Precise	Precise	*Precise			*Precise
rs180177293	AGXT	189	2	+	T>C	240877583	L>P	298	2	CAGCACCGCGAGGCCGCGGCGTATCTGCATGGGCGCCTGCAGGCACTGGGG	pathogenic	Primary hyperoxaluria. type I (HP1)	missense							*Synonymous	Precise
rs180177196	AGXT	189	2	+	G>A	240869312	G>E	103	2	GAGCCTGGGGACTCCTTCCTGGTTGGGGCCAATGGCATTTGGGGGCAGCGA	pathogenic	Primary hyperoxaluria. type I (HP1)	missense																									*Precise	*Precise	*Precise	*Precise	Precise					Precise
rs121908528	AGXT	189	2	+	G>A	240875166	W>*	246	3	TCTCCTTCTACCTGGACATCAAGTGGCTGGCCAACTTCTGGGGCTGTGACG	pathogenic	Primary hyperoxaluria. type I (HP1)	stop-gained																									*Precise	*Precise	Precise	*Precise	Precise					Precise
rs121908523	AGXT	189	2	+	G>A	240868986	G>R	41	1	CCTGCCTCCTCGCATCATGGCAGCCGGGGGGCTGCAGATGATCGGGTCCAT	pathogenic.likely-pathogenic	Primary hyperoxaluria. type I (HP1). Nephrocalcinosis. Nephrolithiasis	missense																										*Precise	*Precise	*Precise	Precise	*Precise			*Precise	Precise
rs536352238	AGXT	189	2	+	T>C	240873987	I>T	202	2	AACCACCCATCTACAGGCATCGACATCCTGTACTCGGGCTCCCAGAAGGCC	pathogenic		missense																	*Synonymous			*Synonymous				Synonymous
rs138025751	AGXT	189	2	+	G>A	240869357	R>H	118	2	CAGCGAGCCGTGGACATCGGGGAGCGCATAGGTAAGGGAGAGGCCCAGGTG	pathogenic	Primary hyperoxaluria. type I (HP1)	missense																										Precise		Precise	Precise
rs180177299	AGXT	189	2	+	C>T	240878035	P>L	319	2	CCCCTCCTGCAGGCGCTCCGGCTTCCCACAGTCACCACTGTGGCTGTACCC	pathogenic	Primary hyperoxaluria. type I (HP1)	missense																												Precise	Precise
rs180177195	AGXT	189	2	+	T>C	240869306	L>P	101	2	GTGCTGGAGCCTGGGGACTCCTTCCTGGTTGGGGCCAATGGCATTTGGGGG	likely-pathogenic	Primary hyperoxaluria. type I (HP1)	missense	Synonymous	Synonymous	Synonymous	Synonymous	Synonymous	Synonymous												*Synonymous		*Synonymous	Synonymous	Synonymous	Synonymous
rs180177263	AGXT	189	2	+	G>A	240875181	W>*	251	3	ACATCAAGTGGCTGGCCAACTTCTGGGGCTGTGACGACCAGCCCAGGATGT	pathogenic	Primary hyperoxaluria. type I (HP1)	stop-gained																												*Precise	Precise
rs786204545	AGXT	189	2	+	G>A	240875180	W>*	251	2	GACATCAAGTGGCTGGCCAACTTCTGGGGCTGTGACGACCAGCCCAGGATG	likely-pathogenic	Primary hyperoxaluria. type I (HP1)	stop-gained																												*Precise	Precise
rs180177239	AGXT	189	2	+	G>A	240873022	G>R	190	1	GGTGGATTCGGTGGCATCCCTGGGCGGGACCCCCCTTTACATGGACCGGCA	likely-pathogenic	Primary hyperoxaluria. type I (HP1)	missense																										Precise		Precise	Precise		Precise
rs180177271	AGXT	189	2	+	T>C	240875964	L>P	269	2	CATCACACAATCCCCGTCATCAGCCTGTACAGCCTGAGAGAGAGCCTGGCC	pathogenic	Primary hyperoxaluria. type I (HP1)	missense									*Synonymous								*Synonymous	*Synonymous
rs180177161	AGXT	189	2	+	G>A	240878721	R>Q	360	2	CCGCCCTGTGCCCCCCAGGTGCTGCGGATCGGCCTGCTGGGCTGCAATGCC	likely-pathogenic	Primary hyperoxaluria. type I (HP1)	missense																									*Precise		*Precise	*Precise	Precise					Precise
rs121908525	AGXT	189	2	+	T>C	240875159	I>T	244	2	AAGCCCTTCTCCTTCTACCTGGACATCAAGTGGCTGGCCAACTTCTGGGGC	pathogenic.likely-pathogenic	Primary hyperoxaluria. type I (HP1). Primary hyperoxaluria. Nephrocalcinosis. Nephrolithiasis	missense																				*Synonymous				Synonymous
rs180177244	AGXT	189	2	+	T>C	240873038	M>T	195	2	TCCCTGGGCGGGACCCCCCTTTACATGGACCGGCAAGGTAAGGGTGGGCTC	pathogenic		missense	Precise	Precise	Precise	Precise	Precise	Precise	*Precise	*Precise			*Synonymous	*Synonymous	*Synonymous	*Synonymous		Precise	Precise	Precise			Synonymous	Synonymous	Synonymous
rs121908529	AGXT	189	2	+	G>A	240871433	G>R	170	1	CGTGCTGCAGCCCCTTGATGGCTTCGGGGAACTCTGCCACAGGTGAGCCTG	pathogenic-likely-pathogenic.pathogenic	Primary hyperoxaluria. type I (HP1). Primary hyperoxaluria	missense																									*Precise	*Precise	*Precise	*Precise	Precise				*Precise	Precise
rs180177170	AGXT	189	2	+	G>A	240868990	G>E	42	2	CCTCCTCGCATCATGGCAGCCGGGGGGCTGCAGATGATCGGGTCCATGAGC	pathogenic	Primary hyperoxaluria. type I (HP1)	missense																									*Precise	*Precise	*Precise	*Precise	Precise	*Precise			*Precise	Precise
rs180177191	AGXT	189	2	+	C>T	240868893	P>S	10	1	GGCCTCTCACAAGCTGCTGGTGACCCCCCCCAAGGCCCTGCTCAAGCCCCT	uncertain-significance.pathogenic	Primary hyperoxaluria. type I (HP1)	missense																												*Precise	Precise		*Precise
rs180177259	AGXT	189	2	+	G>A	240875165	W>*	246	2	TTCTCCTTCTACCTGGACATCAAGTGGCTGGCCAACTTCTGGGGCTGTGAC	likely-pathogenic	Primary hyperoxaluria. type I (HP1)	stop-gained																									*Precise	*Precise	Precise	*Precise	Precise					Precise
rs180177296	AGXT	189	2	+	C>T	240877612	Q>*	308	1	TGGGCGCCTGCAGGCACTGGGGCTGCAGCTCTTCGTGAAGGACCCGGTAAG	pathogenic	Primary hyperoxaluria. type I (HP1)	stop-gained																												*Precise	Precise
rs755222515	AHCY	191	20	-	C>T	34294110	A>V	89	2	ATCTTCTCCACCCAGGACCATGCGGCGGCTGCCATTGCCAAGGCTGGCATT	likely-pathogenic.uncertain-significance	Inborn genetic diseases. Rhabdomyolysis	missense																									*Precise	*Precise	*Precise	*Precise	Precise	*Synonymous	*Precise		*Synonymous	Precise
rs121918608	AHCY	191	20	-	A>G	34292375	Y>C	143	2	CTCACCAACCTCATCCACACCAAGTACCCGCAGCTTCTGCCAGGTGAGCAG	pathogenic.likely-pathogenic	Hypermethioninemia with s-adenosylhomocysteine hydrolase deficiency. Inborn genetic diseases. Rhabdomyolysis	missense	*Synonymous	*Synonymous	*Synonymous	*Synonymous	*Synonymous	*Synonymous	*Precise	*Precise	*Synonymous					*Synonymous		*Synonymous	*Synonymous	*Synonymous		*Synonymous	Synonymous	Synonymous	Synonymous	Synonymous
rs757966746	AHCY	191	20	-	C>T	34294083	P>L	98	2	GCTGCCATTGCCAAGGCTGGCATTCCGGGTAAGTCCTGCTTGCTTCTGAGA	pathogenic		missense																									Precise		*Synonymous	*Precise	Precise					Synonymous
rs121918607	AHCY	191	20	-	G>A	34292467	W>*	112	3	GCGAAACGGACGAGGAGTACCTGTGGTGCATTGAGCAGACCCTGTACTTCA	pathogenic	Hypermethioninemia with s-adenosylhomocysteine hydrolase deficiency	stop-gained																												Precise	Precise
rs886041781	AHDC1	27245	1	-	C>T	27549208	Q>*	970	1	CCCGCCTGCCAACACCTACCTGCCCCAGTACGGCGGCTATGGGGCCGGACA	pathogenic		stop-gained																									*Precise	*Precise	Precise	*Precise	Precise					Precise
rs777736953	AHDC1	27245	1	-	C>T	27549343	R>*	925	1	CGCGCGCCAGACCTTCCCACCAGGACGAGCAGCAAGCTATGGGCTAACTCC	likely-pathogenic	Abdominal obesity-metabolic syndrome 3 (AOMS3)	stop-gained																										*Precise	*Precise	*Precise	Precise				*Precise	Precise
rs886041620	AHDC1	27245	1	-	C>T	27550357	R>*	587	1	CATGGCCATGCCAGAGGTAAAAAAACGACGGCGGCGGAAGCAGAAGCTGGC	pathogenic		stop-gained																									*Precise		*Precise	*Precise	Precise					Precise
rs397514726	AHI1	54806	6	-	G>A	135457593	R>Q	351	2	CTTGTCTTGGGAGTTTACATTCACCGAACTGATAGACTTAAGTCAGATTTT	pathogenic		missense																												Synonymous	Synonymous
rs777668842_1	AHI1	54806	6	-	C>T	135455811	Q>*	423	1	ATCAAGACTTCCAGAGTGGGAAGAACAAATTGTATTTAATGAAAATTTTCC	pathogenic	Joubert syndrome 3 (JBTS3). Joubert syndrome (JBTS)	stop-gained																									Precise			*Precise	Precise				*Precise
rs201391050	AHI1	54806	6	-	C>T	135457660	R>*	329	1	TGATGGTGTTCATGAAATAACAAGCCGAGATAGCCCGGTTTATCCCAAATG	pathogenic	Joubert syndrome 3 (JBTS3)	stop-gained																												*Precise	Precise
rs371637724_2	AHI1	54806	6	-	C>T	135448400	R>*	506	1	GCTATATTACCCACCTACTAAGCCTCGATCCCCATTAAGTGTTGTTGAGGC	pathogenic	Joubert syndrome 3 (JBTS3). Joubert syndrome (JBTS)	stop-gained																									Synonymous			*Synonymous	Synonymous				*Synonymous
rs587783013	AHI1	54806	6	-	G>A	135433119	W>*	725	2	TGCTATGATTCCATGATACGGATATGGAAAGTTGAGATGAGAGAAGATTCT	pathogenic	Joubert syndrome 3 (JBTS3). Retinitis pigmentosa (RP)	stop-gained																															Precise
rs797045224	AHI1	54806	6	-	A>G	135433206	H>R	696	2	ACAAATACTTTCAGAGTTTTACCTCATCCTTCTTTTGTTTACACGGCTAAA	likely-pathogenic	Joubert syndrome 3 (JBTS3). Retinitis pigmentosa (RP)	missense									*Precise					*Precise			*Precise	*Precise
rs863225135	AHI1	54806	6	-	A>G	135427244	H>R	896	2	TCACCCATTCGAGACATTTCTTATCATCCATTTGAAAATATGGTTGCATTC	pathogenic	Joubert syndrome 3 (JBTS3)	missense									*Precise		*Precise	*Precise	*Precise	*Precise	*Precise	*Precise	*Precise	*Precise						Precise
rs863225145	AHI1	54806	6	-	G>A	135438388	D>N	675	1	TCACTACATCCTTACTTCATCATCTGATGGCACTGCCAGGTTAGTATCCTT	pathogenic	Joubert syndrome 3 (JBTS3)	missense																																	*Synonymous	Synonymous
rs764412921	AHI1	54806	6	-	T>C	135438494	Y>Y	639	3	ATTTCTAAATATTTTCATTAGTATATGAAATTCCTTCTGGACGTTTCATGA	pathogenic		synonymous-codon									*Precise						*Precise			*Precise		Precise	Precise			Precise
rs863225144	AHI1	54806	6	-	T>C	135433120	W>R	725	1	ATGCTATGATTCCATGATACGGATATGGAAAGTTGAGATGAGAGAAGATTC	pathogenic	Joubert syndrome 3 (JBTS3)	missense									*Precise					*Precise			*Precise	*Precise
rs1057524843	AHI1	54806	6	-	G>A	135428643	W>*	870	2	AGTGAGGATGGTATAGTGTATGTTTGGAACCCAGAAACAGGTGAATGTTTA	pathogenic		stop-gained																									*Precise		Precise	*Precise	Precise		Precise		*Precise	Precise
rs201849460_1	AHSG	197	3	+	G>A	186620776	R>H	316	2	TTGCACCGGGCGCACTACGACCTGCGCCACACCTTCATGGGTGTGGTCTCA	pathogenic	Alopecia mental retardation syndrome 1 (APMR1)	missense																									*Precise		Precise	*Precise	Precise	*Precise			*Precise	Precise
rs104894324	AICDA	57379	12	-	C>T	8606951	R>W	24	1	CAAAAATGTCCGCTGGGCTAAGGGTCGGCGTGAGACCTACCTGTGCTACGT	pathogenic	Immunodeficiency with hyper IgM type 2 (HIGM2)	missense																									*Synonymous	Precise	*Synonymous	Precise	Precise		Precise			Synonymous
rs104894322	AICDA	57379	12	-	A>G	8605227	M>V	139	1	CCGCGCCGGGGTGCAAATAGCCATCATGACCTTCAAAGGTGCGAAAGGGCC	pathogenic	Immunodeficiency with hyper IgM type 2 (HIGM2)	missense																*Precise	*Precise					Precise	Precise
rs193922704	AICDA	57379	12	-	G>A	8605268	G>E	125	2	GAGGACCGCAAGGCTGAGCCCGAGGGGCTGCGGCGGCTGCACCGCGCCGGG	likely-pathogenic	Immunodeficiency with hyper IgM type 2 (HIGM2)	missense																												*Precise	Precise			*Precise
rs1057520542	AICDA	57379	12	-	C>T	8605308	R>C	112	1	CCTCAGTCTGAGGATCTTCACCGCGCGCCTCTACTTCTGTGAGGACCGCAA	pathogenic		missense																												*Precise	Precise		*Precise
rs1057519097	AICDA	57379	12	-	A>G	8606929	Y>C	31	2	GGTCGGCGTGAGACCTACCTGTGCTACGTAGTGAAGAGGCGTGACAGTGCT	likely-pathogenic		missense																	Precise
rs104894321	AICDA	57379	12	-	T>C	8605325	L>P	106	2	CTGCGAGGGAACCCCAACCTCAGTCTGAGGATCTTCACCGCGCGCCTCTAC	pathogenic	Immunodeficiency with hyper IgM type 2 (HIGM2)	missense										*Synonymous							*Synonymous	Precise
rs104894327	AICDA	57379	12	-	T>C	8604898	F>S	151	2	GATTATTTTTACTGCTGGAATACTTTTGTAGAAAACCACGAAAGAACTTTC	pathogenic	Immunodeficiency with hyper IgM type 2 (HIGM2)	missense									*Precise								*Precise	*Precise
rs1057516211	AIFM1	9131	X	-	A>G	130133325	Q>R	140	2	GGAGCTGCTAAGCCGTACTGGCATCAGTCAATGTTCTGGTAATAGTGGTGT	pathogenic	Combined oxidative phosphorylation deficiency 6 (COXPD6)	missense																	*Synonymous	Precise		Synonymous
rs724160024	AIFM1	9131	X	-	T>C	130130062	Y>H	221	1	ACAGGCTCCCGTCCAGGGGGAGGACTACGGCAAAGGTGTCATCTTCTACCT	likely-pathogenic	Deafness. X-linked 5 (DFNX5)	missense																				*Synonymous
rs724160025	AIFM1	9131	X	-	C>T	130133442	A>V	101	2	TTGTTTCCACAGGCAGGAGATGCTGCATGCTTCTACGATATAAAGTTGGGA	likely-pathogenic	Deafness. X-linked 5 (DFNX5)	missense																										*Synonymous	Synonymous	*Synonymous	Synonymous					Synonymous
rs1085307990	AIFM1	9131	X	-	T>C	130147520	F>S	193	2	CCAAATGTCACAAAGACACTGCGATTCAAACAGTGGAATGGAAAAGAGAGA	likely-pathogenic		missense									*Synonymous								Synonymous	Synonymous
rs724160018	AIFM1	9131	X	-	T>C	130138700	I>T	287	2	GACTAAACTGATGTGATCCTGCAGATTGGAGACTTTAGAAGCTTGGAGAAG	likely-pathogenic	Deafness. X-linked 5 (DFNX5)	missense																*Precise	*Precise	Precise				Precise	Precise	Synonymous
rs761953453	AIFM1	9131	X	-	C>T	130130094	A>V	210	2	ATTACTATTCCTCCCAGCACCCCGGCAGTTCCACAGGCTCCCGTCCAGGGG	likely-pathogenic	Leukodystrophy	missense																									Precise			*Precise	Precise	*Precise	*Precise		*Precise
rs1057518895	AIFM1	9131	X	-	T>C	130137134	M>T	1	2	CAACTCTTCCCCGAGAAAGGAAATATGGGAAAGATCCTCCCCGAATACCTC	likely-pathogenic	Sensorineural hearing loss. Pes planus. Distal muscle weakness. Foot dorsiflexor weakness	missense									*Precise		*Precise	*Precise	*Precise	*Precise				*Precise
rs879253867	AIMP1	9255	4	+	C>T	106328186	Q>*	112	1	AACCGTATCTTCTGGTACCAAAGAACAGATAAAAGGAGGAACAGGAGACGA	pathogenic	Leukodystrophy. hypomyelinating 3 (HLD3)	stop-gained																												*Precise	Precise		*Precise		*Precise
rs724159969	AIMP1	9255	4	+	C>T	106327456	Q>*	39	1	CTGGATGTTCTTGATCCTAGTTTTGCAGGCAACTTTGAGGGAAGAGAAGAA	pathogenic	Leukodystrophy. hypomyelinating 3 (HLD3)	stop-gained																												Precise	Precise		Precise
rs104894194	AIP	9049	11	+	C>T	67483198	Q>*	14	1	CGCAAGACTCCGGGAGGACGGGATCCAAAAACGTGTGATACAGGAAGGCCG	pathogenic	Pituitary adenoma predisposition (PAP). Somatotroph adenoma (PITA1)	stop-gained																									Precise	*Precise	Precise	*Precise	Precise		Precise
rs267606546	AIP	9049	11	+	T>C	67483160	M>T	1	2	GAAAGGGAGCAGCGGGGAAGGAGGATGGCGGATATCATCGCAAGACTCCGG	likely-pathogenic	Somatotroph adenoma (PITA1)	missense																	*Precise	Precise
rs886037871	AIP	9049	11	+	G>A	67483161	M>I	1	3	AAAGGGAGCAGCGGGGAAGGAGGATGGCGGATATCATCGCAAGACTCCGGG	likely-pathogenic	Pituitary adenoma. familial isolated (FIPA)	missense																												*Precise	Precise		*Precise
rs267606538	AIP	9049	11	+	C>T	67487072	R>C	56	1	CACCGTGCTGGACGACAGCCGGGCTCGTGGCAAGCCCATGGAGCTCATCAT	likely-pathogenic		missense																												*Synonymous	Synonymous
rs104894190	AIP	9049	11	+	G>A	67490911	R>Q	245	2	CCAGCCCTGGCGCCTGTGGTGAGCCGAGAGCTGCGGGCCCTGGAGGCACGG	pathogenic.uncertain-significance.likely-benign	Pituitary dependent hypercortisolism (PITA4). Familial Isolated Pituitary Adenomas. Somatotroph adenoma (PITA1). Hereditary cancer-predisposing syndrome. Dopamine agonist response	missense																									Synonymous	*Synonymous	Synonymous	*Synonymous	Synonymous		Synonymous
rs202006716	AIP	9049	11	+	G>A	67490160	E>E	138	3	TGTACCGCGAGGGGCATGTGAAGGAGGCTGCTGCCAAGTACTACGATGCCA	uncertain-significance.likely-pathogenic	Somatotroph adenoma (PITA1). Hereditary cancer-predisposing syndrome	synonymous-codon																																	*Precise
rs267606573	AIP	9049	11	+	A>G	67490391	K>E	182	1	GCTGCTGCTCAACTACTGCCAGTGCAAGCTGGTGGTCGAGGAGTACTACGA	pathogenic.likely-pathogenic	Somatotroph adenoma (PITA1)	missense																	Synonymous
rs267606541	AIP	9049	11	+	C>T	67487147	R>*	22	1	GTGGGAGACCATCGTGTGCACCATGCGAGAAGGGGAGATTGCCCAGTTCCT	pathogenic	Somatotroph adenoma (PITA1)	stop-gained																										Precise		Precise	Precise				*Precise
rs267606575	AIP	9049	11	+	A>G	67490439	I>V	198	1	CGAGGTGCTGGACCACTGCTCTTCCATCCTCAACAAGTACGACGGTGAGCA	likely-pathogenic	Somatotroph adenoma (PITA1)	missense																	*Precise	*Precise		*Precise				Precise
rs267606571	AIP	9049	11	+	C>T	67490385	Q>*	180	1	CACGCCGCTGCTGCTCAACTACTGCCAGTGCAAGCTGGTGGTCGAGGAGTA	likely-pathogenic	Somatotroph adenoma (PITA1)	stop-gained																																Precise
rs267606561	AIP	9049	11	+	T>C	67490153	V>A	136	2	AACCGGTTGTACCGCGAGGGGCATGTGAAGGAGGCTGCTGCCAAGTACTAC	likely-pathogenic	Somatotroph adenoma (PITA1)	missense																	*Precise
rs267606577	AIP	9049	11	+	A>G	67490803	Y>C	209	2	TCCCCTGCAGACAACGTCAAGGCCTACTTCAAGCGGGGCAAGGCCCACGCG	likely-pathogenic	Somatotroph adenoma (PITA1)	missense																	*Precise	*Precise
rs267606566	AIP	9049	11	+	C>T	67490319	Q>*	158	1	CTCCCTGCCCCCATACTCCCAGGAACAGCCTGGGTCCCCTGAATGGATCCA	likely-pathogenic	Somatotroph adenoma (PITA1)	stop-gained																									*Precise	*Precise	*Precise	*Precise	Precise					Precise
rs267606579	AIP	9049	11	+	C>T	67490811	R>W	212	1	AGACAACGTCAAGGCCTACTTCAAGCGGGGCAAGGCCCACGCGGCCGTGTG	pathogenic	Somatotroph adenoma (PITA1)	missense																												*Precise	Precise		*Precise
rs139407567	AIP	9049	11	+	C>T	67490807	F>F	210	3	CTGCAGACAACGTCAAGGCCTACTTCAAGCGGGGCAAGGCCCACGCGGCCG	pathogenic.uncertain-significance.likely-benign	Somatotroph adenoma (PITA1). Familial Isolated Pituitary Adenomas. Hereditary cancer-predisposing syndrome	synonymous-codon																												Precise	Precise
rs104894195_1	AIP	9049	11	+	C>T	67490910	R>*	245	1	CCCAGCCCTGGCGCCTGTGGTGAGCCGAGAGCTGCGGGCCCTGGAGGCACG	pathogenic	Somatotroph adenoma (PITA1)	stop-gained																										*Precise	Precise	*Precise	Precise
rs267606569	AIP	9049	11	+	G>A	67490383	C>Y	179	2	ATCACGCCGCTGCTGCTCAACTACTGCCAGTGCAAGCTGGTGGTCGAGGAG	likely-pathogenic	Somatotroph adenoma (PITA1)	missense																									Precise	*Precise	Precise	*Precise	Precise
rs267606548	AIP	9049	11	+	A>G	67489295	K>R	44	2	GTGGTCCTGTACCCGCTGGTGGCCAAGAGTCTCCGCAACATCGCGGTGGGC	likely-pathogenic	Somatotroph adenoma (PITA1)	missense																Synonymous	Precise
rs62637012	AIPL1	23746	17	-	T>C	6426684	C>R	176	1	TACTCTGATCCTCAACTACTGCCAGTGCCTGCTGAAGAAGGAGGAGTACTA	not-provided.pathogenic	Leber congenital amaurosis 4 (LCA4)	missense	Synonymous	Synonymous	Synonymous	Synonymous	Synonymous	Synonymous	*Synonymous		*Synonymous								Precise	*Synonymous		*Synonymous	Synonymous	Synonymous	Synonymous
rs142326926	AIPL1	23746	17	-	G>A	6426615	G>S	199	1	CAGTGATATTCTCCGGCACCACCCAGGTGCGCGGGGCTGCAGGGGCGGACA	likely-pathogenic.pathogenic	Leber congenital amaurosis 4 (LCA4)	missense																									*Precise	*Precise	Precise	*Precise	Precise					Precise
rs193922418	AIRE	326	21	+	G>A	44287133	G>S	155	1	GACTCCAAGGGGCACCGCCAGCCCAGGTACCCTCCCTGCAGGGGAAGCCAG	likely-pathogenic	Polyglandular autoimmune syndrome. type 1 (APS1)	missense																									*Synonymous	*Synonymous	*Synonymous	*Synonymous	Synonymous		Precise			Synonymous
rs1131691636	AIRE	326	21	+	A>G	44286040	R>G	12	1	GGACGCGGCGCTACGCCGGCTTCTGAGGCTGCACCGCACGGAGATCGCGGT	likely-pathogenic		missense																	*Synonymous
rs121434254_1	AIRE	326	21	+	C>T	44289773	R>*	257	1	CAGCAGTGGCCCGAAGCCTCTGGTTCGAGCCAAGGGAGCCCAGGGCGCTGC	pathogenic	Polyglandular autoimmune syndrome. type 1 (APS1)	stop-gained																									Precise	*Precise	Precise	*Precise	Precise					Synonymous
rs386833674	AIRE	326	21	+	G>A	44291147	C>Y	311	2	CGGGACGGCGGGGAGCTCATCTGCTGTGACGGCTGCCCTCGGGCCTTCCAC	likely-pathogenic	Polyglandular autoimmune syndrome. type 1 (APS1)	missense																									*Precise	*Precise	*Precise	*Precise	Precise					Precise
rs193922417	AIRE	326	21	+	C>T	44287041	P>L	124	2	CCGGCCGTCCCCAAGGCTTTGGTACCGCCACCCAGACTCCCCACCAAGAGG	likely-pathogenic	Polyglandular autoimmune syndrome. type 1 (APS1)	missense																									*Precise	*Precise	*Precise	*Precise	Precise		Precise			Precise
rs121434256_1	AIRE	326	21	+	C>T	44287085	R>*	139	1	CAAGAGGAAGGCCTCAGAAGAGGCTCGAGCTGCCGCGCCAGCAGCCCTGAC	pathogenic	Polyglandular autoimmune syndrome. type 1 (APS1)	stop-gained																																		Synonymous
rs179363889	AIRE	326	21	+	C>T	44297705	P>L	539	2	TGGGCCATCCAGAGCATGGCCCGTCCGGCGGCCCCCTTCCCCTCCTGACCC	likely-pathogenic.pathogenic	Polyglandular autoimmune syndrome. type 1 (APS1)	missense																									*Synonymous	Precise	*Synonymous	Precise	Precise	*Synonymous	Precise		*Synonymous	Synonymous
rs1057516499	AIRE	326	21	+	G>A	44286657	W>*	78	2	GACTCCACAGCCATCCTGGACTTCTGGAGGGTGCTGTTCAAGGACTACAAC	likely-pathogenic	Polyglandular autoimmune syndrome. type 1 (APS1)	stop-gained																										Precise		Precise	Precise		Precise
rs140630532	AIRE	326	21	+	C>T	44286698	R>W	92	1	GGACTACAACCTGGAGCGCTATGGCCGGCTGCAGCCCATCCTGGACAGCTT	conflicting-interpretations-of-pathogenicity.likely-pathogenic	Polyglandular autoimmune syndrome. type 1 (APS1)	missense																									*Precise	*Precise	Precise	*Precise	Precise					Precise
rs121434255	AIRE	326	21	+	A>G	44286671	K>E	83	1	CCTGGACTTCTGGAGGGTGCTGTTCAAGGACTACAACCTGGAGCGCTATGG	pathogenic	Polyglandular autoimmune syndrome. type 1 (APS1)	missense									*Synonymous								Precise	*Synonymous
rs179363886	AIRE	326	21	+	C>T	44286068	A>V	21	2	CTGCACCGCACGGAGATCGCGGTGGCCGTGGACAGCGCCTTCCCACTGCTG	not-provided.likely-pathogenic	Polyglandular autoimmune syndrome. type 1 (APS1)	missense																												Precise	Precise			Precise
rs150634562	AIRE	326	21	+	G>A	44291116	V>M	301	1	CCAGAAGAATGAGGACGAGTGTGCCGTGTGTCGGGACGGCGGGGAGCTCAT	likely-pathogenic		missense																									*Precise	*Precise	*Precise	*Precise	Precise		*Precise			Precise
rs179363878	AIRE	326	21	+	T>C	44286089	L>P	28	2	GTGGCCGTGGACAGCGCCTTCCCACTGCTGCACGCGCTGGCTGACCACGAC	pathogenic		missense																		Synonymous
rs137853205	AK1	203	9	-	G>A	127872707	G>R	64	1	GAAGCTGTCGGAAATCATGGAGAAGGGGCAGCTGGTTCCACTGGTGAGTGG	pathogenic	Adenylate kinase deficiency. hemolytic anemia due to	missense																									Precise	*Precise	Precise	*Precise	Precise
rs104894102	AK1	203	9	-	C>T	127871828	R>*	107	1	GGTGCAGCAAGGAGAAGAGTTTGAGCGACGGGTAAGGCACTGACCCAAGTG	pathogenic	Adenylate kinase deficiency. hemolytic anemia due to	stop-gained																												Precise	Precise
rs104894101	AK1	203	9	-	C>T	127868455	R>W	128	1	CGCAGGCCCTGAGACCATGACCCAGCGGCTCTTGAAACGTGGAGAGACCAG	pathogenic	Adenylate kinase deficiency. hemolytic anemia due to	missense																									*Precise	*Precise	*Precise	*Precise	Precise					Precise
rs137853204	AK1	203	9	-	G>A	127872779	G>R	40	1	GTATGGCTACACCCACCTCTCCACCGGGGACCTCCTGCGGTCCGAGGTCAG	pathogenic	Adenylate kinase deficiency. hemolytic anemia due to	missense																												Precise	Precise		Precise
rs267606643	AK2	204	1	-	A>G	33014526	D>G	157	2	AACCCTCCAAAAGAGCCCATGAAAGATGACGTATGTAAACTCAGGACAAAA	pathogenic	Reticular dysgenesis	missense															*Synonymous
rs267606648_1	AK2	204	1	-	C>T	33021616	R>W	103	1	TGGTTTTCTTCTGGATGGCTTCCCTCGGACTGTGAGGCAGGCAGAAATGGT	pathogenic	Reticular dysgenesis	missense																												Precise	Precise		*Synonymous
rs116298211	AK7	122481	14	+	T>C	96486941	L>P	650	2	GTGAAAAGAGAAGAAAGAGAATTACTGGAGGCTCAGTCAATTCCCCTGAGA	pathogenic	SPERMATOGENIC FAILURE 27 (SPGF27)	missense														*Synonymous
rs387906750	AKR1C2	1646	10	-	A>G	5001531	I>V	79	1	AGATGGCAGTGTGAAGAGAGAAGACATATTCTACACTTCAAAGGTACTGTG	pathogenic	46.XY sex reversal 8 (SRXY8)	missense																	Precise
rs121918343	AKR1D1	6718	7	+	C>T	138091822	L>F	106	1	GGTCCGCCCAACCCTGGAGAGGACACTCAGGGTCCTCCAGCTAGATTATGT	pathogenic	Bile acid synthesis defect. congenital. 2 (CBAS2)	missense																									*Precise	*Precise	Precise	*Precise	Precise					Precise
rs121918342	AKR1D1	6718	7	+	C>T	138106621	P>L	157	2	GCAACCACATAGGTTGAGTGCCATCCGTATTTCACCCAGCCAAAACTCTTG	uncertain-significance.pathogenic.likely-pathogenic	Bile acid synthesis defect. congenital. 2 (CBAS2)	missense																												*Synonymous	Synonymous
rs397514644	AKT1	207	14	-	C>T	104780190	R>C	25	1	GGAGTACATCAAGACCTGGCGGCCACGCTACTTCCTCCTCAAGAATGATGG	pathogenic	Cowden syndrome 6 (CWS6)	missense																												*Precise	Precise		*Precise
rs1057518602	AKT1	207	14	-	A>G	104776710	Q>R	79	2	AACACCTTCATCATCCGCTGCCTGCAGTGGACCACTGTCATCGAACGCACC	likely-pathogenic		missense																Synonymous	Synonymous	Synonymous
rs1057519754	AKT2	208	19	-	A>G	40236313	S>G	240	1	CTTTGGCCTCTGCAAAGAGGGCATCAGTGACGGGGCCACCATGAAAACCTT	likely-pathogenic	Neoplasm of the large intestine	missense	Precise	Precise	Precise	Precise	Precise	Precise												Precise
rs778561687_1	AKT2	208	19	-	G>A	40235953	R>H	371	2	CTCATGGAAGAGATCCGCTTCCCGCGCACGCTCAGCCCCGAGGCCAAGTCC	likely-pathogenic	Non-small cell lung cancer (NSCLC)	missense																										Precise		*Precise	Precise
rs121434593	AKT2	208	19	-	G>A	40237979	R>H	212	2	TTGCACTCGCGGGACGTGGTATACCGCGACATCAAGGTTAGTGGCAGGGTG	pathogenic	Diabetes mellitus type 2 (NIDDM)	missense																										Precise		Precise	Precise
rs587776935	AKT3	10000	1	-	C>T	243505296	R>W	465	1	TATGGACTGCATGGACAATGAGAGGCGGCCGCATTTCCCTCAATTTTCCTA	likely-pathogenic.pathogenic		missense																												*Precise	Precise				*Precise
rs121912982	ALAD	210	9	-	C>T	113389521	R>W	240	1	ACATTATACCCTCATCCCTTAGGACCGGGATGTACGGGAAGGAGCTGACAT	uncertain-significance.pathogenic	Porphobilinogen synthase deficiency	missense																									*Precise	*Precise	*Precise	*Precise	Precise	*Precise			*Precise	Precise
rs121912983	ALAD	210	9	-	G>A	113389088	A>T	274	1	CCTGCAGCACCCTGACCTCCCTCTCGCCGTGTACCACGTCTCTGGAGAGTT	pathogenic	Porphobilinogen synthase deficiency	missense																										*Precise	*Precise	*Precise	Precise					Precise
rs121912981	ALAD	210	9	-	G>A	113389085	V>M	275	1	GCAGCACCCTGACCTCCCTCTCGCCGTGTACCACGTCTCTGGAGAGTTTGC	pathogenic	Porphobilinogen synthase deficiency	missense																									*Precise	*Precise	*Precise	*Precise	Precise		*Precise			Precise
rs137852305	ALAS2	212	X	-	C>T	55014953	R>C	411	1	CACCCGTGACTTGGTGGACATGGTGCGCTCCTATGCTGCAGGCTTCATCTT	pathogenic	Hereditary sideroblastic anemia (SIDBA1)	missense																												Precise	Precise
rs863223903	ALAS2	212	X	-	T>C	55015610	M>T	379	2	GGGATTGGGGAGCGTGATGGAATTATGCATAAGATTGACATCATCTCTGGA	likely-pathogenic		missense									*Precise
rs863223904	ALAS2	212	X	-	G>A	55014829	R>H	452	2	CAAGCCCTGAGGCGAGCCCACCAGCGCAATGTCAAGCACATGCGCCAGCTA	pathogenic		missense																												Precise	Precise			Precise
rs137852310	ALAS2	212	X	-	T>C	55021095	Y>H	199	1	TGTGTCCGTCTGGTGTAGTAATGATTACCTGGGCATGAGCCGACACCCTCA	pathogenic	Hereditary sideroblastic anemia (SIDBA1)	missense									*Precise									*Synonymous
rs863223902	ALAS2	212	X	-	T>C	55015653	Y>H	365	1	GGATGAGGTCCATGCTGTAGGACTGTATGGGTCCCGGGGCGCTGGGATTGG	likely-pathogenic		missense	Precise	Precise	Precise	Precise	Precise	Precise				*Synonymous						*Precise	*Precise	Precise		*Synonymous	Precise	Precise	Precise	Synonymous
rs137852307	ALAS2	212	X	-	G>A	55015000	C>Y	395	2	CTGTCTCCAGGCAAGGCCTTTGGCTGTGTGGGCGGCTACATTGCCAGCACC	pathogenic	Hereditary sideroblastic anemia (SIDBA1)	missense																												*Precise	Precise
rs137852304	ALAS2	212	X	-	G>A	55021176	A>T	172	1	TGTGTTCAAGACTGTGAACCGCTGGGCTGATGCATATCCCTTTGCCCAACA	pathogenic	Hereditary sideroblastic anemia (SIDBA1)	missense																												Precise	Precise
rs145704441	ALAS2	212	X	-	G>A	55009268	R>H	559	2	TCTGTGGCTGCCTGCAATTTCTGTCGCCGTCCTGTACACTTTGAGCTCATG	likely-benign.likely-pathogenic	Sideroblastic Anemia and Ataxia	missense																												*Precise	Precise		*Precise
rs863223906	ALAS2	212	X	-	A>G	55009245	M>V	567	1	TCGCCGTCCTGTACACTTTGAGCTCATGAGTGAGTGGGAACGTTCCTACTT	pathogenic		missense	Precise	Precise	Precise	Precise	Precise	Precise	*Precise											Precise			Synonymous
rs77238412	ALB	213	4	+	C>T	73408735	R>*	138	1	CAAAGATGACAACCCAAACCTCCCCCGATTGGTGAGACCAGAGGTTGATGT	pathogenic.other	Analbuminemia (ANALBA)	stop-gained																												*Precise	Precise
rs79228041	ALB	213	4	+	G>A	73419634	E>K	594	1	TGACGATAAGGAGACCTGCTTTGCCGAGGAGGTACTACAGTTCTCTTCATT	pathogenic	ALBUMIN B	missense																																	*Precise
rs869320690	ALDH18A1	5832	10	-	T>C	95613755	L>P	635	2	TTATTTGACCAGATCATTGATATGCTGAGAGTGGAACAGGTAAGAGTTCCA	pathogenic	Spastic paraplegia 9b. autosomal recessive (SPG9B)	missense									*Precise		*Synonymous	*Synonymous	*Synonymous	*Synonymous			*Precise	*Precise		*Synonymous	Synonymous			Synonymous
rs768323248	ALDH18A1	5832	10	-	G>A	95637357	R>H	128	2	GTAGCCTTTGGCAAACAACGCTTGCGCCATGAGATCCTTCTGTCTCAGAGC	pathogenic.uncertain-significance	Spastic paraplegia 9b. autosomal recessive (SPG9B)	missense																												*Precise	Precise
rs863224945	ALDH18A1	5832	10	-	T>C	95637381	V>A	120	2	ATGATGCTGGTGACCAGTGGAGCCGTAGCCTTTGGCAAACAACGCTTGCGC	pathogenic	Spastic paraplegia 9 (SPG9A)	missense																	Synonymous
rs1057518541	ALDH18A1	5832	10	-	G>A	95637169	C>Y	161	2	ATTCCAGTCTTAGAGGCACGAGCCTGTGCAGCTGCCGGACAGAGTGGGCTG	likely-pathogenic		missense																												*Precise	Precise	*Synonymous	*Precise		*Synonymous
rs774047299	ALDH18A1	5832	10	-	A>G	95606805	Y>C	780	2	TTCTCAGAGCATGGAAGTTTAAAATATCTTCATGAGAACCTCCCTATTCCT	pathogenic.uncertain-significance	Cutis laxa-corneal clouding-oligophrenia syndrome (ARCL3A)	missense																		*Precise
rs864321670	ALDH18A1	5832	10	-	G>A	95633012	R>Q	250	2	AAAGATAATGATAGCCTGGCTGCCCGACTGGCTGTGGAAATGAAAACTGAT	pathogenic	Spastic paraplegia 9 (SPG9A). Cutis laxa-corneal clouding-oligophrenia syndrome (ARCL3A). Spastic paraplegia 9 (SPG9A). Cutis laxa. autosomal dominant 3 (ADCL3)	missense																												*Synonymous	Synonymous		Precise		*Precise
rs863225044	ALDH18A1	5832	10	-	C>T	95637328	R>W	138	1	TGAGATCCTTCTGTCTCAGAGCGTGCGGCAGGCCCTCCACTCGGGGCAGAA	pathogenic	Cutis laxa. autosomal dominant 3 (ADCL3)	missense																												*Precise	Precise
rs766264810	ALDH18A1	5832	10	-	G>A	95611372	R>Q	663	2	AGCCCCTCCGAAGTGAAGTCACTCCGAACTGAGTATGGGGACCTGGAATTA	pathogenic		missense																																		Synonymous
rs1462559161	ALDH18A1	5832	10	-	C>T	95606857	R>*	763	1	ACTGCTTACTACTAAGTGGCTGCTGCGAGGGAAGGACCACGTGGTCTCAGA	likely-pathogenic		stop-gained																																	*Precise
rs537043237	ALDH18A1	5832	10	-	G>A	95606856	R>Q	763	2	CTGCTTACTACTAAGTGGCTGCTGCGAGGGAAGGACCACGTGGTCTCAGAT	likely-pathogenic	Cutis laxa-corneal clouding-oligophrenia syndrome (ARCL3A)	missense																									*Synonymous	*Synonymous	*Synonymous	*Synonymous	Synonymous				*Synonymous	Synonymous
rs121434582	ALDH18A1	5832	10	-	G>A	95643044	R>Q	84	2	AAGCTCGGCAGTGCCGTGGTGACCCGAGGGGATGAATGTGGCCTGGCCCTG	pathogenic.uncertain-significance	Cutis laxa-corneal clouding-oligophrenia syndrome (ARCL3A)	missense																									Precise			Precise	Precise
rs386834230	ALDH1A3	220	15	+	G>A	100887578	V>M	71	1	TGTTGTTCTGGTCGCTCAGCCCGACGTGGACAAGGCTGTGGAGGCTGCACA	pathogenic		missense																									Precise	*Precise	Precise	*Precise	Precise
rs797046134	ALDH1A3	220	15	+	T>C	100914748	I>T	505	2	TACACAGAAGTGAAAACTGTCACCATCAAACTTGGCGACAAGAACCCCTGA	likely-pathogenic	Autistic disorder of childhood onset (AUTS)	missense																		Synonymous
rs201458895	ALDH1B1	219	9	+	T>C	38396512	V>A	255	2	GCGGCCATCGCCCAGCACGTGGATGTTGACAAAGTTGCCTTCACCGGTTCC	likely-pathogenic		missense														*Synonymous		Precise	Precise							Synonymous
rs72547561_0	ALDH3A2	224	17	+	C>G	19656423	R>G	177	1	GGAAACCACGGAGCTCCTGAAGCAGCGATTTGACCACATTTTCTATACGGG	pathogenic		missense																	Synonymous					Synonymous	Synonymous
rs72547571	ALDH3A2	224	17	+	C>T	19663335	P>S	315	1	CATTTTGTTTATTTTCTTTTTAGCCCCAACAGTACTTACCGATGTTGATCC	pathogenic	SjÃ¶gren-Larsson syndrome (SLS)	missense																																	*Precise
rs72547562	ALDH3A2	224	17	+	C>T	19656445	T>M	184	2	CAGCGATTTGACCACATTTTCTATACGGGAAACACTGCGGTTGGCAAAATT	pathogenic	SjÃ¶gren-Larsson syndrome (SLS)	missense																																	*Precise	Precise
rs72547561_1	ALDH3A2	224	17	+	C>T	19656423	R>*	177	1	GGAAACCACGGAGCTCCTGAAGCAGCGATTTGACCACATTTTCTATACGGG	pathogenic	SjÃ¶gren-Larsson syndrome (SLS)	stop-gained																												*Precise	Precise				*Precise
rs72547568	ALDH3A2	224	17	+	G>A	19657797	D>N	245	1	TTGTGGCCAAACCTGCATTGCACCCGACTATATTCTCTGTGAAGCATCCCT	pathogenic	SjÃ¶gren-Larsson syndrome (SLS). SjÃ¶gren-Larsson syndrome (SLS)	missense																												Precise	Precise
rs786205501	ALDH3A2	224	17	+	T>C	19656517	L>P	208	2	CATCTGACCCCTGTGACTCTTGAACTGGGAGGGAAAAGTCCATGTTATATT	likely-pathogenic		missense																	*Synonymous	Precise
rs72552282	ALDH5A1	7915	6	+	G>A	24504927	C>Y	223	2	GTGGGGGCCGCCCTGGCAGCCGGCTGTACTGTCGTGGTGAAGCCTGCCGAA	likely-pathogenic		missense																												Precise	Precise
rs375628463	ALDH5A1	7915	6	+	G>A	24515243	G>E	268	2	TCTCGAAAGAATGCCAAGGAAGTAGGGGAGGCAATTTGTACTGATCCTCTG	likely-pathogenic.pathogenic	Succinate-semialdehyde dehydrogenase deficiency (SSADHD)	missense																												Precise	Precise		Precise
rs118203983	ALDH5A1	7915	6	+	C>T	24528057	R>*	412	1	TGCCACCGTTGTGACAGGTGGAAAACGACACCAACTTGGAAAAAATTTCTT	pathogenic	Succinate-semialdehyde dehydrogenase deficiency (SSADHD)	stop-gained																																	*Precise
rs869320672	ALDH6A1	4329	14	-	T>C	74071411	Y>H	159	1	CACCAAAGACATGGACCTTTATTCCTACCGTCTGCCTCTGGGAGTGTGTGC	pathogenic	Methylmalonate semialdehyde dehydrogenase deficiency (MMSDHD)	missense																	Synonymous
rs781767219	ALDH6A1	4329	14	-	C>T	74066773	R>*	373	1	GGGAGCTTCCATCCTTCTTGATGGACGAAAAATTAAAGTGAAAGGCTATGA	likely-pathogenic	Methylmalonate semialdehyde dehydrogenase deficiency (MMSDHD)	stop-gained																									*Precise	*Precise	*Precise	*Precise	Precise	*Precise	*Precise		*Precise	Precise
rs121912708_0	ALDH7A1	501	5	-	C>G	126583997	R>G	110	1	CTTTTCTTAGATTCCTGCTCCAAAACGAGGAGAAATAGTAAGACAGATTGG	uncertain-significance.pathogenic		missense																	Synonymous
rs777829351	ALDH7A1	501	5	-	A>G	126575451	T>A	222	1	AACCTTCTTAAGGAAAGGAGCTCCAACCACTTCCCTCATTAGTGTGGCTGT	likely-pathogenic.uncertain-significance	Pyridoxine-dependent epilepsy (EPD)	missense																	*Precise
rs144701796	ALDH7A1	501	5	-	T>C	126549976	V>A	481	2	CCTAAAGGATCAGACTGTGGCATTGTAAATGTCAACATTCCAACAAGTGGG	likely-pathogenic		missense														*Synonymous
rs754449549	ALDH7A1	501	5	-	G>A	126559244	R>Q	335	2	GGCCAGAGGTGTACCACTGCGAGGCGACTGGTGAGTATATCTGCATAGGCC	pathogenic		missense																												*Synonymous	Synonymous
rs1064794242	ALDH7A1	501	5	-	G>A	126595022	W>*	59	3	ACGAGGGCGTGTATAATGGAAGCTGGGGAGGCCGGGGAGAGGTACGCGGGC	pathogenic		stop-gained																									*Precise	*Precise	Precise	*Precise	Precise				*Precise	Precise
rs747597620	ALDH7A1	501	5	-	A>G	126552037	Y>C	434	2	ACAGAGACTTTTGCTCCGATTCTCTATGTCTTTAAATTCAAGGTAAAAATG	likely-pathogenic.uncertain-significance	Pyridoxine-dependent epilepsy (EPD)	missense																		Precise
rs779652673	ALDH7A1	501	5	-	C>T	126577140	P>S	197	1	TGGAATCATCACGGCATTCAATTTCCCTGTGGCAGTGTATGGTTGGAACAA	likely-pathogenic.pathogenic	Pyridoxine-dependent epilepsy (EPD)	missense																												Synonymous	Synonymous		Synonymous
rs121912710_0	ALDH7A1	501	5	-	T>C	126552114	Y>Y	408	3	AGGTTATGGATCGCCCTGGAAATTATGTAGAACCGACAATTGTGACAGGTC	pathogenic.likely-benign	Pyridoxine-dependent epilepsy (EPD)	synonymous-codon																	*Precise	*Precise
rs1270423610	ALDH7A1	501	5	-	C>T	126568334	R>*	266	1	CAGCACAGCAATGGCCAAAGATGAACGAGTGAACCTGCTGTCCTTCACTGG	pathogenic	Pyridoxine-dependent epilepsy (EPD)	stop-gained																												*Precise	Precise
rs1060499755	ALDH7A1	501	5	-	A>G	126577158	I>V	191	1	GAATCCCGTAGGCCTGGTTGGAATCATCACGGCATTCAATTTCCCTGTGGC	likely-pathogenic	Abnormality of brain morphology	missense																Precise	Precise
rs780233639	ALDH7A1	501	5	-	C>T	126552106	P>L	411	2	GATCGCCCTGGAAATTATGTAGAACCGACAATTGTGACAGGTCTTGGCCAC	likely-pathogenic	Seizures	missense																										*Precise	*Precise	*Precise	Precise					Precise
rs372660425	ALDH7A1	501	5	-	A>G	126577145	N>S	195	2	CTGGTTGGAATCATCACGGCATTCAATTTCCCTGTGGCAGTGTATGGTTGG	pathogenic	Pyridoxine-dependent epilepsy (EPD)	missense									*Precise									*Precise
rs864622558	ALDH7A1	501	5	-	G>A	126559262	R>K	329	2	GCTGCTGTGGGAACAGCTGGCCAGAGGTGTACCACTGCGAGGCGACTGGTG	pathogenic	Pyridoxine-dependent epilepsy (EPD)	missense																												*Precise	Precise		*Precise
rs121912708_1	ALDH7A1	501	5	-	C>T	126583997	R>*	110	1	CTTTTCTTAGATTCCTGCTCCAAAACGAGGAGAAATAGTAAGACAGATTGG	uncertain-significance.pathogenic	Pyridoxine-dependent epilepsy (EPD). Seizures. Ventriculomegaly	stop-gained																														*Precise			*Precise
rs796052260	ALDH7A1	501	5	-	A>G	126568304	T>A	276	1	GAACCTGCTGTCCTTCACTGGGAGCACTCAGGTGGGAAAACAGGTGGGCCT	likely-pathogenic		missense															*Precise		Precise	Precise			Synonymous
rs1057516902	ALDOB	229	9	-	G>A	101427578	W>*	148	3	AAGATGGTGTTGACTTTGGGAAGTGGCGTGCTGTGCTGAGGATTGCCGACC	likely-pathogenic	Hereditary fructosuria	stop-gained																									Precise			*Precise	Precise
rs752902486	ALDOB	229	9	-	C>T	101427500	Y>Y	174	3	AAAACGCCAACGCCCTGGCTCGCTACGCCAGCATCTGTCAGCAGGTGCTCT	likely-benign.pathogenic		synonymous-codon																												*Precise	Precise
rs77718928	ALDOB	229	9	-	C>T	101421891	A>V	338	2	TTTGTCTTCTAGGCTAACTGCCAGGCGGCCAAAGGACAGTATGTTCACACG	likely-pathogenic.pathogenic	Hereditary fructosuria	missense																												*Precise	Precise		*Precise
rs118204428	ALDOB	229	9	-	C>T	101430878	R>*	4	1	TTCCAGACCTGTCACCATGGCCCACCGATTTCCAGCCCTCACCCAGGAGCA	likely-pathogenic	Hereditary fructosuria	stop-gained																									*Precise	*Precise	Precise	*Precise	Precise				*Precise	Precise
rs398124348	ALG1	56052	16	+	C>T	5082565	A>V	249	2	CACCCCTCTTGCCTAGCAGGGTCGGCGGACCTGGGTGTCTGTCTGCACACG	pathogenic.likely-pathogenic	Inborn genetic diseases	missense																												*Precise	Precise		Precise			Precise
rs794726944	ALG1	56052	16	+	A>G	5071998	Q>R	50	2	GACGTGGGCCGCAGCCCCCGTATGCAGTACCACGCGCTGTCGTTGGCCATG	uncertain-significance.likely-pathogenic	Congenital disorder of glycosylation type 1K (CDG1K)	missense							*Synonymous	Precise										Synonymous
rs387906926	ALG1	56052	16	+	G>A	5075431	G>D	34	2	AGCATTGCTGTCTGCTGGTTCGTGGGCTGCCTTTGTGGAAGCAAGCTCGTC	pathogenic	Congenital disorder of glycosylation type 1K (CDG1K)	missense																												*Precise	Precise
rs387906925	ALG1	56052	16	+	A>G	5082615	M>V	266	1	GTCCTCCAGTGGCCTGGACCTGCCCATGAAGGTGGTGGACATGTTCGGGTG	pathogenic	Congenital disorder of glycosylation type 1K (CDG1K)	missense																Precise	Precise					Synonymous	Synonymous
rs28939378	ALG1	56052	16	+	C>T	5078789	S>L	147	2	CCTGAGGACCCAGTCACGGAGCGGTCGGCCTTCACGGAGCGGGATGCTGGG	likely-pathogenic.pathogenic-likely-pathogenic.pathogenic	Congenital disorder of glycosylation type 1K (CDG1K). Inborn genetic diseases. Congenital disorder of glycosylation (CDG). Finnish congenital nephrotic syndrome (NPHS1)	missense																										Precise		Precise	Precise
rs1064795802	ALG11	440138	13	+	A>G	52024665	E>G	312	2	GTTTCTGTTGGCCAGTTTAGGCCGGAAAAGAATCATCCATTGCAGATCAGA	likely-pathogenic		missense																		Synonymous			Synonymous
rs387907182	ALG11	440138	13	+	T>C	52024872	L>S	381	2	AAAATAAACATTCCATTTGATGAATTAAAGAATTATTTGTCTGAAGCAACA	pathogenic	Congenital disorder of glycosylation type 1P (CDG1P)	missense									*Precise								*Precise	*Precise
rs267606652	ALG11	440138	13	+	T>C	52019125	L>S	86	2	GGAGAAAGAGTTTTATGGTGTGCTTTAAGAGCCCTGCAGAAAAAGTAGGTA	pathogenic	Congenital disorder of glycosylation type 1P (CDG1P)	missense																	*Precise
rs886039306	ALG11	440138	13	+	C>T	52028513	R>C	468	1	GAGACTCCAAATCAGAAAAAGTGCTCGTGCATCTGTAAGCAGATTCTCTGA	likely-pathogenic		missense																										*Synonymous	*Synonymous	*Synonymous	Synonymous					Synonymous
rs121907933_0	ALG12	79087	22	-	G>A	49910602	G>R	101	1	CTGTCACTGTCTTTGTTTAGTTAGAGGAGTGCTTGGACTCGGCGTGATTTT	pathogenic	ALG12-congenital disorder of glycosylation (CDG1G)	missense																									Synonymous			*Synonymous	Synonymous			*Synonymous
rs121907931	ALG12	79087	22	-	C>T	49913480	T>M	67	2	GAGTTCCCCGGAGTCGTCCCCAGGACGTTCCTCGGGCCAGTGGTGATCGCA	pathogenic	ALG12-congenital disorder of glycosylation (CDG1G)	missense																									*Precise	*Precise	*Precise	*Precise	Precise					Precise
rs121907935_1	ALG12	79087	22	-	C>T	49904063	Y>Y	414	3	ACCACCAGCTCTCATCCCACAGGTACGACAAGAGGGAGGATGTGCAGCCGG	pathogenic		synonymous-codon																												*Precise	Precise
rs121907934	ALG12	79087	22	-	T>C	49910085	L>P	158	2	ACCCTCCCGCACTGTCTTGCAGTCCTGCTGGCCCTCGCGGCCTGGCTGCGG	pathogenic	ALG12-congenital disorder of glycosylation (CDG1G)	missense	Synonymous	Synonymous	Synonymous	Synonymous	Synonymous	Synonymous										*Synonymous	*Synonymous	Synonymous		Synonymous	Synonymous	Synonymous	Synonymous
rs121907932	ALG12	79087	22	-	G>A	49910466	R>Q	146	2	TTCCACCTGATGTTCTACTGCACGCGGACACTGCCCAATGTGCTGGCCCTG	pathogenic	ALG12-congenital disorder of glycosylation (CDG1G)	missense																												Precise	Precise
rs398122394	ALG13	79868	X	+	A>G	111685040	Q>Q	87	3	GTTATAAACGAAAAGTTGATGAACAATCATCAGCTGGAACTGGCAAAGCAG	pathogenic	Epileptic encephalopathy. early infantile. 36 (EIEE36)	synonymous-codon																		Precise
rs730882050	ALG14	199857	1	-	C>T	95064960	P>L	65	2	GGGAGCTTGTCCAATGCCTACTCACCTAGACATTATGTCATTGCTGACACT	pathogenic	Myasthenic syndrome. congenital. 15 (CMS15)	missense																									*Synonymous		*Synonymous	*Synonymous	Synonymous					Synonymous
rs367570129	ALG14	199857	1	-	C>T	95027239	P>L	116	2	CTAGTATACCAAATACTACATTCACCGAATTCCAAGAAGCCGGGAGGTTCA	pathogenic	Myasthenic syndrome. congenital. 15 (CMS15)	missense																									*Precise	*Precise	Precise	*Precise	Precise				*Precise	Precise
rs119103237	ALG3	10195	3	-	T>C	184245798	W>R	23	1	TCTTCTTCCAGACACAGAGATTGACTGGAAGGCCTACATGGCCGAGGTAGA	pathogenic	Congenital disorder of glycosylation type 1D (CDG1D)	missense	*Synonymous	*Synonymous	*Synonymous	*Synonymous	*Synonymous	*Synonymous										*Precise	*Precise	Precise		Synonymous	Synonymous	Synonymous	Synonymous	Synonymous
rs387906273	ALG3	10195	3	-	C>T	184248776	G>G	55	3	CCTGCCTCTGCCTGGCGGAGGTGGGCATCACCTTCTGGGTCATTCACAGGG	pathogenic	Congenital disorder of glycosylation type 1D (CDG1D)	synonymous-codon																												Precise	Precise		Precise
rs119103238	ALG3	10195	3	-	T>C	184245333	M>T	109	2	GTACCTCCCTTCGTCTTTTTCTTCATGTGCTGCGCCTCTTACCGTGTCCAC	pathogenic		missense																	Precise	*Synonymous
rs28940588	ALG3	10195	3	-	G>A	184245559	G>D	70	2	GGGTTGTACTATGCCACCAGCCGAGGCACTGACATCCGCATGGCCCAGAAC	pathogenic	Congenital disorder of glycosylation type 1D (CDG1D)	missense																										Synonymous		Synonymous	Synonymous
rs1085307980	ALG3	10195	3	-	T>C	184243971	L>P	203	2	GTGGTGCTGGGGCTGCCCTTCCTGCTGGAGAACCCCAGCGGCTACCTGTCC	likely-pathogenic		missense	*Synonymous	*Synonymous	*Synonymous	*Synonymous	*Synonymous	*Synonymous				*Synonymous								*Synonymous		Synonymous	Synonymous	Synonymous	Synonymous	Synonymous
rs1085307981	ALG3	10195	3	-	A>G	184245517	Y>C	84	2	GCCCAGAACATCTTTGCTGTGCTCTACCTGGCTACCTTGCTGCTTGTCTTC	likely-pathogenic		missense									*Synonymous									Precise
rs562934427	ALG6	29929	1	+	A>G	63370978	M>V	1	1	TTCCCCTCCCTAAATTTGAAGAACTATGGAGAAATGGTACTTGATGACAGT	likely-pathogenic	Congenital disorder of glycosylation type 1C (CDG1C)	missense	Precise	Precise	Precise	Precise	Precise	Precise	*Precise	*Precise								Precise	Precise	Precise			Precise
rs121908443	ALG6	29929	1	+	C>T	63419380	A>V	333	2	CCTTTTTTCTTAAAGGTTAGCTGTGCGCTATCATTCTTTTTATTTTCTTTC	pathogenic	Congenital disorder of glycosylation type 1C (CDG1C)	missense																												*Synonymous	Synonymous		Precise
rs1387214955	ALG6	29929	1	+	T>C	63370979	M>T	1	2	TCCCCTCCCTAAATTTGAAGAACTATGGAGAAATGGTACTTGATGACAGTA	likely-pathogenic	Congenital disorder of glycosylation type 1C (CDG1C)	missense									*Precise					*Precise	*Precise		*Precise	*Precise
rs200888240_0	ALG8	79053	11	-	C>G	78127411	R>G	41	1	CCATTCCACAGATTTTGAAGTACACCGAAACTGGCTTGCTATCACTCACAG	pathogenic		missense																	Synonymous					Synonymous	Synonymous
rs762811727	ALG8	79053	11	-	C>T	78119193	R>*	179	1	TGGATTAATGCTACTCTCCATTGCACGATTATTTCAGGTAAACATAATTGT	pathogenic	POLYCYSTIC LIVER DISEASE 3 WITH OR WITHOUT KIDNEY CYSTS (PCLD3)	stop-gained																												*Synonymous	Synonymous
rs867450807_0	ALG8	79053	11	-	G>A	78106851	W>*	378	3	CCTTGAGCTCCTTTATGTTTGGGTGGCATGTTCATGAAAAAGCCATACTTC	likely-pathogenic.uncertain-significance		stop-gained																												Precise	Precise
rs200888240_1	ALG8	79053	11	-	C>T	78127411	R>*	41	1	CCATTCCACAGATTTTGAAGTACACCGAAACTGGCTTGCTATCACTCACAG	pathogenic	Congenital disorder of glycosylation type 1H (CDG1H)	stop-gained																												*Precise	Precise
rs121908023	ALG9	79796	11	-	A>G	111853415	Y>C	287	2	ATTGCACCACTCAACATTGTTTTGTATAATGTCTTTACTCCTCATGGACCT	pathogenic	ALG9 congenital disorder of glycosylation (CDG1L)	missense	Synonymous	Synonymous	Synonymous	Synonymous	Synonymous	Synonymous			*Synonymous					*Synonymous		Precise	Precise	Precise			Synonymous	Synonymous	Synonymous
rs113994091	ALK	238	2	-	C>T	29222407	T>M	83	2	CCCACCCTCCCCTTCTCTGCCCAGACGCTGCCTGAAGTGTGCTCTGAACAG	pathogenic.risk-factor	Neuroblastoma 3 (NBLST3). Neuroblastoma (NB)	missense																									*Precise	*Precise	*Precise	*Precise	Precise		*Precise			Precise
rs113994092	ALK	238	2	-	T>C	29209873	I>T	182	2	TGCATTTCCTTTCTTCCCAGAGACATTGCTGCCAGAAACTGCCTCTTGACC	pathogenic.likely-pathogenic	Neuroblastoma 3 (NBLST3). Neuroblastoma (NB)	missense																		Synonymous
rs1057519696	ALK	238	2	-	G>A	29214054	D>N	157	1	CCAGCCCTCCTCCCTGGCCATGCTGGACCTTCTGCACGTGGCTCGGGACAT	pathogenic	Rhabdomyosarcoma	missense																									Precise		Precise	*Precise	Precise
rs1057520019	ALK	238	2	-	T>C	29222362	M>T	98	2	GAACAGGACGAACTGGATTTCCTCATGGAAGCCCTGATCATCAGGTAAAGC	likely-pathogenic		missense	Precise	Precise	Precise	Precise	Precise	Precise										*Synonymous	*Precise	Precise			Precise	Precise	Precise
rs193922693	ALMS1	7840	2	+	A>G	73448392	Y>C	623	2	ATGTCAACTCTAACCTCTACTTCCTACTCACATAGAGAGAAGCCTGGTACT	conflicting-interpretations-of-pathogenicity.likely-pathogenic	Alstrom syndrome (ALMS)	missense									*Precise		*Precise	*Precise	*Precise	*Precise			*Precise	*Precise		*Precise
rs193919340	ALMS1	7840	2	+	C>T	73490120	R>*	2722	1	TACCTCCATCACTTTTTCATCTCACCGACATTCTAAATGCATTTCCAATTC	pathogenic	Alstrom syndrome (ALMS)	stop-gained																												*Precise	Precise		*Precise		*Precise
rs746640196	ALMS1	7840	2	+	C>T	73449253	S>L	910	2	CCCTCAGCACCATCTAGTTTCTACTCACACAGAGAGAAGCCCATTATTTTT	uncertain-significance.likely-pathogenic	Alstrom syndrome (ALMS)	missense																										Precise		Precise	Precise
rs769440001	ALMS1	7840	2	+	C>T	73452114	Q>*	1864	1	AGAGCACTCTGTCATTTCTTATGAGCAGGAGTTGCCAGATCTTACTGAAGT	pathogenic	Alstrom syndrome (ALMS)	stop-gained																												*Precise	Precise	*Synonymous	*Precise		*Synonymous
rs772624348_1	ALMS1	7840	2	+	C>T	73572357	Q>*	3495	1	TCATCCCGTACACCTACCAAGTGATCAAGATATTTGCCATGAATCTTTGGG	pathogenic	Alstrom syndrome (ALMS)	stop-gained																												Precise	Precise
rs969786171	ALMS1	7840	2	+	C>T	73450707	Q>*	1395	1	AGAGAAGCCGAGTATTTTCTACCAACAGTCGTTGCCAGGTAGTCATCTAAC	pathogenic	Alstrom syndrome (ALMS)	stop-gained																									*Precise	*Precise	Precise	*Precise	Precise					Precise
rs773513360	ALMS1	7840	2	+	A>G	73451670	R>G	1716	1	AGTATCCTCTAGTTTATACTCATATAGAGAGAAGCCCATTGTCTTCTACCA	likely-pathogenic		missense																	*Precise					Precise	Precise
rs751804613	ALMS1	7840	2	+	C>T	73408652	Q>*	120	1	TCCATTGACCTGTCATGTATGGCAACAGATAGTATATCAAGGCAATAGTAG	likely-pathogenic	Alstrom syndrome (ALMS)	stop-gained																									*Precise	*Precise	Precise	*Precise	Precise				*Precise	Precise
rs1473611414	ALMS1	7840	2	+	C>T	73572759	R>*	3629	1	CAGGAAAGAACTGTCCTTGGTGGACCGACTTGATCGTTTGGCTAAAATTCT	pathogenic	Alstrom syndrome (ALMS)	stop-gained																												*Precise	Precise
rs193919338	ALMS1	7840	2	+	C>T	73490339	Q>*	2795	1	GACTATTTTAGCAGAAGGTAGAAGGCAAAGCCAAAAATTACCTGTTGATTT	pathogenic	Alstrom syndrome (ALMS)	stop-gained																																	*Precise
rs375019820_1	ALMS1	7840	2	+	C>T	73572423	Q>*	3517	1	GAGACATTCTTGGAAAGATTTCTTTCAGCATCATCCAGACAAACATAGAGA	likely-pathogenic	Alstrom syndrome (ALMS)	stop-gained																															Synonymous
rs772136379_0	ALMS1	7840	2	+	T>C	73451669	Y>Y	1715	3	CAGTATCCTCTAGTTTATACTCATATAGAGAGAAGCCCATTGTCTTCTACC	pathogenic.pathogenic-likely-pathogenic		synonymous-codon															*Precise			Precise
rs398122995	ALMS1	7840	2	+	C>T	73448424	Q>*	634	1	TAGAGAGAAGCCTGGTACTTTTTACCAACAAGAGTTACCAGAGAGTAACTT	pathogenic.not-provided	Alstrom syndrome (ALMS)	stop-gained																									*Precise		*Precise	*Precise	Precise					Precise
rs770558150_1	ALMS1	7840	2	+	C>T	73452960	R>*	2146	1	AGCTCTTCCTAGTTCCTTTTCACATCGAGAGAAACCAGATATTTTCTATCA	pathogenic.uncertain-significance	Alstrom syndrome (ALMS). Alstrom syndrome (ALMS)	stop-gained																									*Synonymous	*Synonymous	*Synonymous	*Synonymous	Synonymous		*Synonymous			Synonymous
rs750326619_1	ALMS1	7840	2	+	C>T	73386151	Q>*	96	1	GATTTTGCCTCCGCTGTCGCCCCCGCAGCACCGCTACTCGGAGGGCGAGCG	likely-pathogenic	Alstrom syndrome (ALMS)	stop-gained																									*Precise	*Precise	*Precise	*Precise	Precise					Precise
rs193919339	ALMS1	7840	2	+	G>A	73572866	W>*	3664	3	GAGGGGAACGAAGTGTGAAGGAATGGAGTGGTAGACAACAGCAGAGAAATA	pathogenic	Alstrom syndrome (ALMS)	stop-gained																												Synonymous	Synonymous
rs199545653	ALOX12B	242	17	-	G>A	8075670	V>M	527	1	CTATTATTACCCGAGTGACGCAGCCGTGGAGGGTGATCCGGAATTGCAGTC	likely-pathogenic	Autosomal recessive congenital ichthyosis 2 (ARCI2)	missense																									Precise		*Synonymous	*Precise	Precise	*Precise			*Precise	Synonymous
rs780420901	ALOX12B	242	17	-	C>T	8073215	P>L	620	2	CTGGAGACCTTCATGGACACGTTGCCGGATGTGAAGACCACGTGCATCACG	pathogenic.uncertain-significance		missense																										Precise		Precise	Precise
rs199766569	ALOX12B	242	17	-	A>G	8075687	Y>C	521	2	GTGACGGAGATCATCACCTATTATTACCCGAGTGACGCAGCCGTGGAGGGT	pathogenic	Autosomal recessive congenital ichthyosis 2 (ARCI2). Congenital ichthyosiform erythroderma. Ichthyosis	missense									*Synonymous									Synonymous
rs397514527	ALOX12B	242	17	-	C>T	8076725	R>*	432	1	CCCACAGCTCCTCATCCCCCATACCCGATACACCGTCCAGATCAACAGCAT	pathogenic.uncertain-significance	Autosomal recessive congenital ichthyosis 2 (ARCI2). Congenital ichthyosiform erythroderma	stop-gained																									Precise			*Precise	Precise		*Precise
rs397514526	ALOX12B	242	17	-	C>T	8086028	R>W	114	1	GGATGGCTACGAGACCCTGGCACTCCGGGAGGCCACAGGTAAGCCCTCATC	pathogenic	Autosomal recessive congenital ichthyosis 2 (ARCI2)	missense																												Precise	Precise
rs1085307988	ALOX12B	242	17	-	A>G	8081143	R>G	133	1	CTCGCTCCCCGTCCTCCTGGAGCACAGAAAAGAGGAGATCAGAGCCAAGCA	likely-pathogenic		missense	Synonymous	Synonymous	Synonymous	Synonymous	Synonymous	Synonymous	*Precise	*Precise										Synonymous			Synonymous
rs397514531	ALOX12B	242	17	-	C>T	8077058	H>Y	403	1	GGCCATCGCCCACCTGCTGGAGACACACCTCATTGCTGAGGCCTTCTGCCT	pathogenic	Autosomal recessive congenital ichthyosis 2 (ARCI2)	missense																									*Precise	*Precise	Precise	*Precise	Precise			*Precise	*Precise	Precise
rs147149459	ALOXE3	59344	17	-	C>T	8103390	P>L	762	2	CTGAAGACTTACCTAGACACCCTCCCTGAAGTGAACATCAGCTGTAACAAC	pathogenic	Autosomal recessive congenital ichthyosis 3 (ARCI3). Autosomal recessive congenital ichthyosis 1 (LI1)	missense																																		Synonymous
rs370031870_1	ALOXE3	59344	17	-	C>T	8115623	R>*	272	1	TCACAGGACACGGGAGCTCCGGGCCCGACAAGAATGCTACCGGTGAGGGTG	pathogenic	Autosomal recessive congenital ichthyosis 3 (ARCI3). Ichthyosis	stop-gained																												*Precise	Precise
rs781631629	ALOXE3	59344	17	-	C>T	8108522	Q>*	676	1	ATCTGTGCAGCAGGATTCGGAGCTGCAGGCCTGGACTGGCGAGATTTTTGC	pathogenic		stop-gained																												*Precise	Precise
rs121434233	ALOXE3	59344	17	-	C>T	8112177	R>*	366	1	CATCAGGTCCTTGGGAATGAAGCTTCGAGGGCTGTTGGATCGCAAGGGCTC	pathogenic	Autosomal recessive congenital ichthyosis 3 (ARCI3)	stop-gained																										Synonymous		Synonymous	Synonymous		Synonymous
rs141340759	ALOXE3	59344	17	-	C>T	8114533	R>*	343	1	CCTGATGTACATGGAGCCCAATGTTCGATACTCAGCCACCAAGACGATCTC	pathogenic		stop-gained																												Synonymous	Synonymous
rs200889953	ALPK3	57538	15	+	C>T	84839087	Q>*	340	1	TCATCAGGGCAACCGCCACACACTGCAGCTGTACAGGTGAGGGAGAAGGGC	likely-pathogenic	Primary familial hypertrophic cardiomyopathy (HCM)	stop-gained																												Precise	Precise
rs749465164_1	ALPK3	57538	15	+	C>T	84857913	R>*	1261	1	TGGCCGCCAGGCCCTTGCTGCTGCCCGAGGCTCCTGGGGTCCTGGTCCCAG	uncertain-significance.pathogenic	CARDIOMYOPATHY. FAMILIAL HYPERTROPHIC 27 (CMH27)	stop-gained																										Precise	*Synonymous	*Precise	Precise					Precise
rs773730492	ALPK3	57538	15	+	C>T	84840372	Q>*	567	1	GACTCAGGGGCCCGTGGGCGTGGAGCAGGTTCAGACCCAGCCCAGAGGCAG	likely-pathogenic		stop-gained																									Precise			*Precise	Precise
rs121918016	ALPL	249	1	+	G>A	21577439	G>R	456	1	GCCCCTGCGCCACGAGACCCACGGCGGGGAGGACGTGGCCGTCTTCTCCAA	pathogenic	Infantile hypophosphatasia (HOPS)	missense																												*Precise	Precise
rs121918005	ALPL	249	1	+	C>T	21560662	A>V	33	2	GACCCCAAGTACTGGCGAGACCAAGCGCAAGAGACACTGAAATATGCCCTG	pathogenic	Infantile hypophosphatasia (HOPS)	missense																																	*Precise
rs149889416	ALPL	249	1	+	G>A	21577436	G>S	455	1	TGTGCCCCTGCGCCACGAGACCCACGGCGGGGAGGACGTGGCCGTCTTCTC	likely-pathogenic	Infantile hypophosphatasia (HOPS)	missense																												*Precise	Precise
rs886044912	ALPL	249	1	+	C>T	21577527	A>V	485	2	CAGAACTACGTCCCCCACGTGATGGCGTATGCAGCCTGCATCGGGGCCAAC	likely-pathogenic	Low alkaline phosphatase	missense																												Precise	Precise
rs121918013	ALPL	249	1	+	G>A	21563158	A>T	116	1	CCCTGACAGTGCCGGCACCGCCACCGCCTACCTGTGTGGGGTGAAGGCCAA	pathogenic.likely-pathogenic	Childhood hypophosphatasia. Adult hypophosphatasia. Odontohypophosphatasia. Infantile hypophosphatasia (HOPS). Hypophosphatasia	missense																												*Precise	Precise		*Precise
rs121918001	ALPL	249	1	+	C>T	21561126	R>C	71	1	GGGTGTCTCCACAGTGACGGCTGCCCGCATCCTCAAGGGTCAGCTCCACCA	likely-pathogenic	Infantile hypophosphatasia (HOPS)	missense																									*Precise	*Precise	Precise	*Precise	Precise		*Precise			Precise
rs755529290_1	ALPL	249	1	+	C>T	21573693	Y>Y	297	3	TCTTCGAGCCAGGGGACATGCAGTACGAGCTGAACAGGAACAACGTGACGG	likely-pathogenic		synonymous-codon																										Precise		Precise	Precise
rs786204442	ALPL	249	1	+	A>G	21568246	K>R	264	2	TGGAAGAGCTTCAAACCGAGATACAAGGTAGCCTGTGCTGGGGCCATGTGG	likely-pathogenic	Infantile hypophosphatasia (HOPS)	missense																		Synonymous
rs199590449	ALPL	249	1	+	C>T	21564110	S>L	181	2	ACCCCCAGCGCCGCCTACGCCCACTCGGCTGACCGGGACTGGTACTCAGAC	likely-pathogenic	Infantile hypophosphatasia (HOPS)	missense																									Precise		Synonymous	Precise	Precise
rs371243939	ALPL	249	1	+	C>T	21575906	R>C	391	1	CTTCACATTTGGTGGATACACCCCCCGTGGCAACTCTATCTTTGGTAGGTG	likely-pathogenic	Infantile hypophosphatasia (HOPS). Adult hypophosphatasia. Childhood hypophosphatasia. Infantile hypophosphatasia (HOPS)	missense																																	*Synonymous
rs763159520	ALPL	249	1	+	C>T	21564118	R>W	184	1	CGCCGCCTACGCCCACTCGGCTGACCGGGACTGGTACTCAGACAACGAGAT	uncertain-significance.likely-pathogenic	Inborn genetic diseases. Infantile hypophosphatasia (HOPS)	missense																												*Precise	Precise					Precise
rs121918000	ALPL	249	1	+	G>A	21564103	A>T	179	1	CCATGCCACCCCCAGCGCCGCCTACGCCCACTCGGCTGACCGGGACTGGTA	likely-pathogenic	Infantile hypophosphatasia (HOPS)	missense																									Precise	*Precise	Precise	*Precise	Precise		Precise
rs121918009	ALPL	249	1	+	G>A	21575736	G>D	334	2	GCCTTTGCCTTGGTGTCCCAAGGAGGCAGAATTGACCACGGGCACCATGAA	pathogenic.likely-pathogenic	Infantile hypophosphatasia (HOPS). Hypophosphatasia. Adult hypophosphatasia. Childhood hypophosphatasia. Infantile hypophosphatasia (HOPS)	missense																									*Synonymous	*Synonymous	Synonymous	*Synonymous	Synonymous					Synonymous
rs121918015	ALPL	249	1	+	C>T	21563135	P>L	108	2	ACGTACAACACCAATGCCCAGGTCCCTGACAGTGCCGGCACCGCCACCGCC	pathogenic	Odontohypophosphatasia	missense																									*Synonymous		*Synonymous	*Synonymous	Synonymous				*Synonymous	Synonymous
rs121918010	ALPL	249	1	+	T>C	21573781	F>L	327	1	GATCCTGCGGAAGAACCCCAAAGGCTTCTTCTTGCTGGTGGAAGGTAGGGA	pathogenic.pathogenic-likely-pathogenic	Infantile hypophosphatasia (HOPS). Hypophosphatasia. Adult hypophosphatasia	missense	Synonymous	Synonymous	Synonymous	Synonymous	Synonymous	Synonymous			Synonymous							Synonymous	Synonymous	Synonymous		Synonymous	Synonymous	Synonymous	Synonymous	Synonymous
rs121918014	ALPL	249	1	+	A>G	21576582	N>S	417	2	CCCTTCACTGCCATCCTGTATGGCAATGGGCCTGGCTACAAGGTGGTGGGC	pathogenic.likely-pathogenic	Infantile hypophosphatasia (HOPS). Hypophosphatasia. perinatal lethal	missense																	Precise
rs121918020	ALPL	249	1	+	C>T	21570326	R>C	272	1	CTAGCACTCCCACTTCATCTGGAACCGCACGGAACTCCTGACCCTTGACCC	pathogenic	Infantile hypophosphatasia (HOPS). Childhood hypophosphatasia	missense																									*Precise	*Precise	*Precise	*Precise	Precise	*Precise	*Precise		*Precise	Precise
rs139811782	ALPL	249	1	+	G>A	21561198	V>M	95	1	GCTGGAGATGGACAAGTTCCCCTTCGTGGCCCTCTCCAAGGTGAGCCCCAT	likely-pathogenic	Low alkaline phosphatase	missense																									*Precise		*Precise	*Precise	Precise		*Precise		*Precise	Precise
rs386134178	ALS2	57679	2	-	G>A	201754524	G>E	540	2	GGGAAAGGGAAGGAAGGGCAGCTGGGGCACGGCGATGTTCTGCCTAGGTAA	pathogenic	Juvenile primary lateral sclerosis (PLSJ)	missense																												*Precise	Precise
rs863225293	ALS2	57679	2	-	C>T	201709900	R>*	1421	1	AAAGGAGATTAAGTCCTATCTTAAGCGAATTTTCCAGCTGGTGAGGTAAGA	pathogenic	Infantile-onset ascending hereditary spastic paralysis (IAHSP)	stop-gained																																	*Precise
rs746255868	ALS2	57679	2	-	C>T	201761459	Q>*	179	1	GATTTGGGCATGGGGTACCGGTTGTCAGTTGGGTCTCATTACCACTGCCTT	likely-pathogenic		stop-gained																												Synonymous	Synonymous
rs587777132	ALS2	57679	2	-	C>T	201728592	R>*	921	1	TCGACTGCTGTGTGAGAGTAGTAACCGAGCCCTGTCTCTGCAGCATGCTGG	likely-pathogenic.pathogenic	Infantile-onset ascending hereditary spastic paralysis (IAHSP)	stop-gained																												Precise	Precise
rs369577952	ALS2	57679	2	-	T>C	201757640	Y>Y	411	3	TTGGTGTGAGAGTGGCTGCTACTTATGAAGCTGGTGCCTTGTCACTGAAGA	pathogenic		synonymous-codon																		Precise
rs121908137_1	ALS2	57679	2	-	C>T	201726854	R>*	998	1	TTTTTGCTCCTAGACAAAGTGGCTACGAGCTATAAGCCAAGCCGTAGATCA	pathogenic	Infantile-onset ascending hereditary spastic paralysis (IAHSP)	stop-gained																										Precise		Precise	Precise		Precise
rs121908168	ALX3	257	1	-	C>T	110064634	R>W	183	1	AACCCACTATCCTGATGTGTATGCCCGGGAGCAGCTGGCCCTGCGCACAGA	pathogenic	Frontonasal dysplasia 1 (FND1)	missense																									*Precise		*Precise	*Precise	Precise	*Precise			*Precise	Precise
rs121908166	ALX3	257	1	-	A>G	110061550	N>S	203	2	ACCTGCCCCCAGGTCTGGTTCCAGAACCGCAGAGCCAAGTGGCGGAAGCGC	pathogenic	Frontonasal dysplasia 1 (FND1)	missense	*Synonymous	*Synonymous	*Synonymous	*Synonymous	*Synonymous	*Synonymous	*Precise	*Precise								Precise	Precise	*Synonymous			Synonymous	Synonymous	Synonymous
rs121908170	ALX3	257	1	-	C>T	110064595	R>W	196	1	CCTGCGCACAGACCTGACTGAGGCCCGGGTACAGGTGAGGGCACTGCAAGG	pathogenic	Frontonasal dysplasia 1 (FND1)	missense																												*Precise	Precise
rs104894191	ALX4	60529	11	-	C>T	44309645	Q>*	140	1	GCCCCCGGACGGCAGCCTCAAACTCCAGGAAGGCAGCAGCGGCCACAGCGC	pathogenic	Parietal foramina 2 (PFM2)	stop-gained																												Precise	Precise
rs587777700	ALX4	60529	11	-	C>T	44275479	R>W	216	1	AGAGAGCAACAAGGGCAAGAAGCGGCGGAACCGGACCACCTTCACCAGCTA	pathogenic		missense																												*Precise	Precise
rs104894192	ALX4	60529	11	-	C>T	44275389	Q>*	246	1	CTACCCAGACGTGTATGCGCGGGAACAGCTGGCCATGAGGACAGACCTCAC	pathogenic	Parietal foramina 2 (PFM2)	stop-gained																												*Precise	Precise
rs121917816	AMACR	23600	5	-	T>C	34005827	L>P	107	2	AATCCAAGGCTTATTTATGCCAGGCTGAGTGGATTTGGCCAGTCAGGAAGC	pathogenic	Bile acid synthesis defect. congenital. 4 (CBAS4)	missense															Precise	*Precise	*Precise	*Synonymous						Synonymous
rs104894737	AMELX	265	X	+	T>C	11294790	M>T	1	2	CTTACATTTCAGAACCATCAAGAAATGGGGACCTGGATTTTATTTGCCTGC	pathogenic	Amelogenesis imperfecta. type 1E (AI1E)	missense																	Precise
rs104894733	AMELX	265	X	+	C>T	11298243	T>I	37	2	ATATCTTTTTCTCTTAAGGTGCTTACCCCTTTGAAGTGGTACCAGAGCATA	pathogenic	Amelogenesis imperfecta. type 1E (AI1E)	missense																												*Precise	Precise
rs387907269	AMER1	139285	X	-	C>T	64192476	Q>*	271	1	GGAGGCCTGTGCCTCAGCACATGTGCAACCCAAGCCTGCCCCTGAAGCCAG	pathogenic	Osteopathia striata with cranial sclerosis (OSCS)	stop-gained																																		Precise
rs104894666_0	AMH	268	19	+	C>G	2250667	R>G	191	1	GTCTCCGCAGAGCCTCTGCCCCTCCCGAGACACCCGCTACCTGGTGTTAGC	pathogenic		missense																Synonymous	Synonymous	Synonymous
rs267606654	AMH	268	19	+	G>A	2251418	E>K	382	1	GGCCCTGGCGCGCCGCGTGGCTGCTGAACTGCAAGCGGCGGCTGCCGAGCT	pathogenic		missense																									Precise		Precise	*Precise	Precise
rs104894666_1	AMH	268	19	+	C>T	2250667	R>*	191	1	GTCTCCGCAGAGCCTCTGCCCCTCCCGAGACACCCGCTACCTGGTGTTAGC	pathogenic	Persistent mullerian duct syndrome. type I	stop-gained																																Precise
rs374247138	AMHR2	269	12	+	C>T	53430244	G>G	461	3	GGCCTTGGCAGTGCAGGAGAGGAGGCGTCCCTACATCCCATCCACCTGGCG	likely-pathogenic		synonymous-codon																												*Precise	Precise
rs765498367	AMMECR1	9949	X	-	T>C	110317643	Y>Y	143	3	TCGATGTGCTCTACTGTCACCTGTATGGATACCAGCAGCCCCGGACCCCCC	pathogenic		synonymous-codon	Precise	Precise	Precise	Precise	Precise	Precise	*Precise										*Precise	Precise			Precise	Precise	Precise
rs119478058	AMN	81693	14	+	C>T	102923789	T>I	41	2	GCAGCCAACTGGAGCCAGAACCGGACCCCGTGCGCCGGCGGCGCCGTTGAG	pathogenic	Megaloblastic anemia 1. Norwegian type	missense																												*Precise	Precise				*Precise
rs386834177	AMN	81693	14	+	C>T	102929518	Q>*	248	1	CCACAGCGCCCTCCGGCCCCAGGGGCAGTGCTGTGACCTCTGTGGTAAGCG	likely-pathogenic	Megaloblastic anemia due to inborn errors of metabolism (MGA1)	stop-gained																									*Precise	*Precise	Precise	*Precise	Precise			*Precise		Precise
rs386834174	AMN	81693	14	+	G>A	102929439	W>*	221	3	GCCCCTCGCACCAGGCGCAGCCGTGGATCTGCGCGGCCCTGCTCCAGCCCC	likely-pathogenic	Megaloblastic anemia due to inborn errors of metabolism (MGA1)	stop-gained																												Precise	Precise
rs192669225	AMPD2	271	1	+	G>A	109628692	R>Q	540	2	AGCAAATACCAGAATGCAGAGCTGCGGCTCTCCATTTACGGGCGCTCGAGG	likely-pathogenic	Global developmental delay (DD). Seizures. Brain malformation	missense																									*Precise	*Precise	*Precise	*Precise	Precise			*Precise		Precise
rs869312928	AMPD2	271	1	+	A>G	109627893	N>S	411	2	AAAGTGCCACACCGAGATTTCTACAACATCCGCAAGGTGGGCCCTCACCCC	likely-pathogenic	Inborn genetic diseases	missense	*Precise	*Precise	*Precise	*Precise	*Precise	*Precise										*Precise	*Precise	*Precise		*Precise	Precise	Precise	Precise	Precise
rs386833690	AMT	275	3	-	G>A	49417964	R>H	296	2	ATGTGTCATTCTCCAGGGAAGCGCCGCCGAGCTGCTATGGACTTCCCTGGA	likely-pathogenic.uncertain-significance	Non-ketotic hyperglycinemia (GCE)	missense																																		Precise
rs121964983	AMT	275	3	-	A>G	49422237	H>R	42	2	CGCAGGACACCGCTCTATGACTTCCACCTGGCCCACGGCGGGAAAATGGTG	pathogenic	Non-ketotic hyperglycinemia (GCE)	missense	Precise	Precise	Precise	Precise	Precise	Precise	*Precise										*Precise	Precise			Precise	Synonymous	Synonymous
rs1126422	AMT	275	3	-	C>T	49421551	R>W	94	1	CCAGACCAAGATACTTGGTAGTGACCGGGTGAAGCTGATGGAGAGTCTAGT	likely-pathogenic	Non-ketotic hyperglycinemia (GCE)	missense																																	*Synonymous
rs781466698	AMT	275	3	-	C>T	49419292	R>C	222	1	TGGCGTGTCTGGCTGCCGCGTGACCCGCTGTGGCTACACAGGAGAGGATGG	likely-pathogenic	Non-ketotic hyperglycinemia (GCE)	missense																												*Precise	Precise		*Precise
rs121964982	AMT	275	3	-	G>A	49422223	G>R	47	1	CTATGACTTCCACCTGGCCCACGGCGGGAAAATGGTGGCGTTTGCGGGTTG	uncertain-significance.likely-pathogenic.pathogenic	Non-ketotic hyperglycinemia (GCE). Inborn genetic diseases	missense																																Precise
rs121964981	AMT	275	3	-	G>A	49419042	G>D	269	2	AGGGACAGCCTGCGCCTGGAGGCAGGCCTCTGCCTGTATGGGAATGACATT	pathogenic	Non-ketotic hyperglycinemia (GCE)	missense																									*Synonymous	*Synonymous	*Synonymous	*Synonymous	Synonymous	*Synonymous	*Synonymous		*Synonymous	Synonymous
rs558998633	AMT	275	3	-	C>T	49419764	Q>*	166	1	GGACAAGGTCAGGGAGCTTCAGAACCAGGGCAGAGATGTGGGCCTGGAGGT	likely-pathogenic	Non-ketotic hyperglycinemia (GCE)	stop-gained																												*Precise	Precise		*Precise
rs386833689	AMT	275	3	-	A>G	49419282	Y>C	225	2	GGCTGCCGCGTGACCCGCTGTGGCTACACAGGAGAGGATGGTGTGGAGGTG	likely-pathogenic	Non-ketotic hyperglycinemia (GCE)	missense																Precise	Precise
rs797045082	AMT	275	3	-	G>A	49418978	W>*	290	3	CACCTGTGGAGGGCAGCCTCAGTTGGACACTGGGTGAGCTGGGCCAGCACT	pathogenic	Non-ketotic hyperglycinemia (GCE)	stop-gained																										Precise		Precise	Precise
rs757918826	AMT	275	3	-	G>A	49419054	R>H	265	2	GGGCTGGCAGCCAGGGACAGCCTGCGCCTGGAGGCAGGCCTCTGCCTGTAT	likely-pathogenic	Non-ketotic hyperglycinemia (GCE)	missense																												*Precise	Precise
rs121909544	ANG	283	14	+	G>A	20693973	V>I	137	1	TGTTGCTTGTGAAAATGGCTTACCTGTCCACTTGGATCAGTCAATTTTCCG	pathogenic	Amyotrophic lateral sclerosis type 9 (ALS9)	missense																																	*Synonymous
rs121909537	ANG	283	14	+	A>G	20693685	K>E	41	1	CTTCCTGACCCAGCACTATGATGCCAAACCACAGGGCCGGGATGACAGATA	pathogenic	Amyotrophic lateral sclerosis type 9 (ALS9)	missense	Precise	Precise	Precise	Precise	Precise	Precise	*Precise	*Precise										Precise	Precise		Precise	Precise	Precise
rs121909541	ANG	283	14	+	A>G	20693772	I>V	70	1	ACCCTGCAAAGACATCAACACATTTATTCATGGCAACAAGCGCAGCATCAA	uncertain-significance.pathogenic	Amyotrophic lateral sclerosis type 9 (ALS9)	missense																	*Precise
rs398122989	ANGPTL3	27329	1	+	T>C	62602332	F>L	295	1	ACATCGAATAGATGGATCACAAAACTTCAATGAAACGTGGGAGAACTACAA	pathogenic	Hypobetalipoproteinemia. familial. 2 (FHBL2)	missense	Synonymous	Synonymous	Synonymous	Synonymous	Synonymous	Synonymous			*Synonymous									*Synonymous		*Synonymous	Synonymous	Synonymous	Synonymous
rs137852830	ANK1	286	8	-	G>A	41668498	W>*	1721	3	TGCAAGATGCTGCACAAGGTTCCTGGCAAGAGGAGGTCACGCAAGGTCCAC	pathogenic	Spherocytosis type 1 (SPH1)	stop-gained																												*Precise	Precise
rs137852831	ANK1	286	8	-	C>T	41661923	R>*	1833	1	TTCCTAGATCATTCGCAAGGTGGTTCGACAGATAGACTTGTCCAGCGCCGA	pathogenic	Spherocytosis type 1 (SPH1)	stop-gained																												Synonymous	Synonymous	*Precise	Precise		*Precise
rs121912706	ANK2	287	4	+	C>T	113373306	R>W	1812	1	TCAGGTTACTAGGAAAATCATTAGGCGGTATGTATCCTCTGAAGGCACAGA	not-provided.pathogenic.likely-benign.uncertain-significance	Long QT syndrome 4 (LQT4). Arrhythmia. Cardiac arrhythmia. Death in infancy. Long QT syndrome (LQTS). Cardiovascular phenotype	missense																												*Precise	Precise
rs796052198	ANK2	287	4	+	T>C	113356741	V>A	2708	2	GACTCCAATTCCAGTCCAGAAGAAGTACAATTCCAGCCTGTCGTTTCCAAA	likely-pathogenic	Long QT syndrome (LQTS)	missense																		Precise
rs534934297	ANK2	287	4	+	A>G	113356942	H>R	2775	2	GATCAGCCAAAAATCTGTGATGGCCATGGATGTGAGGCCATGAGTCCTAGC	uncertain-significance.likely-pathogenic	Long QT syndrome (LQTS)	missense																	Precise
rs72544141	ANK2	287	4	+	A>G	113348277	E>G	1449	2	TGCATGGCATCTTGGGGCGGAAAGGAATCAGAGTCAGATCAAGAACAGGAG	not-provided.uncertain-significance.conflicting-interpretations-of-pathogenicity.pathogenic.likely-benign	Long QT syndrome 4 (LQT4). Cardiac arrhythmia. ankyrin B-related. Congenital long QT syndrome. Long QT syndrome (LQTS). Cardiovascular phenotype	missense																	Precise
rs761413864	ANK2	287	4	+	A>G	113282867	T>A	671	1	TAAGGGAGCCAATATCCACATGTCAACTAAGGTATTCTGTCCTTTCTTGCA	likely-pathogenic		missense	Precise	Precise	Precise	Precise	Precise	Precise	*Precise	*Precise										Precise			Precise	Precise	Precise
rs786205724	ANK2	287	4	+	C>T	113282730	S>F	625	2	AAGAAGAATCAAATGCAGATAGCTTCCACACTCCTGAACTATGGAGCAGAG	likely-pathogenic		missense																															Precise
rs121908409	ANKH	56172	5	-	C>T	14871434	P>L	5	2	ACGGCGGGGACTATGGTGAAATTCCCGGCGCTCACGCACTACTGGCCCCTG	pathogenic	Chondrocalcinosis 2 (CCAL2)	missense																												*Precise	Precise				*Precise
rs267606658	ANKH	56172	5	-	T>C	14713637	L>P	391	2	GTGAGGGCGCATCTCACCGGGTGGCTGATGACACTGAAGAAAACCTTCGTC	pathogenic	Craniometaphyseal dysplasia. autosomal dominant (CMDD)	missense									*Synonymous
rs121908407	ANKH	56172	5	-	T>C	14769145	M>T	48	2	GCTGTCAAGGAGGATGCAGTCGAGATGCTGGCCAGCTACGGGCTGGCGTAC	pathogenic	Chondrocalcinosis 2 (CCAL2)	missense	Precise	Precise	Precise	Precise	Precise	Precise	*Precise									Precise	Precise	Precise			Precise	Precise	Precise	Synonymous
rs28939080	ANKH	56172	5	-	G>A	14713644	G>R	389	1	AGTCACAGTGAGGGCGCATCTCACCGGGTGGCTGATGACACTGAAGAAAAC	pathogenic	Craniometaphyseal dysplasia. autosomal dominant (CMDD). Chondrocalcinosis 2 (CCAL2)	missense																												*Precise	Precise		*Precise
rs267606656	ANKH	56172	5	-	T>C	14716832	C>R	339	1	TGTTTGATGTCTTTCTCCCCAGCTCTGTTTCGTGATGTTTTGGACACCCAA	pathogenic	Craniometaphyseal dysplasia. autosomal dominant (CMDD)	missense	Synonymous	Synonymous	Synonymous	Synonymous	Synonymous	Synonymous	*Synonymous	Precise	*Synonymous									Synonymous		*Synonymous	Synonymous
rs201785518	ANKLE2	23141	12	-	C>T	132729818	Q>*	782	1	CTTGTTAGAGCCTTCTCCCGCAGACCAACTCGGGAATGGCCACAGGAGGAC	pathogenic	Microcephaly 16. primary. autosomal recessive (MCPH16). Microcephaly	stop-gained																									Precise			*Precise	Precise
rs794728975	ANKRD1	27063	10	-	C>T	90912966	T>M	287	2	ATCTCATTTGATTAGGCTGGGAAGACGCCGATGGATCTGGTGCTACACTGG	likely-pathogenic		missense																																	*Precise
rs777123332	ANKRD11	29123	16	-	G>A	89290685	A>T	181	1	GCACCGAGCCGCCATCCGCGGGGACGCCCGGCGCATCAAAGAGCTCATCAG	likely-benign.pathogenic	KBG syndrome (KBGS)	missense																												*Precise	Precise
rs146474985	ANKRD11	29123	16	-	G>A	89282428	E>K	1372	1	AGAGCGAGCCAAGAAAGAGAAGGCCGAGAAGAAAGAGAAGGGCGAAGATTA	pathogenic		missense																									Precise	*Precise	Precise	*Precise	Precise			Precise
rs1057520565	ANKRD11	29123	16	-	C>T	89279404	Q>*	2380	1	CCGCGGCTCCGAGGACGACGACGCCCAGGCCCAGCATCCGCGCAAACGCCG	pathogenic		stop-gained																									*Precise	*Precise	*Precise	*Precise	Precise		*Precise			Precise
rs1364690005	ANKRD11	29123	16	-	C>T	89282455	R>*	1363	1	ATCTTCATCCAAGAAGAGCCACGACCGAGAGCGAGCCAAGAAAGAGAAGGC	pathogenic		stop-gained																									*Precise	*Precise	*Precise	*Precise	Precise	*Precise	*Precise		*Precise	Precise
rs797044900	ANKRD11	29123	16	-	C>T	89268645	Q>*	2609	1	CCCGCAGACTTGCCTCCTCATGCGGCAGCAGCACGAGGCCGCGGCCCTGAA	pathogenic	Inborn genetic diseases	stop-gained																												*Precise	Precise				*Precise
rs863225296	ANKRD11	29123	16	-	C>T	89279362	Q>*	2394	1	CAAACGCCGCTTTCAGCGCTCCACCCAGCAGCTGCAGCAGCAGCTGAACAC	pathogenic	KBG syndrome (KBGS)	stop-gained																										*Precise	*Precise	*Precise	Precise			*Precise		Precise
rs1283976400	ANKRD11	29123	16	-	A>G	89280106	K>E	2146	1	CCTGCCGGAGCTTCCCCTGCAGACTAAAGATGCCGCAGATGGTGAAGCGGA	likely-pathogenic		missense																Precise	Precise							Synonymous
rs1250598768	ANKRD11	29123	16	-	C>T	89279359	Q>*	2395	1	ACGCCGCTTTCAGCGCTCCACCCAGCAGCTGCAGCAGCAGCTGAACACGTC	pathogenic		stop-gained																												*Precise	Precise
rs746852311	ANKRD11	29123	16	-	C>T	89288598	A>V	225	2	GCGAAGCAGCTGCTGGCTGCAGGTGCGGAGGTGAACACCAAGGGCCTAGAT	likely-pathogenic		missense																												Precise	Precise
rs199800166	ANKRD11	29123	16	-	G>A	89283858	R>Q	895	2	GAGAGGAGGCGGGACAGCCGGGCCCGGGAGAAGCGAGACTACAGAGAGCCC	likely-pathogenic	KBG syndrome (KBGS). Autism spectrum disorder	missense																															Precise
rs1381957912	ANKRD11	29123	16	-	G>A	89279872	E>K	2224	1	GGCTCTAGAAGCTGCGGTGGAGGCGGAGACGGTGCCGGAAGAGAGGGCCCG	pathogenic		missense																												Precise	Precise
rs377750405	ANKS6	203286	9	-	A>G	98780235	Q>R	441	2	CCCCTGCCCCACTCGAAGGTCCGACAGCCCTGGAGCATCCCAGTGCTGCCC	pathogenic	Nephronophthisis 16 (NPHP16)	missense	Synonymous	Synonymous	Synonymous	Synonymous	Synonymous	Synonymous	Precise	*Precise								*Synonymous	*Synonymous	Synonymous				Synonymous	Synonymous
rs531656357	ANO10	55129	3	-	T>C	43605851	M>T	1	2	TAATTTTCCGCAGATTTGTCAAAGATGAAAGTGACCTTATCAGCTTTGGAT	pathogenic		missense																		*Precise
rs587776923	ANO3	63982	11	+	A>G	26639153	S>G	746	1	TTATGTTCTATTTCAGTGTCATCCTAGTGGCTGTTTGATAGACCTCTGCCT	pathogenic	Dystonia 24 (DYT24)	missense									*Precise									Precise
rs869312951	ANO3	63982	11	+	A>G	26534508	I>V	369	1	CTTCAGCAATGCTACTCGAAGCAGAATAGTCTATCACATGCTGGAACGCAC	likely-pathogenic		missense																	Precise
rs1323349209	ANO5	203859	11	+	C>T	22218276	R>W	56	1	AAAGCGATTCAATTTGTTCCTGAGGCGGCGGCTTATGGTAAAACCAGTGCT	likely-pathogenic.uncertain-significance	Gnathodiaphyseal dysplasia (GDD). Limb-girdle muscular dystrophy. type 2L (LGMDR12)	missense																												*Precise	Precise	*Precise	*Precise		*Precise
rs137854529	ANO5	203859	11	+	C>T	22274605	R>C	757	1	TGCATTTACGTCAGACATCATTCCCCGTCTAGTTTACTACTATGCTTACTC	pathogenic.not-provided	Miyoshi muscular dystrophy 3 (MMD3). Limb-girdle muscular dystrophy. type 2L (LGMDR12)	missense																												*Precise	Precise
rs1380525804	ANO5	203859	11	+	C>T	22239619	Y>Y	270	3	CTCCCAATCCTACCAATGAAAGATACACACTTCACCAGAATTGGGCTCGAT	pathogenic		synonymous-codon																										Precise		Precise	Precise		Precise
rs781027702	ANO5	203859	11	+	C>T	22279544	H>Y	840	1	AATCTTTCCTTTATATTTCCTCTAGCATGTTGTGTTTTTAGTTAAATTTTT	pathogenic.likely-pathogenic		missense																										Precise		Precise	Precise		Precise
rs137854527	ANO5	203859	11	+	A>G	22270431	Y>C	672	2	GGACCCCTTGGGCTTTTCTATGAGTACTTAGAAACAGGTAATTTTTAACCA	pathogenic.not-provided	Gnathodiaphyseal dysplasia (GDD). Limb-girdle muscular dystrophy. type 2L (LGMDR12)	missense																Precise	Precise
rs1168346560	ANO5	203859	11	+	C>T	22218255	R>*	49	1	ATTGGTTGCTTCACAGCCTGCAAAGCGATTCAATTTGTTCCTGAGGCGGCG	pathogenic	Limb-girdle muscular dystrophy. type 2L (LGMDR12). Gnathodiaphyseal dysplasia (GDD). Limb-girdle muscular dystrophy. type 2L (LGMDR12). Miyoshi muscular dystrophy 3 (MMD3)	stop-gained																												*Precise	Precise
rs188150039_1	ANO5	203859	11	+	C>T	22262265	Y>Y	588	3	AGTTCGTAGGCTATCCTGGAAAATACACATATTTATTTAATGAGTGGAGAA	pathogenic		synonymous-codon																												*Precise	Precise
rs281865467	ANO5	203859	11	+	C>T	22259649	T>I	512	2	AAAAGCTTCCTTACTCCTCAGATAACCACATCACTCACAGGATCATGCTTG	uncertain-significance.likely-pathogenic	Gnathodiaphyseal dysplasia (GDD). Limb-girdle muscular dystrophy. type 2L (LGMDR12)	missense																									Precise	*Precise	Precise	*Precise	Precise		Precise
rs563666662	ANO5	203859	11	+	A>G	22270368	Y>C	651	2	GCTCGGACAAACTCTGAGAAGCTGTATAGTCGATGGGAGCAGGATCATGAC	likely-pathogenic	Gnathodiaphyseal dysplasia (GDD). Limb-girdle muscular dystrophy. type 2L (LGMDR12)	missense																	Precise	*Synonymous
rs606231409	ANOS1	3730	X	-	A>G	8732036	M>V	1	1	TCGCCCTCGCCCTCGACCCGCAGCCATGGTGCCCGGGGTGCCCGGCGCGGT	pathogenic	Kallmann syndrome 1 (HH1)	missense																Precise	Precise
rs1057520209	ANOS1	3730	X	-	T>C	8731892	C>R	49	1	TGCCGGGAGCGTCCAGCGCGCTCGCTGCGCCTCCAGGTGCCTGAGCCTGCA	likely-pathogenic	Kallmann syndrome 1 (HH1)	missense																	Synonymous	Synonymous
rs137852513	ANOS1	3730	X	-	C>T	8585354	R>*	257	1	TCAACTGACTGACATAAGACCCAGCCGATGGTACCAGTTTCGAGTGGCTGC	pathogenic	Kallmann syndrome 1 (HH1)	stop-gained																												*Precise	Precise
rs932845258	ANOS1	3730	X	-	G>A	8597153	S>N	141	2	GACTGTCCGGCTCCTGAGAAAGCCAGTGGATTTGCGGCCGCCTGTGTTGAA	likely-pathogenic	Hypogonadotropic hypogonadism 1 with or without anosmia (Kallmann syndrome 1)	missense																												Precise	Precise
rs747010865	ANOS1	3730	X	-	C>T	8554036	R>*	424	1	AACACAACTCCCTTTTCAAAGACGACGACCCACTCGCCCGCTGGAAGTCGG	pathogenic		stop-gained																									*Precise	*Precise	*Precise	*Precise	Precise	*Precise	*Precise		*Precise	Precise
rs137852517	ANOS1	3730	X	-	C>T	8568252	S>L	396	2	GCAAAGGTGTCCCTTCACTTCACATCGACACATGCAACCAACAACAGTAAG	pathogenic	Kallmann syndrome 1 (HH1)	missense																									*Precise		Precise	*Precise	Precise					Precise
rs137852516	ANOS1	3730	X	-	C>T	8585339	R>*	262	1	AAGACCCAGCCGATGGTACCAGTTTCGAGTGGCTGCTGTGAATGTGCATGG	pathogenic	Kallmann syndrome 1 (HH1)	stop-gained																									Synonymous	Precise	Synonymous	Precise	Precise
rs137852512	ANOS1	3730	X	-	G>A	8587809	W>*	237	3	CTAGCGAAGATGACGCCACTCACTGGCAGACAGTGGCCCAGGTAAGAACCT	pathogenic	Kallmann syndrome 1 (HH1)	stop-gained																									Precise	*Precise	Precise	*Precise	Precise
rs1131691863	ANOS1	3730	X	-	G>A	8732034	M>I	1	3	GCCCTCGCCCTCGACCCGCAGCCATGGTGCCCGGGGTGCCCGGCGCGGTCC	pathogenic		missense																									Precise			*Precise	Precise			*Precise
rs397514701	ANTXR1	84168	2	+	C>T	69044779	R>*	88	1	AATGTCCTTTATTGTTTTCTCCACCCGAGGAACAACCTTAATGAAACTGAC	pathogenic	Odontotrichomelic syndrome (GAPOS)	stop-gained																																	*Precise
rs869312897	ANTXR1	84168	2	+	G>A	69181846	G>S	384	1	GCCAACGGTAGACGCCTCTTATTATGGTGGGAGAGGCGTTGGAGGCATTAA	likely-pathogenic	Odontotrichomelic syndrome (GAPOS)	missense																										*Precise	Precise	*Precise	Precise					Precise
rs397514700	ANTXR1	84168	2	+	C>T	69075602	R>*	169	1	TTCCTTTTCCCAGGCTAATAGGTCTCGAGATCTTGGTGCAATTGTTTACTG	likely-pathogenic	Odontotrichomelic syndrome (GAPOS)	stop-gained																									*Synonymous	Precise	*Synonymous	Precise	Precise		Synonymous			Synonymous
rs137852905	ANTXR2	118429	4	-	T>C	80054342	I>T	189	2	CTCTTCTTTCTAAAGCTTGAAAGAATTGCTGATTCCAAGGAGCAAGTTTTC	pathogenic	Hyaline fibromatosis syndrome (HFS)	missense																	*Precise	*Precise			Precise
rs137852902	ANTXR2	118429	4	-	G>A	80055996	G>D	105	2	ATTTTCAGAGGCAAAATCAGTAAAGGCTTGGAGGATTTAAAACGTGTTAGT	pathogenic	Hyaline fibromatosis syndrome (HFS)	missense																												*Precise	Precise
rs1057521726	ANTXR2	118429	4	-	G>A	79983913	G>S	382	1	GCCAACTGTGGATGCTTCCTATTATGGTGGTCGAGGGGTTGGAGGAATTAA	likely-pathogenic		missense																										*Precise	Precise	*Precise	Precise					Precise
rs546102223	ANTXR2	118429	4	-	G>A	79983878	E>E	393	3	GGGTTGGAGGAATTAAAAGAATGGAGGTTGGTATCTTAAAAAAAAATAGAA	pathogenic	Hyaline fibromatosis syndrome (HFS)	synonymous-codon																																	*Precise
rs886039907	ANTXR2	118429	4	-	G>A	79983909	G>D	383	2	ACTGTGGATGCTTCCTATTATGGTGGTCGAGGGGTTGGAGGAATTAAAAGA	likely-pathogenic	Hyaline fibromatosis syndrome (HFS)	missense																									*Precise		Precise	*Precise	Precise	*Precise			*Precise	Precise
rs1247392012	ANXA11	311	10	-	A>G	80170852	D>G	40	2	CCCAGCATGCCCCCCATCGGGCTGGATAACGTGGCCACCTATGCGGGGCAG	pathogenic	AMYOTROPHIC LATERAL SCLEROSIS 23 (ALS23)	missense	Precise	Precise	Precise	Precise	Precise	Precise	*Precise											Precise
rs104894735	AP1S2	8905	X	-	C>T	15852371	R>*	52	1	TAAAATGTGCAGCTTCCTTGAGTGGCGAGATCTGAAGATTGTTTACAAAAG	pathogenic	Pettigrew syndrome (PGS)	stop-gained																												*Precise	Precise
rs104894739	AP1S2	8905	X	-	C>T	15852419	Q>*	36	1	GAAAAAGATCACAAGAGAACTTGTTCAGACCGTTTTAGCACGGAAACCTAA	pathogenic	Pettigrew syndrome (PGS)	stop-gained																												*Synonymous	Synonymous		Precise
rs397514498	AP2S1	1175	19	-	C>T	46846103	R>C	31	1	CATCCAGAACCGGGCAGGCAAGACGCGCCTGGCCAAGTGGTACATGCAGTT	pathogenic	Hypocalciuric hypercalcemia. familial. type III (HHC3)	missense																									*Precise	*Precise	Precise	*Precise	Precise					Precise
rs121908905_1	AP3B1	8546	5	-	A>T	78181545	R>*	253	1	GGATCCAGATCATAGACTCTTAATTAGAAATACAAAGCCTTTGCTTCAGAG	pathogenic	Hermansky Pudlak syndrome 2 (HPS2)	stop-gained																												Synonymous	Synonymous
rs121908906	AP3B1	8546	5	-	C>T	78141268	R>*	460	1	TTGGCTAATTGGAGAAAACTGTGAACGAGTTCCTAAAATTGCCCCTGATGT	pathogenic	Hermansky Pudlak syndrome 2 (HPS2)	stop-gained																																	*Precise
rs121908905_0	AP3B1	8546	5	-	A>G	78181545	R>G	253	1	GGATCCAGATCATAGACTCTTAATTAGAAATACAAAGCCTTTGCTTCAGAG	pathogenic		missense																*Precise	*Precise
rs775024756	AP3B2	8120	15	-	C>T	82689223	R>*	67	1	TGACCCCACCACCCAGATGATTGCCCGAGGAAAGAATGCTTCAGACCTGTT	pathogenic	Epileptic encephalopathy. early infantile. 48 (EIEE48)	stop-gained																									*Precise	*Precise	*Precise	*Precise	Precise	*Precise			*Precise	Precise
rs1057519269	AP3B2	8120	15	-	G>A	82679729	K>K	362	3	ACCCCACCCAGATTAAGATCCTGAAGGTGAGTGAGGGACAGAAGTGCATGT	pathogenic	Epileptic encephalopathy. early infantile. 48 (EIEE48)	synonymous-codon																												Precise	Precise
rs142209254_1	AP4B1	10717	1	-	A>T	113896423	R>*	449	1	TTGGCTACTTGGTGTCCATGGGGAAAGAATTCCTAATGCTCCTTATGTGTT	pathogenic	Inborn genetic diseases	stop-gained																												Synonymous	Synonymous				Synonymous
rs1060499771	AP4B1	10717	1	-	T>C	113900063	F>L	319	1	CTTTAGCAGCCACTACAAAAAGTTTTTTTGCTCCTACTCGGAGCCCCACTA	likely-pathogenic	Abnormality of brain morphology	missense	*Precise	*Precise	*Precise	*Precise	*Precise	*Precise			*Precise									*Precise	*Precise	Synonymous	Precise	Precise	Precise	Precise
rs146262009_0	AP4M1	9179	7	+	C>G	100106278	R>G	338	1	TGTCAGGCTGCACCTCCCCCTGCCTCGAGGGGTGGTCAGGTGAGTGTGTGC	pathogenic		missense																		Synonymous
rs146262009_1	AP4M1	9179	7	+	C>T	100106278	R>*	338	1	TGTCAGGCTGCACCTCCCCCTGCCTCGAGGGGTGGTCAGGTGAGTGTGTGC	pathogenic	Spastic paraplegia 50. autosomal recessive (SPG50)	stop-gained																												Precise	Precise
rs780030221	AP4M1	9179	7	+	C>T	100105314	R>*	268	1	GAATCTGGACGAATTTGAGTCTCATCGAATCCTCCGCTTGCAACCACCTCA	pathogenic	Spastic paraplegia 50. autosomal recessive (SPG50)	stop-gained																												*Synonymous	Synonymous
rs886041126	AP4M1	9179	7	+	C>T	100106841	R>*	441	1	CAATGCCAACCCCCACAAGTGGGTGCGACACCTAAGCCACAGCGACGCCTA	pathogenic		stop-gained																									*Precise	*Precise	*Precise	*Precise	Precise					Precise
rs760907496	AP4M1	9179	7	+	T>C	100106745	F>L	409	1	GGGGCTGGGCCCTGCCAGTCTCTCCTTCGAGCTTCCCCGGCACACGTGCTC	pathogenic	Spastic paraplegia 50. autosomal recessive (SPG50)	missense																	Synonymous
rs1335804396	AP4S1	11154	14	+	T>C	31066213	L>P	6	2	GAAAGAAAAATGATAAAATTTTTCCTCATGGTGAATAAACAAGGGCAGACT	likely-pathogenic	Inborn genetic diseases	missense	Synonymous	Synonymous	Synonymous	Synonymous	Synonymous	Synonymous	*Synonymous											Synonymous		*Synonymous	Synonymous
rs755820725	AP4S1	11154	14	+	T>C	31066198	M>T	1	2	AAAAATACTGGCCAGGAAAGAAAAATGATAAAATTTTTCCTCATGGTGAAT	likely-pathogenic	Inborn genetic diseases	missense														*Precise		*Precise	*Precise					Precise	Precise	Precise
rs1057519342	AP5Z1	9907	7	+	C>T	4789856	Q>*	578	1	GGTGGCTGACGGGTCCCTGATCAACCAGCTGGCGCTGCTGCTCCTGGGCAG	pathogenic	Spastic paraplegia 48. autosomal recessive (SPG48)	stop-gained																												*Precise	Precise
rs761451474	AP5Z1	9907	7	+	C>T	4783793	R>W	206	1	CGGCTTCTTCTCCACGCCCAGGGCCCGGCAGGTGAGGCTGGGACTGTTCTG	pathogenic	Spastic paraplegia 48. autosomal recessive (SPG48)	missense																												*Precise	Precise		*Precise			Precise
rs137854567	APC	324	5	+	C>T	112819272	R>C	414	1	AGTCCTTCATCTTTTGGAACAGATACGCGCTTACTGTGAAACCTGTTGGGA	benign.benign-likely-benign.likely-benign.uncertain-significance.pathogenic.conflicting-interpretations-of-pathogenicity	Gardner syndrome (GS). Hereditary cancer-predisposing syndrome. Familial adenomatous polyposis 1 (FAP1). APC-Associated Polyposis Disorders. Pilocytic astrocytoma	missense																												*Precise	Precise
rs864622629	APC	324	5	+	T>C	112838585	Y>Y	997	3	ATGATGAAAGTAAGTTTTGCAGTTATGGTCAATACCCAGCCGACCTAGCCC	pathogenic.likely-benign	Familial adenomatous polyposis 1 (FAP1). Hereditary cancer-predisposing syndrome	synonymous-codon																		Precise
rs1060503355	APC	324	5	+	C>T	112842570	R>*	2326	1	AAGTAGACCTATACAGTCTCCTGGCCGAAACTCAATTTCCCCTGGTAGAAA	likely-pathogenic	Familial adenomatous polyposis 1 (FAP1)	stop-gained																									Precise	*Precise	Precise	*Precise	Precise				*Synonymous	Synonymous
rs863225307	APC	324	5	+	C>T	112819077	Q>*	349	1	CCAAGACAGCTGTATATCCATGCGACAGTCTGGATGTCTTCCTCTCCTCAT	likely-pathogenic		stop-gained																												*Precise	Precise
rs121913332_0	APC	324	5	+	C>G	112839942	R>G	1450	1	ACCTCCTCAAACAGCTCAAACCAAGCGAGAAGTACCTAAAAATAAAGCACC	pathogenic.likely-pathogenic		missense									Synonymous							Synonymous	Synonymous	Synonymous
rs879254090_0	APC	324	5	+	G>A	112827247	K>K	516	3	TGACTTTTGGAGATGTAGCCAACAAGGTATGTTTTTATAACATGTATTTCT	pathogenic	Hereditary cancer-predisposing syndrome	synonymous-codon																												*Synonymous	Synonymous
rs587779790	APC	324	5	+	A>T	112839066	R>*	1158	1	AGAAGAACAGCATGAAGAAGAAGAGAGACCAACAAATTATAGCATAAAATA	pathogenic		stop-gained																												Synonymous	Synonymous
rs137854572	APC	324	5	+	C>T	112828001	Q>*	541	1	ACTAAAATCTGAAAGTGAAGACTTACAGCAGGTACTATTTAGAATTTCACC	pathogenic	Familial adenomatous polyposis 1 (FAP1). Brain tumor-polyposis syndrome 2 (BTPS2). Hereditary cancer-predisposing syndrome. Familial adenomatous polyposis	stop-gained																															Precise
rs863224537_1	APC	324	5	+	A>G	112827139	Q>Q	480	3	TACAGGCCATTGCAGAATTATTGCAAGTGGACTGTGAAATGTATGGGCTTA	pathogenic.uncertain-significance		synonymous-codon	Synonymous	Synonymous	Synonymous	Synonymous	Synonymous	Synonymous									Synonymous			Synonymous		Synonymous	Synonymous
rs1060503336	APC	324	5	+	G>A	112837690	W>*	699	2	AATCCTAAAGACCAGGAAGCATTATGGGACATGGGGGCAGTTAGCATGCTC	pathogenic	Familial adenomatous polyposis 1 (FAP1). Hereditary cancer-predisposing syndrome	stop-gained																																	*Synonymous
rs121913328	APC	324	5	+	C>T	112839693	Q>*	1367	1	GAAATCTCCCTCCAAAAGTGGTGCTCAGACACCCAAAAGTCCACCTGAACA	likely-pathogenic	Neoplasm of the large intestine	stop-gained																									*Synonymous	*Synonymous	*Synonymous	*Synonymous	Synonymous		*Synonymous			Precise
rs876659517	APC	324	5	+	C>T	112835080	Q>*	625	1	GGTTGGCACTCTTACTTACCGGAGCCAGACAAACACTTTAGCCATTATTGA	pathogenic	Hereditary cancer-predisposing syndrome	stop-gained																												*Precise	Precise	*Precise			*Precise
rs1060503287	APC	324	5	+	C>T	112838229	Q>*	879	1	AGGAACTTCTTCAAAGCGAGGTTTGCAGATCTCCACCACTGCAGCCCAGAT	pathogenic	Familial adenomatous polyposis 1 (FAP1)	stop-gained																															Precise
rs863225318	APC	324	5	+	G>A	112828887	W>*	553	2	GCGAGTGTTTTGAGGAATTTGTCTTGGCGAGCAGATGTAAATAGTAAAAAG	pathogenic	Familial adenomatous polyposis 1 (FAP1). Hereditary cancer-predisposing syndrome	stop-gained																												Precise	Precise				*Precise
rs755046558	APC	324	5	+	G>A	112843105	W>*	2504	2	CATTCGTCTGTTCAGGCTGGTGGATGGCGAAAACTCCCACCTAATCTCAGT	likely-pathogenic	Familial adenomatous polyposis 1 (FAP1)	stop-gained																																	*Synonymous
rs1114167547	APC	324	5	+	C>T	112839165	Q>*	1191	1	ATATGCCACAGATATTCCTTCATCACAGAAACAGTCATTTTCATTCTCAAA	pathogenic	Hereditary cancer-predisposing syndrome	stop-gained																												Precise	Precise
rs74535574_1	APC	324	5	+	C>T	112839879	Q>*	1429	1	CAGTGATCTTCCAGATAGCCCTGGACAAACCATGCCACCAAGCAGAAGTAA	other.likely-pathogenic	Neoplasm of the large intestine	stop-gained																									*Precise		*Precise	*Precise	Precise		*Precise		*Synonymous	Precise
rs587781392	APC	324	5	+	C>T	112780895	R>*	213	1	AGGTACCTGCCAGGATATGGAAAAACGAGCACAGGTAAGTTACTTGTTTCT	uncertain-significance.pathogenic	Hereditary cancer-predisposing syndrome. Familial adenomatous polyposis 1 (FAP1). Familial adenomatous polyposis. Desmoid disease. hereditary (FIF). Carcinoma of colon (CRC). Familial adenomatous polyposis 1 (FAP1). Neoplasm of stomach. Hepatocellular carcinoma (HCC)	stop-gained																									*Precise	*Precise	*Precise	*Precise	Precise				*Precise	Precise
rs768922431	APC	324	5	+	C>T	112842303	R>*	2237	1	GACAATGATTCATATTCCAGGAGTTCGAAATAGCTCCTCAAGTACAAGTCC	likely-benign.pathogenic	Hereditary cancer-predisposing syndrome	stop-gained																												Precise	Precise
rs1064793024	APC	324	5	+	C>T	112841358	Q>*	1922	1	TGCAAAGCAGCCAATAAATCGAGGTCAGCCTAAACCCATACTTCAGAAACA	pathogenic		stop-gained																									Precise		Precise	*Precise	Precise					Synonymous
rs587779783_1	APC	324	5	+	C>T	112838007	R>*	805	1	TGGTGATTATGTTTTTGACACCAATCGACATGATGATAATAGGTCAGACAA	uncertain-significance.pathogenic	Hereditary cancer-predisposing syndrome. Familial adenomatous polyposis 1 (FAP1). Familial adenomatous polyposis	stop-gained																																	*Synonymous
rs863225309	APC	324	5	+	C>T	112819329	Q>*	433	1	GGAAGCTCATGAACCAGGCATGGACCAGGACAAAAATCCAAGTATGTTCTC	pathogenic		stop-gained																												*Precise	Precise		*Precise
rs587783029	APC	324	5	+	C>T	112838880	Q>*	1096	1	CAAGTTCCAACCACATTTTGGACAGCAGGAATGTGTTTCTCCATACAGGTC	pathogenic	Familial adenomatous polyposis 1 (FAP1). Hereditary cancer-predisposing syndrome	stop-gained																									*Precise	*Precise	*Precise	*Precise	Precise				*Precise	Precise
rs869312753	APC	324	5	+	C>T	112780820	Q>*	188	1	CTTACAAACAGATATGACCAGAAGGCAATTGGAATATGAAGCAAGGCAAAT	pathogenic	Colorectal cancer. susceptibility to. Familial adenomatous polyposis	stop-gained																												*Precise	Precise
rs121913332_1	APC	324	5	+	C>T	112839942	R>*	1450	1	ACCTCCTCAAACAGCTCAAACCAAGCGAGAAGTACCTAAAAATAAAGCACC	pathogenic.likely-pathogenic	Familial adenomatous polyposis 1 (FAP1). Neoplasm of the large intestine. Hereditary cancer-predisposing syndrome. Familial adenomatous polyposis	stop-gained																												*Precise	Precise		*Precise
rs587779796	APC	324	5	+	G>A	112840611	E>K	1673	1	CCCTCCAAATGAGTTAGCTGCTGGAGAAGGAGTTAGAGGAGGGGCACAGTC	uncertain-significance.pathogenic	Hereditary cancer-predisposing syndrome. Familial adenomatous polyposis 1 (FAP1)	missense																										Synonymous		Synonymous	Synonymous
rs398123116	APC	324	5	+	G>A	112828888	W>*	553	3	CGAGTGTTTTGAGGAATTTGTCTTGGCGAGCAGATGTAAATAGTAAAAAGA	pathogenic	Familial adenomatous polyposis 1 (FAP1)	stop-gained																												Precise	Precise				*Precise
rs876660130	APC	324	5	+	C>T	112837593	Q>*	667	1	GAACAACTGTCTACAAACTTTATTACAACACTTAAAATCTCATAGTTTGAC	pathogenic	Hereditary cancer-predisposing syndrome. Familial adenomatous polyposis 1 (FAP1)	stop-gained																												*Precise	Precise
rs748010172	APC	324	5	+	T>C	112818980	Y>Y	316	3	TTGGCCCACAGGTGGAAATGGTGTATTCATTGTTGTCAATGCTTGGTACTC	pathogenic.likely-benign	Hereditary cancer-predisposing syndrome. Familial adenomatous polyposis 1 (FAP1)	synonymous-codon																Precise	*Precise	Precise
rs786201856	APC	324	5	+	C>T	112815507	R>*	283	1	GCTTAATTTTTAGGGTTCAACTACACGAATGGACCATGAAACAGCCAGTGT	pathogenic	Hereditary cancer-predisposing syndrome. Familial adenomatous polyposis 1 (FAP1). Familial adenomatous polyposis. Malignant Colorectal Neoplasm. Desmoid disease. hereditary (FIF). Carcinoma of colon (CRC). Familial adenomatous polyposis 1 (FAP1). Neoplasm of stomach. Hepatocellular carcinoma (HCC)	stop-gained																																	*Synonymous
rs185154886	APC	324	5	+	T>C	112780831	Y>Y	191	3	ATATGACCAGAAGGCAATTGGAATATGAAGCAAGGCAAATCAGAGTTGCGA	likely-benign.likely-pathogenic.benign.benign-likely-benign	Familial adenomatous polyposis 1 (FAP1). APC-Associated Polyposis Disorders. Hereditary cancer-predisposing syndrome	synonymous-codon																	*Precise	Precise		*Precise
rs121913327	APC	324	5	+	C>T	112839606	Q>*	1338	1	CCCTAGAACCAAATCCAGCAGACTGCAGGGTTCTAGTTTATCTTCAGAATC	pathogenic.likely-pathogenic	Carcinoma of colon (CRC). Familial adenomatous polyposis 1 (FAP1). Neoplasm of the large intestine	stop-gained																										Precise		Precise	Precise
rs876660802	APC	324	5	+	C>T	112819266	Q>*	412	1	AATCCGAGTCCTTCATCTTTTGGAACAGATACGCGCTTACTGTGAAACCTG	pathogenic.uncertain-significance	Hereditary cancer-predisposing syndrome. Familial adenomatous polyposis 1 (FAP1)	stop-gained																									*Precise	*Precise	Precise	*Precise	Precise		*Precise			Precise
rs121913333	APC	324	5	+	C>T	112838220	R>*	876	1	AGAAAATCCAGGAACTTCTTCAAAGCGAGGTTTGCAGATCTCCACCACTGC	pathogenic.likely-benign.likely-pathogenic	Familial adenomatous polyposis 1 (FAP1). Neoplasm of the large intestine. Hereditary cancer-predisposing syndrome. Familial adenomatous polyposis	stop-gained																									*Precise	*Precise	*Precise	*Precise	Precise	*Precise	*Precise		*Precise	Precise
rs863224455	APC	324	5	+	C>T	112819104	Q>*	358	1	GTCTGGATGTCTTCCTCTCCTCATCCAGCTTTTACATGGCAATGACAAAGA	pathogenic	Familial adenomatous polyposis 1 (FAP1)	stop-gained																												*Precise	Precise
rs137854568	APC	324	5	+	C>T	112815564	R>*	302	1	TTCTAGTAGCACACACTCTGCACCTCGAAGGCTGACAAGTCATCTGGGAAC	pathogenic	Familial adenomatous polyposis 1 (FAP1). Gardner syndrome (GS). Hereditary cancer-predisposing syndrome. Colorectal cancer. susceptibility to. Familial adenomatous polyposis	stop-gained																												*Synonymous	Synonymous
rs876659539	APC	324	5	+	C>T	112838805	Q>*	1071	1	AAGTGAGCAAAGACAATCAAGGAATCAAAGTACAACTTATCCTGTTTATAC	pathogenic	Hereditary cancer-predisposing syndrome	stop-gained																												*Synonymous	Synonymous
rs1064793716	APC	324	5	+	C>T	112835163	H>H	652	3	GCTTGATAGCTACAAATGAGGACCACAGGTATATATAGAGTTTTATATTAC	likely-pathogenic.pathogenic	Familial adenomatous polyposis. Familial adenomatous polyposis 1 (FAP1)	synonymous-codon																												*Precise	Precise
rs773985321	APC	324	5	+	A>G	112837671	K>E	693	1	GTGGAATCTCTCAGCAAGAAATCCTAAAGACCAGGAAGCATTATGGGACAT	uncertain-significance.pathogenic	Hereditary cancer-predisposing syndrome	missense									*Precise								*Precise	*Precise
rs62619935	APC	324	5	+	C>T	112792446	R>*	216	1	AATTAGGTTTCTTGTTTTATTTTAGCGAAGAATAGCCAGAATTCAGCAAAT	pathogenic.likely-benign	Hereditary cancer-predisposing syndrome. Familial adenomatous polyposis 1 (FAP1). Familial adenomatous polyposis. Desmoid disease. hereditary (FIF). Carcinoma of colon (CRC). Familial adenomatous polyposis 1 (FAP1). Neoplasm of stomach. Hepatocellular carcinoma (HCC)	stop-gained																												*Precise	Precise
rs1019221239_0	APC	324	5	+	T>C	112835093	L>S	629	2	ACTTACCGGAGCCAGACAAACACTTTAGCCATTATTGAAAGTGGAGGTGGG	pathogenic		missense							*Precise									Precise	Precise
rs1114167559	APC	324	5	+	C>T	112838295	Q>*	901	1	AGAAGTGTCAGCCATTCATACCTCTCAGGAAGACAGAAGTTCTGGGTCTAC	pathogenic	Hereditary cancer-predisposing syndrome	stop-gained																												*Synonymous	Synonymous		Synonymous			Precise
rs200587641	APC	324	5	+	C>T	112842451	A>V	2286	2	GTGAAATCAGAATTAAGCCCTGTTGCCAGGCAGACATCCCAAATAGGTGGG	likely-benign.pathogenic.conflicting-interpretations-of-pathogenicity	Hereditary cancer-predisposing syndrome. Familial adenomatous polyposis 1 (FAP1). Familial adenomatous polyposis	missense																															Synonymous
rs1114167596	APC	324	5	+	C>T	112840143	Q>*	1517	1	TCTGAGCCTCGATGAGCCATTTATACAGAAAGATGTGGAATTAAGAATAAT	pathogenic	Hereditary cancer-predisposing syndrome	stop-gained																												Precise	Precise		Precise
rs121913329	APC	324	5	+	C>T	112839726	Q>*	1378	1	CAAAAGTCCACCTGAACACTATGTTCAGGAGACCCCACTCATGTTTAGCAG	likely-pathogenic	Neoplasm of the large intestine	stop-gained																									Precise		Precise	*Precise	Precise				*Synonymous	Synonymous
rs137854575_1	APC	324	5	+	C>T	112838399	Y>Y	935	3	CTGCCCATACACATTCAAACACTTACAATTTCACTAAGTCGGAAAATTCAA	benign.pathogenic.likely-benign.benign-likely-benign	Hereditary cancer-predisposing syndrome. Familial adenomatous polyposis 1 (FAP1). Familial multiple polyposis syndrome (FAP)	synonymous-codon																												Precise	Precise
rs376213437_1	APC	324	5	+	T>C	112767256	Y>Y	96	3	GGTCAAAAATGTCCCTCCGTTCTTATGGAAGCCGGGAAGGATCTGTATCAA	likely-pathogenic.pathogenic.likely-benign	Hereditary cancer-predisposing syndrome. Familial adenomatous polyposis 1 (FAP1)	synonymous-codon																	*Precise
rs28931573	APOA1	335	11	-	C>T	116836023	R>C	197	1	CCCCTACAGCGACGAGCTGCGCCAGCGCTTGGCCGCGCGCCTTGAGGCTCT	pathogenic	APOLIPOPROTEIN A-I (MILANO)	missense																												*Precise	Precise
rs28931575	APOA1	335	11	-	T>C	116836271	L>P	114	2	CTGAGGCAGGAGATGAGCAAGGATCTGGAGGAGGTGAAGGCCAAGGTGCAG	pathogenic	Amyloidosis. cardiac and cutaneous	missense														*Synonymous		*Synonymous	*Precise	*Synonymous		*Synonymous	Synonymous	Precise	Precise	Synonymous
rs121912725	APOA1	335	11	-	C>T	116837035	Q>*	56	1	AGACAGCGGCAGAGACTATGTGTCCCAGTTTGAAGGCTCCGCCTTGGGAAA	pathogenic	Xanthelasmas. periorbital	stop-gained																												*Precise	Precise
rs121912729	APOA1	335	11	-	T>C	116836019	L>S	198	2	TACAGCGACGAGCTGCGCCAGCGCTTGGCCGCGCGCCTTGAGGCTCTCAAG	pathogenic	Familial visceral amyloidosis. Ostertag type	missense	Synonymous	Synonymous	Synonymous	Synonymous	Synonymous	Synonymous	Precise	*Precise										Synonymous	Synonymous			Synonymous	Synonymous
rs121912726	APOA1	335	11	-	T>C	116836392	W>R	74	1	CTCCAGCCTAAAGCTCCTTGACAACTGGGACAGCGTGACCTCCACCTTCAG	pathogenic	Familial visceral amyloidosis. Ostertag type	missense									*Synonymous
rs147528707	APOA5	116519	11	-	C>T	116790292	Q>*	313	1	CCAGGAGACTGAGGAGGTCCAGCAGCAGCTGGCGCCACCTCCACCAGGCCA	likely-pathogenic		stop-gained																												*Precise	Precise				*Precise
rs201079485_1	APOA5	116519	11	-	C>T	116790940	Q>*	97	1	CCCGGTGGGCATGCGGCGGCAGCTGCAGGAGGAGTTGGAGGAGGTGAAGGC	pathogenic		stop-gained																												Precise	Precise
rs121917821	APOA5	116519	11	-	C>T	116790814	Q>*	139	1	GCCCTACACGATGGATCTGATGGAGCAGGTGGCCCTGCGCGTGCAGGAGCT	pathogenic	Familial type 5 hyperlipoproteinemia	stop-gained																												*Precise	Precise
rs121918388_1	APOB	338	2	-	C>T	21010033	Q>*	2279	1	GAGACACATACAGAATATAGACATCCAGCACCTAGCTGGAAAGTTAAAACA	pathogenic	Hypobetalipoproteinemia. normotriglyceridemic	stop-gained																												*Precise	Precise
rs878853970	APOB	338	2	-	C>T	21028484	R>*	558	1	TGATGATGCTTCTCCGGGAGATAAGCGACTGGCTGCCTATCTTATGTTGAT	pathogenic	Hypobetalipoproteinemia. familial. 1 (FHBL1)	stop-gained																												*Precise	Precise
rs201736972	APOB	338	2	-	C>T	21006160	H>Y	3570	1	CCTCTGGGAGCACAGTACGAAAAACCACTTACAGCTAGAGGGCCTCTTTTT	pathogenic.uncertain-significance	Familial hypercholesterolemia (FH)	missense																												*Synonymous	Synonymous
rs144467873	APOB	338	2	-	C>T	21006289	R>W	3527	1	CACTTACTTGAATTCCAAGAGCACACGGTCTTCAGTGAAGCTGCAGGGCAC	pathogenic.conflicting-interpretations-of-pathogenicity	Hypercholesterolemia. autosomal dominant. type B. Familial hypercholesterolemia (FH). Hypercholesterolemia. autosomal dominant. type B. Hypobetalipoproteinemia. familial. 1 (FHBL1)	missense																																	*Precise
rs150312765_1	APOB	338	2	-	C>T	21006128	N>N	3580	3	AGCTAGAGGGCCTCTTTTTCACCAACGGAGAACATACAAGCAAAGCCACCC	pathogenic.likely-benign.benign	Familial hypercholesterolemia (FH)	synonymous-codon																									*Precise		*Precise	*Precise	Precise					Precise
rs121918383_1	APOB	338	2	-	C>T	21013379	R>*	1333	1	GTCTGTGGGATTCCATCTGCCATCTCGAGAGTTCCAAGTCCCTACTTTTAC	pathogenic	Familial hypobetalipoproteinemia (FHBL)	stop-gained																														*Synonymous			*Synonymous
rs121918389_1	APOB	338	2	-	C>T	21012439	Q>*	1477	1	AGTTCATTTGGACTCCAAAAAGAAACAGCATTTGTTTGTCAAAGAAGTCAA	pathogenic	Familial hypobetalipoproteinemia (FHBL)	stop-gained																																	*Precise
rs5742904	APOB	338	2	-	G>A	21006288	R>Q	3527	2	ACTTACTTGAATTCCAAGAGCACACGGTCTTCAGTGAAGCTGCAGGGCACT	uncertain-significance.likely-pathogenic.pathogenic-likely-pathogenic.pathogenic	Familial hypercholesterolemia (FH). Familial hypobetalipoproteinemia (FHBL). Hypercholesterolemia. autosomal dominant. type B. Hypobetalipoproteinemia. Hypercholesterolemia. autosomal dominant. type B. Hypobetalipoproteinemia. familial. 1 (FHBL1)	missense																												*Synonymous	Synonymous
rs368278927	APOB	338	2	-	C>T	21006168	T>M	3567	2	ATATATTCCCTCTGGGAGCACAGTACGAAAAACCACTTACAGCTAGAGGGC	pathogenic	Familial hypercholesterolemia (FH)	missense																									*Synonymous	Precise	*Synonymous	*Precise	Precise	*Synonymous	*Synonymous		*Synonymous	Synonymous
rs142017360	APOB	338	2	-	C>T	21012217	Q>*	1551	1	CTCCCTCACCTCCACCTCTGATCTGCAAAGTGGCATCATTAAAAATACTGC	pathogenic	Familial hypercholesterolemia (FH)	stop-gained																										Precise		*Precise	Precise					Synonymous
rs121918390	APOB	338	2	-	C>T	21009304	R>*	2522	1	AGAGACCCTAGAAGATACACGAGACCGAATGTATCAAATGGACATTCAGCA	pathogenic	Familial hypobetalipoproteinemia (FHBL)	stop-gained																										*Precise	*Precise	*Precise	Precise	*Precise			*Precise	Precise
rs120074111_1	APOC2	344	19	+	C>T	44948822	Y>Y	59	3	CAAAGACAGCCGCCCAGAACCTGTACGAGAAGACATACCTGCCCGCTGTAG	pathogenic		synonymous-codon																									Precise	*Precise	Precise	*Precise	Precise
rs120074115	APOC2	344	19	+	T>C	44948787	W>R	48	1	GGTGAAGGAATCTCTCTCCAGTTACTGGGAGTCAGCAAAGACAGCCGCCCA	pathogenic	APOLIPOPROTEIN C-II (WAKAYAMA). Apolipoprotein C2 deficiency	missense									*Synonymous								*Synonymous	Precise
rs120074112	APOC2	344	19	+	A>G	44948479	M>V	1	1	TCAATGTTCCAGGTCTCTGGACACTATGGGCACACGACTCCTCCCAGCTCT	pathogenic	APOLIPOPROTEIN C-II (PARIS). Apolipoprotein C2 deficiency	missense							Precise	*Precise										Precise
rs76353203_1	APOC3	345	11	+	C>T	116830637	R>*	19	1	CCTCCTGGCGCTCCTGGCCTCTGCCCGTAAGCACTTGGTGGGACTGGGCTG	pathogenic.protective	Hyperalphalipoproteinemia 2 (HALP2). Coronary heart disease	stop-gained																												*Precise	Precise
rs121918382	APOC3	345	11	+	A>G	116832816	K>E	78	1	CCTGAAAGACTACTGGAGCACCGTTAAGGACAAGTTCTCTGAGTTCTGGGA	pathogenic	Hyperalphalipoproteinemia 2 (HALP2)	missense																		Synonymous
rs121918381	APOC3	345	11	+	A>G	116832864	T>A	94	1	GGATTTGGACCCTGAGGTCAGACCAACTTCAGCCGTGGCTGCCTGAGACCT	pathogenic	Apolipoprotein c-iii. nonglycosylated	missense	*Precise	*Precise	*Precise	*Precise	*Precise	*Precise	*Precise											*Precise			Precise	Precise	Precise
rs121918399	APOE	348	19	+	C>T	44907843	R>C	43	1	GCAGACCGAGTGGCAGAGCGGCCAGCGCTGGGAACTGGCACTGGGTCGCTT	pathogenic	Lipoprotein glomerulopathy (LPG)	missense																																	*Precise
rs387906567	APOE	348	19	+	C>T	44908774	R>C	160	1	GCGGGTGCGCCTCGCCTCCCACCTGCGCAAGCTGCGTAAGCGGCTCCTCCG	pathogenic	Familial type 3 hyperlipoproteinemia	missense																									Precise	*Precise	Precise	*Precise	Precise			Precise
rs769452	APOE	348	19	+	T>C	44907853	L>P	46	2	TGGCAGAGCGGCCAGCGCTGGGAACTGGCACTGGGTCGCTTTTGGGATTAC	uncertain-significance.pathogenic	APOE4(-)-FREIBURG	missense																Synonymous	Precise
rs7412	APOE	348	19	+	C>T	44908822	R>C	176	1	CCGCGATGCCGATGACCTGCAGAAGCGCCTGGCAGTGTACCAGGCCGGGGC	pathogenic.drug-response.other	Familial type 3 hyperlipoproteinemia. Apolipoproteinemia E1. Familial type 3 hyperlipoproteinemia. Familial type 3 hyperlipoproteinemia. atorvastatin response - Efficacy	missense																									*Precise	*Precise	Precise	*Precise	Precise					Precise
rs121918398	APOE	348	19	+	G>A	44909171	R>H	292	2	GAGCCCCTGGTGGAAGACATGCAGCGCCAGTGGGCCGGGCTGGTGGAGAAG	pathogenic	APOE4 VARIANT	missense																									Precise	*Precise	Precise	*Precise	Precise
rs121918396	APOE	348	19	+	G>A	44908979	W>*	228	2	CCGCTACAGGAGCGGGCCCAGGCCTGGGGCGAGCGGCTGCGCGCGCGGATG	pathogenic	Familial type 3 hyperlipoproteinemia	stop-gained																												*Precise	Precise			*Precise
rs769455	APOE	348	19	+	C>T	44908783	R>C	163	1	CCTCGCCTCCCACCTGCGCAAGCTGCGTAAGCGGCTCCTCCGCGATGCCGA	pathogenic	Familial type 3 hyperlipoproteinemia. Familial type 3 hyperlipoproteinemia	missense																									Synonymous	*Synonymous	Synonymous	*Synonymous	Synonymous		Precise
rs121918393	APOE	348	19	+	C>T	44908756	R>C	154	1	CCAGAGCACCGAGGAGCTGCGGGTGCGCCTCGCCTCCCACCTGCGCAAGCT	pathogenic		missense																										Precise		Precise	Precise
rs429358	APOE	348	19	+	T>C	44908684	C>R	130	1	GCTGGGCGCGGACATGGAGGACGTGTGCGGCCGCCTGGTGCAGTACCGCGG	association.pathogenic.other	Familial type 3 hyperlipoproteinemia. Alzheimer disease 2 (AD2). Familial type 3 hyperlipoproteinemia. APOE4(-)-FREIBURG. APOE4 VARIANT	missense														*Synonymous				*Synonymous		*Synonymous				Synonymous
rs28931576	APOE	348	19	+	A>G	44907894	T>A	60	1	TTGGGATTACCTGCGCTGGGTGCAGACACTGTCTGAGCAGGTGCAGGAGGA	pathogenic	APOE3(-)-FREIBURG	missense	*Synonymous	*Synonymous	*Synonymous	*Synonymous	*Synonymous	*Synonymous	*Precise							*Synonymous				*Synonymous			Synonymous	Synonymous	Synonymous	Synonymous
rs121918395	APOE	348	19	+	C>T	44909032	R>C	246	1	GGAGATGGGCAGCCGGACCCGCGACCGCCTGGACGAGGTGAAGGAGCAGGT	pathogenic	APOE2-DUNEDIN	missense																												*Precise	Precise
rs267606661	APOE	348	19	+	C>T	44909101	R>C	269	1	GCTGGAGGAGCAGGCCCAGCAGATACGCCTGCAGGCCGAGGCCTTCCAGGC	pathogenic		missense																												*Precise	Precise
rs28931577	APOE	348	19	+	G>A	44908645	A>T	117	1	GGCACGGCTGTCCAAGGAGCTGCAGGCGGCGCAGGCCCGGCTGGGCGCGGA	pathogenic	APOE3 VARIANT	missense																									*Precise	*Precise	Precise	*Precise	Precise					Precise
rs398124629	APOH	350	17	-	A>G	66228149	K>E	38	1	ACCATTTTCCACAGTGGTCCCGTTAAAAACATTCTATGAGCCAGGAGAAGA	likely-pathogenic		missense	Precise	Precise	Precise	Precise	Precise	Precise	*Precise	*Precise	*Synonymous					*Synonymous				*Precise	Precise	Synonymous	Precise	Precise	Precise	Synonymous
rs587777786	APOPT1	84334	14	+	T>C	103571813	F>S	118	2	TTCTGGGCAAACCAGAATTTGACTTTTAGTAAGGTAAGTTTAAGTTTTAGA	pathogenic	Hepatic failure. early-onset. and neurologic disorder due to cytochrome C oxidase deficiency	missense																	*Precise	*Precise
rs63750734	APP	351	21	-	G>A	25891790	V>M	715	1	GGTGGGCGGTGTTGTCATAGCGACAGTGATCGTCATCACCTTGGTGATGCT	likely-pathogenic.pathogenic	Alzheimer disease. type 1 (AD1)	missense																										Synonymous		Synonymous	Synonymous
rs193922916	APP	351	21	-	C>T	25897619	A>V	673	2	GAGATCTCTGAAGTGAAGATGGATGCAGAATTCCGACATGACTCAGGATAT	pathogenic	Alzheimer's disease (AD)	missense																												*Synonymous	Synonymous		*Synonymous
rs63750643	APP	351	21	-	A>G	25891793	T>A	714	1	CATGGTGGGCGGTGTTGTCATAGCGACAGTGATCGTCATCACCTTGGTGAT	not-provided.pathogenic	Alzheimer disease. type 1 (AD1)	missense																		Synonymous
rs63750973	APP	351	21	-	C>T	25891792	T>I	714	2	ATGGTGGGCGGTGTTGTCATAGCGACAGTGATCGTCATCACCTTGGTGATG	not-provided.pathogenic	Alzheimer disease. type 1 (AD1)	missense																												*Precise	Precise
rs104894507	APRT	353	16	-	G>A	88810450	W>*	98	3	GGAAGCTGCCAGGCCCCACTCTGTGGGCCTCCTATTCCCTGGAGTACGGGA	pathogenic	Adenine phosphoribosyltransferase deficiency (APRTD)	stop-gained																									*Precise	*Precise	*Precise	*Precise	Precise	*Precise	*Precise		*Precise	Precise
rs28999113	APRT	353	16	-	T>C	88809834	M>T	136	2	CTCACCCTCCCATCCCCAGGAACCATGAACGCTGCCTGTGAGCTGCTGGGC	pathogenic	APRT deficiency. Japanese type. Adenine phosphoribosyltransferase deficiency (APRTD)	missense																	Precise	Synonymous
rs104894508	APRT	353	16	-	T>C	88810141	L>P	110	2	CACCACTTCCCACTCCAGGCTGAGCTGGAGATTCAGAAAGACGCCCTGGAG	pathogenic	Adenine phosphoribosyltransferase deficiency (APRTD)	missense									*Synonymous									*Synonymous
rs201912053	APTX	54840	9	-	C>T	32989768	R>*	56	1	CAAGATCACTGATAAGAAATGTTCTCGACAGCAAGGTAACTGGTCATAGAA	pathogenic.likely-pathogenic	Ataxia-oculomotor apraxia type 1 (EAOH)	stop-gained																												Synonymous	Synonymous
rs121908133	APTX	54840	9	-	A>G	32984799	H>R	215	2	GATAAATACCCAAAGGCCCGTTACCATTGGCTGGTCTTACCGTGGACCTCC	pathogenic	Ataxia-oculomotor apraxia type 1 (EAOH)	missense	Precise	Precise	Precise	Precise	Precise	Precise	*Precise	*Precise										Precise			Precise
rs773393618	APTX	54840	9	-	T>C	32974497	W>R	293	1	TCCTTGCCTTAAAAACAAAAAACATTGGAATTCTTTCAATACAGAATACTT	likely-pathogenic		missense																	*Precise	Precise
rs121908131	APTX	54840	9	-	C>T	32984784	P>L	220	2	GCCCGTTACCATTGGCTGGTCTTACCGTGGACCTCCATTTCCAGTCTGAAG	pathogenic	Ataxia-oculomotor apraxia type 1 (EAOH)	missense																									Precise			Precise	Precise
rs104894103_0	APTX	54840	9	-	G>A	32974495	W>*	293	3	CTTGCCTTAAAAACAAAAAACATTGGAATTCTTTCAATACAGAATACTTCC	pathogenic	Ataxia-oculomotor apraxia type 1 (EAOH)	stop-gained																															Precise
rs104894004	AQP1	358	7	+	C>T	30912022	P>L	38	2	GGTTCTGCCCTGGGCTTCAAATACCCGGTGGGGAACAACCAGACGGCGGTC	pathogenic	COLTON-NULL PHENOTYPE	missense																									*Precise	*Precise	Precise	*Precise	Precise					Precise
rs370879515	AQP2	359	12	+	C>T	49955555	Q>*	255	1	GGAGGAGCGCGAGGTGCGACGGCGGCAGTCGGTGGAGCTGCACTCGCCGCA	pathogenic		stop-gained																												*Precise	Precise			*Precise
rs104894329	AQP2	359	12	+	T>C	49955438	S>P	216	1	ACCCCTGGTGGGCGCCATCCTGGGCTCCCTCCTCTACAACTACGTGCTGTT	pathogenic	Diabetes insipidus. nephrogenic. autosomal recessive	missense																	Synonymous
rs193922495	AQP2	359	12	+	G>A	49954664	R>H	187	2	ACCGGCTGCTCTATGAATCCTGCCCGCTCCCTGGCTCCAGCTGTCGTCACT	likely-pathogenic	Nephrogenic diabetes insipidus	missense																												*Precise	Precise
rs104894333	AQP2	359	12	+	C>T	49954168	T>M	125	2	CTCTGTCCCCAGCTCAGCAACAGCACGACGGCTGGCCAGGCGGTGACTGTG	pathogenic	Diabetes insipidus. nephrogenic. autosomal recessive	missense																									*Precise	*Precise	*Precise	*Precise	Precise					Precise
rs104894341	AQP2	359	12	+	G>A	49954672	A>T	190	1	CTCTATGAATCCTGCCCGCTCCCTGGCTCCAGCTGTCGTCACTGGCAAATT	pathogenic	Diabetes insipidus. nephrogenic. autosomal recessive	missense																										*Precise	Precise	*Precise	Precise					Synonymous
rs104894326	AQP2	359	12	+	G>A	49951020	G>R	64	1	GGTACAGGCTCTGGGCCACATAAGCGGGGCCCACATCAACCCTGCCGTGAC	pathogenic.likely-pathogenic	Diabetes insipidus. nephrogenic. autosomal recessive	missense																												*Precise	Precise
rs104894339	AQP2	359	12	+	C>T	49955577	P>L	262	2	CGGCAGTCGGTGGAGCTGCACTCGCCGCAGAGCCTGCCACGGGGTACCAAG	pathogenic	Diabetes insipidus. nephrogenic. autosomal recessive	missense																												Precise	Precise		Precise
rs104894334	AQP2	359	12	+	G>A	49954233	A>T	147	1	ACTGCAGCTGGTGCTCTGCATCTTCGCCTCCACCGATGAGCGCCGCGGAGA	pathogenic.not-provided	Diabetes insipidus. nephrogenic. autosomal recessive. Nephrogenic diabetes insipidus	missense																												*Precise	Precise
rs104894328	AQP2	359	12	+	C>T	49954663	R>C	187	1	CACCGGCTGCTCTATGAATCCTGCCCGCTCCCTGGCTCCAGCTGTCGTCAC	pathogenic	Diabetes insipidus. nephrogenic. autosomal recessive. Nephrogenic diabetes insipidus	missense																												*Precise	Precise
rs770810694	AQP2	359	12	+	C>T	49951107	Q>*	93	1	CCGAGCCGCCTTCTACGTGGCTGCCCAGCTGCTGGGGGCTGTGGCCGGAGC	pathogenic		stop-gained																									*Precise	*Precise	Precise	*Precise	Precise			*Precise		Precise
rs104894335	AQP2	359	12	+	G>A	49954317	G>R	175	1	CTCTGTGGCCCTGGGCCACCTCCTTGGGGTAGGTCATGGCCATGGGTTCCA	pathogenic	Diabetes insipidus. nephrogenic. autosomal recessive	missense																										*Precise	Precise	*Precise	Precise	*Synonymous			*Synonymous	Synonymous
rs104894330	AQP2	359	12	+	C>T	49954171	T>M	126	2	TGTCCCCAGCTCAGCAACAGCACGACGGCTGGCCAGGCGGTGACTGTGGAG	pathogenic	Diabetes insipidus. nephrogenic. autosomal recessive	missense																												*Precise	Precise
rs398123057	AQP5	362	12	+	A>G	49963495	N>D	123	1	CTAACCCGCTATCCCCTTGCAGCTCAACAACAACACAACGCAGGGCCAGGC	pathogenic	Diffuse palmoplantar keratoderma. Bothnian type (PPKB)	missense									*Precise	*Synonymous	*Precise	*Precise	*Precise	*Precise		Precise	*Precise	*Precise		Precise		Synonymous	Synonymous	Precise
rs398123056	AQP5	362	12	+	A>G	49964092	I>V	177	1	TCTCCACCGCCCTGTCTCTATCCAGATCTACTTCACTGGCTGCTCCATGAA	pathogenic		missense	Precise	Precise	Precise	Precise	Precise	Precise	*Precise			*Synonymous				*Synonymous		*Precise	*Precise	Precise		*Synonymous	Synonymous	Precise	Precise	Synonymous
rs368292687	AQP5	362	12	+	C>T	49964125	R>C	188	1	CACTGGCTGCTCCATGAACCCAGCCCGCTCTTTTGGCCCTGCGGTGGTCAT	pathogenic	Diffuse palmoplantar keratoderma. Bothnian type (PPKB)	missense																												*Precise	Precise
rs137852594	AR	367	X	+	C>T	67723745	S>S	889	3	TGCTAATCAAGTCACACATGGTGAGCGTGGACTTTCCGGAAATGATGGCAG	pathogenic	Androgen resistance syndrome (AIS)	synonymous-codon																												Precise	Precise		Precise
rs137852578	AR	367	X	+	A>G	67723710	T>A	878	1	GATTGCGAGAGAGCTGCATCAGTTCACTTTTGACCTGCTAATCAAGTCACA	pathogenic	Prostate cancer. somatic	missense														*Synonymous			Precise
rs1386577803	AR	367	X	+	G>A	67722872	R>Q	832	2	AATCAAAAATTCTTTGATGAACTTCGAATGAACTACATCAAGGAACTCGAT	pathogenic	Androgen resistance syndrome (AIS). Bulbo-spinal atrophy X-linked (SMAX1)	missense																										Synonymous		Synonymous	Synonymous		Synonymous
rs1085307962	AR	367	X	+	C>T	67711404	R>W	630	1	AAGTCTCTCTTCCTTCCCAATAGCCCGGAAGCTGAAGAAACTTGGTAATCT	likely-pathogenic		missense																												*Precise	Precise		*Precise			Precise
rs886041132	AR	367	X	+	C>T	67722943	R>C	856	1	AAAAAATCCCACATCCTGCTCAAGACGCTTCTACCAGCTCACCAAGCTCCT	pathogenic	Androgen resistance syndrome (AIS)	missense																									*Precise	*Precise	Precise	*Precise	Precise	*Precise	*Precise		*Precise	Precise
rs370215797	AR	367	X	+	G>A	67545621	A>T	159	1	AGCACCTCCGGACGAGGATGACTCAGCTGCCCCATCCACGTTGTCCCTGCT	pathogenic	Androgen resistance syndrome (AIS)	missense																												*Synonymous	Synonymous
rs137852571	AR	367	X	+	G>A	67717495	V>M	731	1	TTCTCCAGGCTTCCGCAACTTACACGTGGACGACCAGATGGCTGTCATTCA	pathogenic	Prostate cancer. somatic	missense																												Precise	Precise
rs137852575	AR	367	X	+	C>T	67545324	Q>*	60	1	CGCCAGTTTGCTGCTGCTGCAGCAGCAGCAGCAGCAGCAGCAGCAGCAGCA	pathogenic	Androgen resistance syndrome (AIS)	stop-gained																												*Precise	Precise
rs137852569	AR	367	X	+	G>A	67686030	A>T	597	1	CCCAGGGAAACAGAAGTACCTGTGCGCCAGCAGAAATGATTGCACTATTGA	pathogenic	Partial androgen insensitivity syndrome (PAIS). Androgen resistance syndrome (AIS). Bulbo-spinal atrophy X-linked (SMAX1)	missense																												*Precise	Precise
rs137852589	AR	367	X	+	G>A	67721857	M>I	781	3	GGTACCGCATGCACAAGTCCCGGATGTACAGCCAGTGTGTCCGAATGAGGC	pathogenic	Androgen resistance syndrome (AIS)	missense																															Precise
rs886041133	AR	367	X	+	G>A	67723746	V>M	890	1	GCTAATCAAGTCACACATGGTGAGCGTGGACTTTCCGGAAATGATGGCAGA	pathogenic.likely-pathogenic	Androgen resistance syndrome (AIS). Androgen resistance syndrome (AIS). Bulbo-spinal atrophy X-linked (SMAX1)	missense																												*Precise	Precise		*Precise
rs201934623	AR	367	X	+	C>T	67546320	P>S	392	1	CCACGCTCGCATCAAGCTGGAGAACCCGCTGGACTACGGCAGCGCCTGGGC	uncertain-significance.pathogenic.benign	Partial androgen insensitivity syndrome (PAIS). Hypospadias 1. X-linked (HYSP1)	missense																												*Precise	Precise		*Precise	*Precise
rs137852567	AR	367	X	+	A>G	67717595	Y>C	764	2	ACCAATGTCAACTCCAGGATGCTCTACTTCGCCCCTGATCTGGTTTTCAAT	pathogenic	Partial androgen insensitivity syndrome (PAIS)	missense																		Precise
rs137852588	AR	367	X	+	C>T	67643284	P>S	549	1	GGAGACTGCCAGGGACCATGTTTTGCCCATTGACTATTACTTTCCACCCCA	pathogenic	Hypospadias 1. X-linked (HYSP1)	missense																										Precise		Precise	Precise
rs137852572	AR	367	X	+	G>A	67721838	R>H	775	2	TCTGTGTATCTCCTTCCCAGGTACCGCATGCACAAGTCCCGGATGTACAGC	pathogenic	Androgen resistance syndrome (AIS)	missense																									Precise			Precise	Precise		Precise
rs886041128	AR	367	X	+	C>T	67686063	R>*	608	1	AAATGATTGCACTATTGATAAATTCCGAAGGAAAAATTGTCCATCTTGTCG	pathogenic		stop-gained																												*Precise	Precise				*Precise
rs886041129	AR	367	X	+	C>T	67545366	Q>*	74	1	GCAGCAGCAGCAGCAGCAGCAGCAGCAGCAGCAGCAGCAGCAGCAAGAGAC	pathogenic	Androgen resistance syndrome (AIS)	stop-gained																												*Precise	Precise
rs137852563	AR	367	X	+	G>A	67711673	W>*	719	3	GACAGCTTGTACACGTGGTCAAGTGGGCCAAGGCCTTGCCTGGTAAGGAAA	pathogenic	Androgen resistance syndrome (AIS)	stop-gained																									*Precise	*Precise	Precise	*Precise	Precise				*Precise	Precise
rs1057521121	AR	367	X	+	G>A	67643359	A>T	574	1	TGAAGCTTCTGGGTGTCACTATGGAGCTCTCACATGTGGAAGCTGCAAGGT	likely-pathogenic		missense																												*Synonymous	Synonymous
rs754201976	AR	367	X	+	G>A	67686088	R>H	616	2	CGAAGGAAAAATTGTCCATCTTGTCGTCTTCGGAAATGTTATGAAGCAGGG	pathogenic	Androgen resistance syndrome (AIS)	missense																												*Precise	Precise		*Precise
rs137852579	AR	367	X	+	T>C	67711549	L>P	678	2	TGTCAGCCCATCTTTCTGAATGTCCTGGAAGCCATTGAGCCAGGTGTAGTG	pathogenic	Androgen resistance syndrome (AIS)	missense	Synonymous	Synonymous	Synonymous	Synonymous	Synonymous	Synonymous	Precise		*Synonymous					*Synonymous	*Synonymous		Precise	Precise			Synonymous	Synonymous	Synonymous
rs137852562	AR	367	X	+	C>T	67721837	R>C	775	1	CTCTGTGTATCTCCTTCCCAGGTACCGCATGCACAAGTCCCGGATGTACAG	pathogenic	Androgen resistance syndrome (AIS)	missense																												*Precise	Precise
rs137852577	AR	367	X	+	C>T	67722898	R>C	841	1	AATGAACTACATCAAGGAACTCGATCGTATCATTGCATGCAAAAGAAAAAA	pathogenic	Partial androgen insensitivity syndrome (PAIS). Androgen resistance syndrome (AIS). Androgen resistance syndrome (AIS). Bulbo-spinal atrophy X-linked (SMAX1)	missense																												*Synonymous	Synonymous
rs886041050	AR	367	X	+	T>C	67643324	I>T	562	2	TTTCCACCCCAGAAGACCTGCCTGATCTGTGGAGATGAAGCTTCTGGGTGT	likely-pathogenic	Androgen resistance syndrome (AIS)	missense									*Synonymous		*Synonymous	*Synonymous	*Synonymous	*Synonymous		*Synonymous	*Synonymous	*Synonymous						Synonymous
rs1057520166	ARFGEF2	10564	20	+	C>T	48995830	Q>*	1057	1	GGATAAAAGACAGATGGCCAGCTTCCAAGAATCGGTTGGTGAGACCAGCTC	likely-pathogenic		stop-gained																												*Precise	Precise
rs28941474	ARG1	383	6	+	T>C	131573314	I>T	11	2	GCCAAGTCCAGAACCATAGGGATTATTGGAGCTCCTTTCTCAAAGGGACAG	pathogenic	Arginase deficiency	missense																*Precise	*Precise					Precise	Precise
rs104893947	ARG1	383	6	+	G>A	131581278	W>*	122	2	GTCCACCCTGATCTTGGAGTCATCTGGGTGGATGCTCACACTGATATCAAC	pathogenic	Arginase deficiency	stop-gained																												*Precise	Precise		*Precise		*Precise
rs104893944_1	ARG1	383	6	+	C>T	131576666	R>*	21	1	ACTTTATTTTTTAATTGTTCAGCCACGAGGAGGGGTGGAAGAAGGCCCTAC	pathogenic	Arginase deficiency	stop-gained																																	*Precise
rs121918546_0	ARHGAP26	23092	5	+	A>G	143041855	N>S	417	2	GGGCTGTATCGAATTGTGGGTGTCAACTCCAGAGTGCAGAAGTTGCTGAGT	pathogenic	Juvenile myelomonocytic leukemia (JMML)	missense																		Precise
rs587777553	ARHGDIA	396	17	-	C>T	81869230	R>*	120	1	CTCGCTTCGGGTCCTGCAGGTTAACCGAGAGATAGTGTCCGGCATGAAGTA	pathogenic		stop-gained																												Precise	Precise		Precise
rs28940281	ARHGEF10	9639	8	+	C>T	1882669	T>I	294	2	CTCGTGAAGGCCGCGAAGGACGGCACCAAGGACGGGCTGGAGAGGACCAGG	pathogenic	Slowed nerve conduction velocity. autosomal dominant (SNCV)	missense																									*Precise		*Precise	*Precise	Precise					Precise
rs987233144	ARHGEF18	23370	19	+	A>G	7444215	T>A	270	1	CTGTGTCCCTGCAGAGCTGATGCAGACAGAGGTGCACCACGTGCGGACGCT	pathogenic	Retinitis pigmentosa 78 (RP78)	missense	Synonymous	Synonymous	Synonymous	Synonymous	Synonymous	Synonymous	*Synonymous									Precise	Precise	Synonymous				Synonymous	Synonymous
rs869312941	ARHGEF9	23229	X	-	C>T	63665930	R>W	285	1	CCAGCCCTACGGCCGCAACCAGCAGCGGGTCTTCTTCCTGTTTGACCACCA	likely-pathogenic	Inborn genetic diseases	missense																												*Precise	Precise
rs1135401795	ARHGEF9	23229	X	-	C>T	63674097	R>*	236	1	GACTCAGCAGATCAACGAACGCAAGCGACGTTTAGAGAATATTGACAAGAT	pathogenic	Early infantile epileptic encephalopathy 8 (EIEE8)	stop-gained																												*Precise	Precise				*Synonymous
rs387906845	ARID1A	8289	1	+	C>T	26766246	Q>*	920	1	GCCGCCAGGCTACCCCAATATGAATCAAGGGGGCATGATGGGAACTGGACC	pathogenic	Mental retardation. autosomal dominant 14 (CSS2)	stop-gained																												*Synonymous	Synonymous
rs387906846	ARID1A	8289	1	+	C>T	26773716	R>*	1335	1	GCAGCAGCAGCAGCAGCAGCAGCAACGGTGAGTAAAGCCTGGTCTCGGTGC	pathogenic	Mental retardation. autosomal dominant 14 (CSS2)	stop-gained																												*Precise	Precise
rs1057520585	ARID1A	8289	1	+	C>T	26731191	Q>*	464	1	ACAACAAGGCCCCAGCGGGTATGGTCAACAGGGCCAGACTCCATATTACAA	pathogenic		stop-gained																									*Precise	*Precise	*Precise	*Precise	Precise					Precise
rs1057523568	ARID1A	8289	1	+	G>A	26731588	R>H	596	2	CAGCAAACTGCCTATTCCCAGCAGCGCTTCCCTCCACCGCAGGTAAGATAT	likely-pathogenic		missense																									*Precise	*Precise	Precise	*Precise	Precise					Precise
rs797045264	ARID1A	8289	1	+	T>C	26779036	L>P	1713	2	TTCTCTTTTTAGCTCCCAGGGTTGCTAGAGCTCCTTGTAGAATATTTCCGA	likely-pathogenic	Mental retardation. autosomal dominant 14 (CSS2)	missense									*Synonymous		*Synonymous	*Synonymous	*Synonymous	*Synonymous				*Synonymous
rs878853088	ARID1A	8289	1	+	C>T	26729720	Q>*	403	1	ATATGGCGGGACTAACCCATACTCGCAGCAACAGGGACCTCCGTCAGGACC	pathogenic		stop-gained																																	*Precise
rs1028186690_0	ARID1B	57492	6	+	C>G	157206971	R>G	1984	1	GCACTGGCAGGACTCGCTGGCTAAGCGATGCATCTGTGTGTCCAATATTGT	pathogenic		missense																		Synonymous
rs587779745	ARID1B	57492	6	+	C>T	157198899	Q>*	1408	1	AGGGCACCAGCCCGGCCTGTACCCACAGCAGCCGGTGAGTTGGCAAGTGGG	pathogenic	Coffin Siris/Intellectual Disability	stop-gained																									*Precise	*Precise	*Precise	*Precise	Precise				*Precise	Precise
rs779375711	ARID1B	57492	6	+	G>A	157200918	G>R	1482	1	GGGCCCGGGGCAGATCCAGACACACGGAATCCCGCCTCAGATGATGGGCGG	pathogenic		missense																												Synonymous	Synonymous		Precise
rs1057518648	ARID1B	57492	6	+	G>A	156777946	G>D	6	2	GAACTCAACATGGCCCATAACGCGGGCGCCGCGGCCGCCGCCGGCACCCAC	likely-pathogenic	Coffin-Siris syndrome 1 (CSS1)	missense																									*Precise	*Precise	*Precise	*Precise	Precise					Precise
rs387907142	ARID1B	57492	6	+	C>T	156901502	Q>*	622	1	GGCGCAGTATCTGCCGTCCCAGTCCCAGCAGAGGTACCAGCCGCAGCAGGT	pathogenic	Coffin-Siris syndrome 1 (CSS1)	stop-gained																												*Precise	Precise				*Precise
rs387907140	ARID1B	57492	6	+	C>T	157196221	Q>*	1347	1	AGGACAGATGCCCAACAGCAGCATGCAGGACATGTACAACCAAAGTCCCTC	pathogenic	Coffin-Siris syndrome 1 (CSS1)	stop-gained																									*Precise		*Precise	*Precise	Precise					Precise
rs864309615	ARID1B	57492	6	+	G>A	157181168	G>D	1152	2	TACGTCTGCGTCAAAGAGATCGGGGGTTTGGCCCAGGTAAGAATGAGTGAG	likely-pathogenic		missense																												*Precise	Precise	*Precise			*Precise
rs797045283	ARID1B	57492	6	+	C>T	157207109	R>*	2030	1	TCACCACGAGCATCCAGAGAGAAAGCGAGCACCGCAGACCTATGAGAAAGA	pathogenic	Coffin-Siris syndrome 1 (CSS1). Torticollis. Global developmental delay (DD). Short stature. Dysphagia. Premature birth. Generalized hypotonia. Joint hypermobility. Relative macrocephaly. Capillary hemangiomas. Congenital talipes calcaneovalgus	stop-gained																												*Precise	Precise
rs387907141	ARID1B	57492	6	+	C>T	157181137	R>*	1142	1	GGGCAAGAAGCCCCTGGACCTGTTCCGACTCTACGTCTGCGTCAAAGAGAT	pathogenic	Coffin-Siris syndrome 1 (CSS1)	stop-gained																									Precise			*Precise	Precise
rs1028186690_1	ARID1B	57492	6	+	C>T	157206971	R>*	1984	1	GCACTGGCAGGACTCGCTGGCTAAGCGATGCATCTGTGTGTCCAATATTGT	pathogenic	Coffin-Siris syndrome 1 (CSS1)	stop-gained																												Precise	Precise
rs1057518213	ARID1B	57492	6	+	C>T	156779289	Q>*	454	1	GCCGCCGCCGCCGCCGTCGCAGCCCCAGTCCCAGGCGGCGGCGGCGGGGGC	pathogenic		stop-gained																									*Precise	*Precise	*Precise	*Precise	Precise			*Precise		Precise
rs1057521854	ARID1B	57492	6	+	T>C	157207547	S>P	2176	1	TCGAGAAATGTCCATGGCGCTTTTATCGAACCTTGCCCAAGGGGACGCACT	likely-pathogenic		missense							*Precise	*Precise									Precise
rs879253747	ARID1B	57492	6	+	C>T	157167101	Q>*	968	1	TATGGCTTCCAGCTCTCCCTACAGCCAGCCCATGAACAACAGCTCTAGCCT	pathogenic	Blepharophimosis. Absent speech. Thick lower lip vermilion. Thin upper lip vermilion. Long eyelashes. Intellectual disability. moderate	stop-gained																									*Precise	*Precise	*Precise	*Precise	Precise		*Precise			Precise
rs1057518951	ARID1B	57492	6	+	C>T	156829296	Q>*	538	1	TGGCATGGGCAGTAACCCTCATTCTCAGCCTCAGCAGAGCAGTCCGTACCC	pathogenic	Hypertrichosis. Global developmental delay (DD). Agenesis of corpus callosum. Neonatal hypotonia. Nail dysplasia	stop-gained																												*Synonymous	Synonymous
rs1057518045	ARID1B	57492	6	+	G>A	157110561	G>S	778	1	CCAGTCACCAATGCCACAGGAAAGAGGTTCGTCTCCAGTTCATGTCTTACA	likely-pathogenic		missense																												*Precise	Precise
rs797045278	ARID1B	57492	6	+	C>T	157200930	Q>*	1486	1	GATCCAGACACACGGAATCCCGCCTCAGATGATGGGCGGCCCGCTGCAGTC	likely-pathogenic	Coffin-Siris syndrome 1 (CSS1)	stop-gained																												Precise	Precise
rs1057518318	ARID1B	57492	6	+	T>C	157148953	Y>H	975	1	TGCTGCGAACTCAGCACAAAGCAGGTACGCCACCCAGGAGCACGCCCCGGG	likely-pathogenic		missense									*Synonymous								Precise	*Synonymous		Synonymous
rs1060499668	ARID1B	57492	6	+	C>T	156829419	Q>*	579	1	GGCCGGAATGCAGTACCCTCAGCAGCAGGTTTGTGCTGGTCCCCCGACCCG	pathogenic	Nicolaides-Baraitser syndrome (NCBRS)	stop-gained																												*Precise	Precise
rs886039594	ARID1B	57492	6	+	C>T	157207236	S>F	2072	2	ACGTTGGTCACGTTGGCCAACATTTCCGGGCAGCTAGACTTGTCTGCTTAC	likely-pathogenic		missense																												Precise	Precise
rs797045277	ARID1B	57492	6	+	G>A	157198907	P>P	1410	3	AGCCCGGCCTGTACCCACAGCAGCCGGTGAGTTGGCAAGTGGGCGTGGGGT	uncertain-significance.pathogenic.likely-pathogenic	Seizures. Short stature. Failure to thrive. Constipation. Recurrent respiratory infections. Microcephaly. Decreased body weight. Coffin-Siris syndrome 1 (CSS1)	synonymous-codon																									*Precise	*Precise	Precise	*Precise	Precise			*Precise		Precise
rs797045282	ARID1B	57492	6	+	C>T	157206545	R>*	1842	1	AAAGAACAACCTGTTTGTTGTTGACCGATCTGACAAGTTGGGGCGTGTGCA	pathogenic	Coffin-Siris syndrome 1 (CSS1). Inborn genetic diseases	stop-gained																									Precise			*Precise	Precise
rs869312712	ARID1B	57492	6	+	C>T	157084866	Q>*	735	1	TGTTGGCTCTCCTGTAGGAAGCAACCAGTCTCGATCTGGCCCAATCTCTCC	pathogenic	Coffin-Siris syndrome 1 (CSS1)	stop-gained																												*Precise	Precise		*Precise
rs1064793482	ARID1B	57492	6	+	C>T	157201050	Q>*	1526	1	CAGGCAGGGCCCTGGCGGCCCTACACAGGCGCCCCCTTACCCAGGCATGAA	pathogenic		stop-gained																									*Precise	*Precise	*Precise	*Precise	Precise					Precise
rs1057524391	ARID2	196528	12	+	C>T	45850995	Q>*	958	1	TAATCCAGCAGCTCTTCCAGCTGGTCAGACAGTTCAGCTAACTGGACAACC	pathogenic		stop-gained																												*Synonymous	Synonymous
rs121912607	ARL13B	200894	3	+	G>A	94003774	W>*	82	3	GTGGAATAAGAATTCGGGGAATCTGGAAGAATTACTATGCTGAATCCTATG	pathogenic	Joubert syndrome 8 (JBTS8)	stop-gained																															Precise
rs121912608	ARL13B	200894	3	+	C>T	94036663	R>C	200	1	AAGAGACTTTGATGCCTTAAATGAACGCATCCAAAAAGAGACAACAGAGCA	pathogenic	Joubert syndrome 8 (JBTS8)	missense																																	*Synonymous
rs730882201	ARL14EP	120534	11	+	G>A	30336665	G>E	218	2	GACTGCCTGGATGAAGACTGCTTAGGATGTTTCTATGCTTGTCCTGCCTGT	likely-pathogenic	Global developmental delay (DD). Abnormal facial shape. Microcephaly. Truncal obesity	missense																												*Synonymous	Synonymous
rs137854907	ARL6	84100	3	+	T>C	97784972	I>T	91	2	TTACACAGAGAAGGCCAAGCTATTATTTTTGTCATTGATAGTAGTGATAGA	pathogenic	Bardet-Biedl syndrome (BBS)	missense														*Precise			*Precise	*Precise
rs771054395	ARL6	84100	3	+	T>C	97784981	I>T	94	2	GAAGGCCAAGCTATTATTTTTGTCATTGATAGTAGTGATAGATTAAGAATG	likely-pathogenic	Retinitis pigmentosa (RP)	missense									*Synonymous		*Precise	*Precise	*Precise	*Precise				*Synonymous
rs145742175_0	ARMC4	55130	10	-	G>A	27944296	E>K	557	1	CAAGAGTCTAAAATGTTTGGCAGCCGAGACTATCGCGAATGTTGCCAAGTT	pathogenic		missense																												Precise	Precise
rs369721476	ARMC5	79798	16	+	C>T	31462346	R>*	267	1	CGTCCGTGCCCTCCTGGAACTCAGCCGAGGCTGCTCCCGGGCCTGTGCTGA	pathogenic	Acth-independent macronodular adrenal hyperplasia 2 (AIMAH2)	stop-gained																									*Precise	*Precise	*Precise	*Precise	Precise					Precise
rs587777659	ARMC5	79798	16	+	C>T	31466773	R>W	898	1	GGGGTCAGAGCAGTGCCCGAGGAAGCGGGGTCTGGCCCTGGTGGGGCTTGT	pathogenic	Acth-independent macronodular adrenal hyperplasia 2 (AIMAH2)	missense																												*Precise	Precise
rs587777660	ARMC5	79798	16	+	C>T	31459780	Q>*	86	1	GGCTGCAGCGGGTTCCGCCCCGTCCCAGGCAGGCCCCGGCTCCGCCCCCTC	pathogenic	Acth-independent macronodular adrenal hyperplasia 2 (AIMAH2)	stop-gained																												Precise	Precise
rs587777663	ARMC5	79798	16	+	T>C	31462641	L>P	365	2	CGTGAGGCCATCAACCGGGCCCGACTGCGGGATGCTGGTGGCTTGGATCTA	pathogenic	Acth-independent macronodular adrenal hyperplasia 2 (AIMAH2)	missense																Synonymous	Synonymous	Synonymous
rs587777661	ARMC5	79798	16	+	T>C	31464666	L>P	548	2	GGGGCACTTGTGACCGGCCCGGCGCTGTACGGCCTGCTGACCTATGTGACC	pathogenic	Acth-independent macronodular adrenal hyperplasia 2 (AIMAH2)	missense																	Precise
rs372770167_1	ARMC9	80210	2	+	C>T	231214912	R>*	87	1	GGAGGAGCACATTTCAAGTTCCATCCGAGATGGGGACTCCTTTGCCCAGAA	pathogenic	ARMC9-related Joubert syndrome. JOUBERT SYNDROME 30 (JBTS30)	stop-gained																												Precise	Precise				*Synonymous
rs753432312	ARMC9	80210	2	+	C>T	231276637	R>C	446	1	TTACCGTAGGCTCTTTCTTCCCAGGCGCCCGCTGCAGACAGCGATGATTCA	pathogenic	ARMC9-related Joubert syndrome. JOUBERT SYNDROME 30 (JBTS30)	missense																												*Precise	Precise
rs766572502	ARMC9	80210	2	+	G>A	231240041	T>T	293	3	GTGTGGACTTCACGAGGCCTGGGACGGTGAGGCTCTGCGCTCAGGGCAGGG	likely-pathogenic	JOUBERT SYNDROME 30 (JBTS30)	synonymous-codon																										Precise		Precise	Precise
rs1114167449	ARMC9	80210	2	+	C>T	231282066	P>L	520	2	TTTTTCCTCCCCTTAAAGATACAGCCGTATGTGAATGGAGCTCTGTACAGC	pathogenic	ARMC9-related Joubert syndrome. JOUBERT SYNDROME 30 (JBTS30)	missense																									Precise			*Precise	Precise		*Precise
rs74315456	ARSA	410	22	-	C>T	50627338	S>F	98	2	TACCCTGGCGTCCTGGTGCCCAGCTCCCGGGGGGGCCTGCCCCTGGAGGAG	pathogenic-likely-pathogenic.pathogenic	Metachromatic leukodystrophy. late infantile. Metachromatic leukodystrophy (MLD)	missense																																		Precise
rs199476384	ARSA	410	22	-	T>C	50626699	F>S	249	2	GCAGAGCGTTCAGGCCGCGGGCCATTTGGGGACTCCCTGATGGAGCTGGAT	likely-pathogenic.not-provided	Metachromatic leukodystrophy (MLD)	missense	Precise	Precise	Precise	Precise	Precise	Precise	*Precise	*Precise	*Precise								*Precise	Precise	Precise	Synonymous	Precise
rs551472773_1	ARSA	410	22	-	C>G	50626196	R>G	313	1	GGGAACGACCTACGAGGGCGGTGTCCGAGAGCCTGCCTTGGCCTTCTGGCC	pathogenic		missense								Synonymous									Synonymous
rs761860059_0	ARSA	410	22	-	C>G	50627285	R>G	116	1	GACCGTGGCCGAAGTCCTGGCTGCCCGAGGCTACCTCACAGGAATGGCCGG	pathogenic		missense								Synonymous
rs551472773_2	ARSA	410	22	-	C>T	50626196	R>*	313	1	GGGAACGACCTACGAGGGCGGTGTCCGAGAGCCTGCCTTGGCCTTCTGGCC	pathogenic	Metachromatic leukodystrophy (MLD)	stop-gained																										Precise		Precise	Precise
rs1135401757	ARSA	410	22	-	A>G	50625401	H>R	425	2	CACGCCTCCAGCTCTCTGACTGCTCATGAGCCCCCGCTGCTCTATGACCTG	pathogenic	Metachromatic leukodystrophy (MLD)	missense	Precise	Precise	Precise	Precise	Precise	Precise	*Precise									Precise	Precise	Precise
rs74315463	ARSA	410	22	-	G>A	50627051	G>D	156	2	CCTCACGGCAGCTGCCCGCCTCAGGGCCCCTGCCAGAACCTGACCTGCTTC	pathogenic	Metachromatic leukodystrophy (MLD)	missense																												*Precise	Precise		*Precise
rs74315464	ARSA	410	22	-	C>T	50627048	P>L	157	2	CACGGCAGCTGCCCGCCTCAGGGCCCCTGCCAGAACCTGACCTGCTTCCCG	not-provided.pathogenic		missense																												*Precise	Precise
rs74315467	ARSA	410	22	-	C>T	50626877	A>V	214	2	TTCGCCCATGACCTCATGGCCGACGCCCAGCGCCAGGATCGCCCCTTCTTC	pathogenic	Metachromatic leukodystrophy (MLD)	missense																																	*Precise	Precise
rs74315476	ARSA	410	22	-	C>T	50625675	R>W	372	1	CCCCTGACTCTGCCCCCAGAGCCCTCGGCAGTCTCTCTTCTTCTACCCGTC	pathogenic-likely-pathogenic.pathogenic	Metachromatic leukodystrophy. severe. Metachromatic leukodystrophy (MLD)	missense																												*Synonymous	Synonymous	*Synonymous	Precise		*Synonymous
rs199476345	ARSA	410	22	-	A>G	50626910	Y>C	203	2	TGGCTGCCCGGACTAGAGGCCCGCTACATGGCTTTCGCCCATGACCTCATG	likely-pathogenic.not-provided	Metachromatic leukodystrophy (MLD)	missense							*Precise									Precise	Precise
rs1375757476	ARSA	410	22	-	G>A	50626173	W>*	320	3	TCCGAGAGCCTGCCTTGGCCTTCTGGCCAGGTCATATCGCTCCCGGTCAGT	pathogenic	Metachromatic leukodystrophy (MLD)	stop-gained																																	*Synonymous
rs762284875	ARSA	410	22	-	C>T	50626992	Q>*	176	1	CACTCCTTGCGACGGTGGCTGTGACCAGGGCCTGGTCCCCATCCCACTGTT	likely-pathogenic	Metachromatic leukodystrophy (MLD)	stop-gained																												*Precise	Precise
rs199476389	ARSA	410	22	-	T>C	50626234	L>S	300	2	TCCCGAGGCGGCTGCTCCGGTCTCTTGCGGTGTGGAAAGGGAACGACCTAC	not-provided.pathogenic		missense																	Precise	Synonymous
rs199476352	ARSA	410	22	-	C>T	50627375	R>W	86	1	CCTCCTGACCGGCCGGCTCCCGGTTCGGATGGGCATGTACCCTGGCGTCCT	not-provided.pathogenic	Metachromatic leukodystrophy (MLD)	missense																										Synonymous		Synonymous	Synonymous
rs74315472	ARSA	410	22	-	C>T	50626618	T>M	276	2	GGGGACCTGGGGCTGCTTGAAGAGACGCTGGTCATCTTCACTGCAGACAAT	pathogenic-likely-pathogenic.pathogenic	Metachromatic leukodystrophy. severe. Metachromatic leukodystrophy (MLD)	missense																																	*Precise
rs28940895	ARSA	410	22	-	C>T	50625446	T>I	410	2	TCCCCAGGCTCTGCCCACAGTGATACCACTGCAGACCCTGCCTGCCACGCC	pathogenic	Metachromatic leukodystrophy. adult type	missense																												*Precise	Precise
rs199476355	ARSA	410	22	-	G>A	50626264	R>H	290	2	CTGTGTCCCAGACCTGAGACCATGCGTATGTCCCGAGGCGGCTGCTCCGGT	likely-pathogenic.not-provided	Metachromatic leukodystrophy (MLD)	missense																									Precise			*Precise	Precise
rs121434215	ARSA	410	22	-	T>C	50627221	L>P	137	2	GGGGTGGGGCCTGAGGGGGCCTTCCTGCCCCCCCATCAGGGCTTCCATCGA	pathogenic	Metachromatic leukodystrophy. adult type	missense	Synonymous	Synonymous	Synonymous	Synonymous	Synonymous	Synonymous												Synonymous			Synonymous	Synonymous	Synonymous
rs199476382	ARSA	410	22	-	G>A	50626195	R>Q	313	2	GGAACGACCTACGAGGGCGGTGTCCGAGAGCCTGCCTTGGCCTTCTGGCCA	likely-pathogenic		missense																																		Precise
rs74315482	ARSA	410	22	-	C>T	50625213	Q>*	488	1	GGCCCGGGGCGAGGACCCCGCCCTGCAGATCTGCTGTCATCCTGGCTGCAC	pathogenic	Arylsulfatase A pseudodeficiency	stop-gained																												Precise	Precise
rs761860059_1	ARSA	410	22	-	C>T	50627285	R>*	116	1	GACCGTGGCCGAAGTCCTGGCTGCCCGAGGCTACCTCACAGGAATGGCCGG	pathogenic		stop-gained																									*Precise	*Precise	*Precise	*Precise	Precise					Precise
rs1057516730	ARSA	410	22	-	C>T	50627210	Q>*	141	1	TGAGGGGGCCTTCCTGCCCCCCCATCAGGGCTTCCATCGATTTCTAGGCAT	likely-pathogenic	Metachromatic leukodystrophy (MLD)	stop-gained																									*Synonymous	*Synonymous	*Synonymous	*Synonymous	Synonymous					Synonymous
rs1135401754	ARSA	410	22	-	T>C	50627682	L>P	33	2	ATCGTGCTGATCTTTGCCGACGACCTCGGCTATGGGGACCTGGGCTGCTAT	pathogenic	Metachromatic leukodystrophy (MLD)	missense							Synonymous	Precise										Synonymous
rs74315485	ARSA	410	22	-	C>T	50625396	P>S	427	1	CTCCAGCTCTCTGACTGCTCATGAGCCCCCGCTGCTCTATGACCTGTCCAA	pathogenic		missense																												*Precise	Precise		*Precise
rs74315481	ARSA	410	22	-	C>T	50625443	T>I	411	2	CCAGGCTCTGCCCACAGTGATACCACTGCAGACCCTGCCTGCCACGCCTCC	pathogenic	Metachromatic leukodystrophy. mild. Metachromatic leukodystrophy (MLD)	missense																									*Synonymous		*Synonymous	*Precise	Precise		*Precise			Synonymous
rs74315473	ARSA	410	22	-	C>T	50626265	R>C	290	1	CCTGTGTCCCAGACCTGAGACCATGCGTATGTCCCGAGGCGGCTGCTCCGG	likely-pathogenic	Metachromatic leukodystrophy (MLD)	missense																										Synonymous		Synonymous	Synonymous
rs1171277553	ARSB	411	5	-	A>G	78781899	H>R	430	2	TATTCAGCCTTTAACACATCTGTCCATGCTGCAATTAGACATGGAAATTGG	likely-pathogenic	Mucopolysaccharidosis type VI (MPS6)	missense	Precise	Precise	Precise	Precise	Precise	Precise	*Precise											Precise
rs773460207_1	ARSB	411	5	-	C>G	78964517	R>G	197	1	TGTCACACGATGTGCTCTTGATTTTCGAGATGGCGAAGAAGTTGCAACAGG	pathogenic		missense																	Synonymous	Synonymous
rs371886102	ARSB	411	5	-	C>T	78964535	R>*	191	1	ATTAATTGACGCTCTGAATGTCACACGATGTGCTCTTGATTTTCGAGATGG	pathogenic	Mucopolysaccharidosis type VI (MPS6)	stop-gained																												*Precise	Precise
rs118203938	ARSB	411	5	-	G>A	78969095	G>D	137	2	CTGCCCCAGCTCCTAAAAGAAGCAGGTTATACTACCCATATGGTCGGAAAA	uncertain-significance.pathogenic		missense																									Precise	*Synonymous	Synonymous	Precise	Precise
rs1299207831	ARSB	411	5	-	C>T	78984987	Q>*	88	1	GGTGCTCCTGGACAACTACTACACGCAGCCGCTGTGCACGCCGTCGCGGAG	pathogenic	Mucopolysaccharidosis type VI (MPS6)	stop-gained																										*Precise	*Precise	*Precise	Precise					Precise
rs367650121	ARSB	411	5	-	A>G	78964439	I>V	223	1	ATTCACCAAAAGGGCTATAGCCCTCATAACTAACCATCCACCAGAGAAGGT	likely-pathogenic	Mucopolysaccharidosis type VI (MPS6)	missense																*Precise	*Precise					Precise	Precise
rs118203943	ARSB	411	5	-	A>G	78964477	Y>C	210	2	GTTGCAACAGGATATAAAAATATGTATTCAACAAACATATTCACCAAAAGG	pathogenic	Mucopolysaccharidosis type VI (MPS6)	missense																	Precise
rs762614315	ARSB	411	5	-	C>T	78885766	S>S	320	3	GGCCCCTTCGAGGAAGAAAATGGAGCCTGTGGGAAGGAGGCGTCCGAGGGG	likely-pathogenic.uncertain-significance		synonymous-codon																												*Precise	Precise		*Precise
rs118203940	ARSB	411	5	-	T>C	78955486	L>P	236	2	TCTTTCCAGCCTCTGTTTCTCTACCTTGCTCTCCAGTCTGTGCATGAGCCC	uncertain-significance.pathogenic	Mucopolysaccharidosis. type vi. mild. Mucopolysaccharidosis type VI (MPS6)	missense																	Precise
rs1209412483	ARSB	411	5	-	C>T	78780605	S>L	465	2	TACAATGTTTCTGAGATACCCTCATCAGACCCACCAACCAAGACCCTCTGG	likely-pathogenic		missense																												Precise	Precise
rs746206847	ARSB	411	5	-	G>A	78969075	G>R	144	1	AGCAGGTTATACTACCCATATGGTCGGAAAATGGCACCTGGGAATGTACCG	likely-pathogenic	Mucopolysaccharidosis type VI (MPS6)	missense																									*Precise	*Precise	Precise	*Precise	Precise		Precise			Precise
rs79970603	ARSB	411	5	-	A>G	78885678	I>V	350	1	CGTGAAGAACCGGGAGCTCATCCACATCTCTGACTGGCTGCCAACACTCGT	uncertain-significance.likely-pathogenic	Mucopolysaccharidosis type VI (MPS6)	missense	*Precise	*Precise	*Precise	*Precise	*Precise	*Precise	*Precise											*Precise		*Precise	Precise	Precise	Precise
rs991104525	ARSB	411	5	-	C>T	78969051	R>W	152	1	CGGAAAATGGCACCTGGGAATGTACCGGAAAGAATGCCTTCCAACCCGCCG	pathogenic	Mucopolysaccharidosis type VI (MPS6)	missense																												*Precise	Precise
rs118203944	ARSB	411	5	-	A>G	78839391	H>R	393	2	CCATCCCCCAGAATTGAGCTGCTGCATAATATTGACCCGAACTTCGTGGAC	uncertain-significance.pathogenic	Mucopolysaccharidosis type VI (MPS6)	missense	*Synonymous	*Synonymous	*Synonymous	*Synonymous	*Synonymous	*Synonymous	*Synonymous				*Synonymous	*Synonymous	*Synonymous	*Synonymous		Precise	Precise	*Synonymous		Synonymous	Synonymous	Synonymous	Synonymous	Synonymous
rs118203941	ARSB	411	5	-	G>A	78781974	C>Y	405	2	ATTCTTTCAAACTATTTCTTCCCAGGTCCCAGGAACAGCATGGCTCCAGCA	pathogenic.conflicting-interpretations-of-pathogenicity	Mucopolysaccharidosis. type vi. severe. Mucopolysaccharidosis type VI (MPS6)	missense																									Precise	*Synonymous	*Synonymous	*Precise	Precise					Synonymous
rs886039914	ARSB	411	5	-	A>G	78984959	Q>R	97	2	CCGCTGTGCACGCCGTCGCGGAGCCAGCTGCTCACTGGCCGCTACCAGGTA	likely-pathogenic	Mucopolysaccharidosis type VI (MPS6)	missense										*Synonymous								*Synonymous						Synonymous
rs1408739927	ARSB	411	5	-	G>A	78885818	G>E	303	2	CCTTACTGTGTTTCAGATAACGGAGGGCAGACTTTGGCAGGGGGTAATAAC	likely-pathogenic	Mucopolysaccharidosis type VI (MPS6)	missense																									Precise	Precise	*Synonymous	Precise	Precise					Synonymous
rs765711776	ARSB	411	5	-	C>T	78955440	Y>Y	251	3	AGCCCCTTCAGGTCCCTGAGGAATACTTGAAGCCATATGACTTTATCCAAG	pathogenic		synonymous-codon																															Synonymous
rs147495977	ARSB	411	5	-	C>T	78885823	N>N	301	3	CAAGACCTTACTGTGTTTCAGATAACGGAGGGCAGACTTTGGCAGGGGGTA	likely-benign.likely-pathogenic		synonymous-codon																												*Precise	Precise				*Precise
rs759384989	ARSB	411	5	-	G>A	78885790	W>*	312	3	AGACTTTGGCAGGGGGTAATAACTGGCCCCTTCGAGGAAGAAAATGGAGCC	likely-pathogenic		stop-gained																																	*Precise
rs727503809	ARSB	411	5	-	G>A	78885782	R>Q	315	2	GCAGGGGGTAATAACTGGCCCCTTCGAGGAAGAAAATGGAGCCTGTGGGAA	likely-pathogenic.uncertain-significance.pathogenic	Mucopolysaccharidosis type VI (MPS6)	missense																												Precise	Precise
rs28935474	ARSE	415	X	-	C>T	2934870	P>S	578	1	GCTGCAGCCCTGCTGTGGCCCGTTCCCCCTCTGCTGGTGCCTTAGGGAAGA	pathogenic	Chondrodysplasia punctata 1. X-linked recessive (CDPX1)	missense																										Precise		Precise	Precise
rs122460155	ARSE	415	X	-	G>A	2935127	C>Y	492	2	TTCCAGCCAGAGGGAGCCGGTGCCTGCTATGGAAGAAAGGTCTGCCCGTGC	pathogenic	Chondrodysplasia punctata 1. X-linked recessive (CDPX1)	missense																																	*Precise	Precise
rs886041135	ARSE	415	X	-	C>T	2934891	Q>*	571	1	GGGCAACATCTGGAGACCGTGGCTGCAGCCCTGCTGTGGCCCGTTCCCCCT	pathogenic		stop-gained																												Precise	Precise		Precise
rs201424543_1	ARSE	415	X	-	G>A	2938195	G>R	406	1	CGTGCCCGGGATCTTCCGCTGGCCCGGGGTGCTCCCGGCCGGCCGAGTGAT	likely-pathogenic	Chondrodysplasia punctata 1. X-linked recessive (CDPX1)	missense																									*Precise	*Precise	*Precise	*Precise	Precise					Precise
rs80338714	ARSE	415	X	-	G>A	2934859	W>*	581	3	GCTGTGGCCCGTTCCCCCTCTGCTGGTGCCTTAGGGAAGATGACCCACAAT	pathogenic	Chondrodysplasia punctata 1. X-linked recessive (CDPX1)	stop-gained																												*Precise	Precise		*Precise		*Precise
rs1064794843	ARX	170302	X	-	A>G	25004747	K>E	538	1	CTCTAGCATAGCCGCGCTGAGGCTCAAGGCCAAGGAGCACGCGGCGCAGCT	likely-pathogenic		missense																	Precise
rs587783189	ARX	170302	X	-	C>T	25007145	R>*	472	1	CACTTTCCTCGGAGCGGCAGTGTTCCGACACCCAGCTTTCATCAGCCCGGC	pathogenic	Lissencephaly 2. X-linked (LISX2)	stop-gained																												Precise	Precise		Precise
rs587783182	ARX	170302	X	-	C>T	25010268	R>*	371	1	CATGAGGCTGGACTTGACCGAGGCCCGAGTCCAGGTGAGCTGCACAACAGA	pathogenic		stop-gained																												*Precise	Precise
rs104894743	ARX	170302	X	-	C>T	25012937	P>L	353	2	CGGGCCTTCCAGAAGACGCACTACCCGGACGTCTTCACCAGGTATGCGCGT	pathogenic	Epileptic encephalopathy. early infantile. 1 (EIEE1)	missense																									*Precise	*Precise	*Precise	*Precise	Precise		*Precise			Precise
rs28936077	ARX	170302	X	-	T>C	25015640	L>P	33	2	TCCTCCTACTGCATCGACAGCATCCTGGGCCGGAGGAGCCCGTGCAAAATG	pathogenic	Mental retardation. with or without seizures. ARX-related. X-linked (MRXARX)	missense																	*Synonymous	*Synonymous		*Synonymous
rs587783096	ARX	170302	X	-	G>A	25007418	A>T	381	1	GCAGGTCTGGTTCCAGAACCGTCGGGCCAAGTGGCGCAAGCGGGAGAAGGC	pathogenic		missense																									Precise	*Precise	Precise	*Precise	Precise		Precise
rs141068211	ASAH1	427	8	-	T>C	18062298	M>T	204	2	TCAAGCTTTGCTGGCTATGTGGGCATGTTAACAGGATTCAAACCAGTAAGG	pathogenic.uncertain-significance	Farber disease (FRBRL). Rolandic epilepsy	missense																	Precise			*Synonymous
rs137853597_1	ASAH1	427	8	-	C>T	18062383	L>L	176	1	TGATACCTGGGTCATAACTGAGCAACTAAAACCTTTAACAGTGAATTTGGA	pathogenic		synonymous-codon																																	*Precise
rs104886478	ASB10	136371	7	-	C>T	151181233	T>T	270	3	CCATCACCGATGCCGAGGCCACCACCGCCCGCTGCCTGCAGCTGTGCAGCT	pathogenic	Glaucoma 1. open angle. F (GLC1F)	synonymous-codon																										*Precise	*Precise	*Precise	Precise				*Precise	Precise
rs146370051	ASCC1	51008	10	-	A>G	72133059	N>S	290	2	AATACACTATTCAGGAAAGACCCCAATGGTAAGTCCCCCAGAGAACTATAG	pathogenic	Barrett esophagus/esophageal adenocarcinoma	missense																	*Precise
rs1060499744	ASH2L	9070	8	+	A>G	38138822	I>V	482	1	TGAATTGAATTCGCTCCAGGTTTCCATTAACTTTGGACCATGCTTCAAGTA	likely-pathogenic	Global developmental delay (DD). Intellectual disability	missense									*Precise	*Precise	*Precise	*Precise	*Precise	*Precise				*Precise
rs767543051	ASL	435	7	+	C>T	66082925	R>W	113	1	AGGGAAGCTGCACACGGGACGGAGCCGGAATGACCAGGTGCTTTAGCCCCT	likely-pathogenic	Argininosuccinate lyase deficiency	missense																												*Precise	Precise
rs28941472	ASL	435	7	+	A>G	66089114	Q>R	286	2	AGCACGGGAAGCAGCCTGATGCCCCAGAAGAAAAACCCCGACAGTTTGGAG	pathogenic	Argininosuccinate lyase deficiency	missense																		*Synonymous		*Synonymous				Synonymous
rs367543006	ASL	435	7	+	C>T	66082934	Q>*	116	1	GCACACGGGACGGAGCCGGAATGACCAGGTGCTTTAGCCCCTCCACCCCCT	pathogenic	Argininosuccinate lyase deficiency	stop-gained																												*Precise	Precise
rs28940585	ASL	435	7	+	C>T	66082443	R>C	95	1	GGACATCCACACAGCCAATGAGCGCCGCCTGAAGGTACGACCCCTGGAGCC	pathogenic	Argininosuccinate lyase deficiency	missense																										*Precise	*Precise	*Precise	Precise	*Precise			*Precise	Precise
rs761651320	ASL	435	7	+	C>T	66087368	R>*	213	1	TGCAGGCAATCCCCTGGGTGTGGACCGAGAGCTGCTCCGAGCAGGTGAGAC	pathogenic	Argininosuccinate lyase deficiency	stop-gained																									*Precise		*Precise	*Precise	Precise	*Precise			*Precise	Precise
rs561367199	ASL	435	7	+	G>A	66082920	R>Q	111	2	ACGGCAGGGAAGCTGCACACGGGACGGAGCCGGAATGACCAGGTGCTTTAG	uncertain-significance.likely-pathogenic	Argininosuccinate lyase deficiency	missense																										Synonymous		Synonymous	Synonymous
rs28940287	ASL	435	7	+	C>T	66092078	R>C	379	1	CACTGACCTTGCCTATTACCTGGTCCGCAAAGGGGTAAGTGTGTAGCAGCC	pathogenic.pathogenic-likely-pathogenic	Argininosuccinate lyase deficiency	missense																																		Precise
rs932494060	ASL	435	7	+	T>C	66092828	Y>Y	437	3	ACTACGGGCACAGTGTGGAGCAGTATGGTGCCCTGGGCGGCACTGCGCGCT	likely-pathogenic		synonymous-codon																	Precise	Precise
rs869312994	ASL	435	7	+	C>T	66092877	Q>*	454	1	CTCCAGCGTCGACTGGCAGATCCGCCAGGTGCGGGCGCTACTGCAGGCACA	pathogenic	Argininosuccinate lyase deficiency	stop-gained																												*Precise	Precise		*Precise
rs28941473	ASL	435	7	+	G>A	66086751	V>M	178	1	GCCCCTGGCTTCCCACAGCCACGCCGTGGCACTGACCCGAGACTCTGAGCG	pathogenic	Argininosuccinate lyase deficiency	missense																												*Precise	Precise
rs752100894	ASL	435	7	+	A>G	66082420	D>G	87	2	TTCAAACTGAACTCCAATGATGAGGACATCCACACAGCCAATGAGCGCCGC	likely-pathogenic	Argininosuccinate lyase deficiency	missense											*Precise	*Precise	*Precise	*Precise				*Precise
rs367543005	ASL	435	7	+	C>T	66089693	Q>*	354	1	GGCCACTGGCGTCATCTCTACGCTGCAGGCAAGACATCACCCCCCTGCTTC	pathogenic	Argininosuccinate lyase deficiency	stop-gained																												Precise	Precise
rs869312992	ASL	435	7	+	C>T	66089146	R>W	297	1	AAACCCCGACAGTTTGGAGCTGATCCGGAGCAAGGCTGGGCGTGTGTTTGG	pathogenic	Argininosuccinate lyase deficiency	missense																												Precise	Precise
rs398123126	ASL	435	7	+	C>T	66086763	R>*	182	1	CCACAGCCACGCCGTGGCACTGACCCGAGACTCTGAGCGGCTGCTGGAGGT	pathogenic	Argininosuccinate lyase deficiency	stop-gained																										*Precise	Precise	*Precise	Precise					Precise
rs398122975	ASNS	440	7	-	C>T	97869140	A>V	6	2	CATTGCACCATGTGTGGCATTTGGGCGCTGTTTGGCAGTGATGATTGCCTT	pathogenic.likely-pathogenic		missense																									Precise	*Precise	Precise	*Precise	Precise
rs148111963	ASNS	440	7	-	T>C	97858901	V>A	222	2	CTCAGGATCCTTTTTAATAATGCTGTAAAGAAACGTTTGATGACAGACAGA	likely-pathogenic		missense									*Precise								*Precise	Precise
rs398122974	ASNS	440	7	-	C>T	97852297	R>C	529	1	GATCAATGCCACTGACCCTTCTGCCCGCACGCTGACCCACTACAAGTCAGC	pathogenic.likely-pathogenic	Asparagine synthetase deficiency (ASNSD). Abnormality of neuronal migration	missense																									*Precise	*Precise	*Precise	*Precise	Precise				*Precise	Precise
rs1085307956	ASNS	440	7	-	C>T	97853112	T>I	454	2	AAAGAAGCCTTCAGTGATGGAATAACTTCAGTTAAGAATTCCTGGTTTAAG	likely-pathogenic		missense																										Synonymous		Synonymous	Synonymous
rs1057521115	ASPA	443	17	+	G>A	3481734	G>E	123	2	CTTCACAACACCACCTCTAACATGGGGTGCACTCTTATTCTTGAGGATTCC	likely-pathogenic		missense																												*Precise	Precise		*Precise
rs104894548	ASPA	443	17	+	T>C	3483520	C>R	152	1	TCAGACTTCTCTGGCTCCACTACCCTGCTACGTTTATCTGATTGAGCATCC	pathogenic	Spongy degeneration of central nervous system	missense									*Synonymous								*Synonymous	*Synonymous
rs774323189	ASPA	443	17	+	G>A	3499005	A>T	287	1	GTACCCCGTGTTTGTGAATGAGGCCGCATATTACGAAAAGAAAGAAGCTTT	pathogenic.likely-pathogenic	Spongy degeneration of central nervous system. Canavan Disease. Familial Form	missense																												*Synonymous	Synonymous		*Synonymous
rs28940574	ASPA	443	17	+	C>T	3499060	A>V	305	2	AAGACAACTAAACTAACGCTCAATGCAAAAAGTATTCGCTGCTGTTTACAT	pathogenic		missense																												*Synonymous	Synonymous				*Synonymous
rs1057516995	ASPA	443	17	+	A>G	3494446	H>R	244	2	AATGGAGAAATTGCTGCTATCATCCATCCTAATCTGCAGGTAACATTTGTT	likely-pathogenic	Spongy degeneration of central nervous system	missense														*Precise
rs766328537	ASPA	443	17	+	G>A	3476238	G>R	27	1	AGGAACCCATGGGAATGAGCTAACCGGAGTATTTCTGGTTAAGCATTGGCT	likely-pathogenic.pathogenic	Spongy degeneration of central nervous system	missense																												*Synonymous	Synonymous
rs769653717	ASPA	443	17	+	T>C	3476206	I>T	16	2	GAAGAACATATACAAAAGGTTGCTATCTTTGGAGGAACCCATGGGAATGAG	likely-pathogenic	Spongy degeneration of central nervous system	missense	*Synonymous	*Synonymous	*Synonymous	*Synonymous	*Synonymous	*Synonymous	*Synonymous				*Synonymous	*Synonymous	*Synonymous	*Synonymous		Precise	Precise	*Synonymous		*Synonymous	Synonymous	Synonymous	Synonymous
rs587783287	ASPM	259266	1	-	C>T	197093255	R>*	1446	1	TGTAAATTTTTCCTTATAGAGACATCGAGCTGCTTGTTTGATCCAAGCACA	pathogenic	Primary autosomal recessive microcephaly 5 (MCPH5)	stop-gained																																	*Synonymous	Synonymous
rs201362977	ASPM	259266	1	-	G>A	197089991	R>H	1723	2	TTTGTTTTGATCCGAAGTTGTAATCGCAGTATTCCTTGTATGGAAGTCATC	uncertain-significance.likely-pathogenic	Primary autosomal recessive microcephaly 5 (MCPH5)	missense																										Precise		Precise	Precise		Precise
rs199422199_1	ASPM	259266	1	-	A>T	197090073	R>*	1696	1	TTTTTTTCTTTCAGAGGTAGTTACTAGATTGTCTCCACTTTGTTGTGAGAA	pathogenic	Primary autosomal recessive microcephaly 5 (MCPH5)	stop-gained																												Synonymous	Synonymous		Synonymous
rs199422185	ASPM	259266	1	-	C>T	197093156	R>*	1479	1	TGCTTTGATCATACAAAAATATATACGAGCCAGGGAGGCTGGAAAGCATGA	pathogenic	Primary autosomal recessive microcephaly 5 (MCPH5)	stop-gained																												Precise	Precise		Precise
rs189678019	ASPM	259266	1	-	T>C	197101490	Y>Y	2587	3	CTACAAAAATCATACAAGAAAAATATAGAGCAAATAAAAAGAAACAGAAAG	likely-benign.pathogenic		synonymous-codon									*Precise									*Precise
rs143931757	ASPM	259266	1	-	T>C	197090994	Y>Y	1579	3	AAGAAAAGAGATTTATTCAGAAATATCATAGCATCAAAAAGATTGAGCATG	pathogenic.benign		synonymous-codon															Precise
rs745997770	ASPM	259266	1	-	C>T	197102323	Q>*	2310	1	TACAAAGCATCACTTACAGTTCCTTCAGGTACAAAATGCAGTTATTAAAAT	likely-pathogenic	Primary autosomal recessive microcephaly 5 (MCPH5)	stop-gained																												Precise	Precise
rs587783227	ASPM	259266	1	-	C>T	197128635	R>*	931	1	TAAAGAAATCCTTTTGGCTTTTTCACGAGATTTCCTAAGTGGTGAAGGTGA	pathogenic	Primary autosomal recessive microcephaly 5 (MCPH5)	stop-gained																									*Precise	*Precise	Precise	*Precise	Precise		*Precise			Precise
rs754909135	ASPM	259266	1	-	C>T	197103784	Q>*	1823	1	TTATAAAGTACGCCAGCTAATCAAACAACAATCTATAGCTGCTCTTAAAAT	pathogenic	Primary autosomal recessive microcephaly 5 (MCPH5)	stop-gained																												*Precise	Precise
rs199422151_1	ASPM	259266	1	-	C>T	197125190	R>*	980	1	ATCTGAACATTTTATTACTGCCAGGCGAACCATGGAACTTCTCACACAGAA	pathogenic	Primary autosomal recessive microcephaly 5 (MCPH5)	stop-gained																												*Precise	Precise				*Precise
rs199422168	ASPM	259266	1	-	C>T	197103019	R>*	2078	1	AGCTATTATAATTCAGAGATGGTATCGAGGTATTAAAATTACAAACCATCA	pathogenic	Primary autosomal recessive microcephaly 5 (MCPH5)	stop-gained																														*Synonymous			*Synonymous
rs761447719	ASPM	259266	1	-	T>C	197146436	M>T	1	2	TCCAGGAGGGGTCTCGAATCTGCCATGGCGAACCGGCGAGTGGGGCGAGGC	likely-pathogenic	Primary autosomal recessive microcephaly 5 (MCPH5)	missense	Synonymous	Synonymous	Synonymous	Synonymous	Synonymous	Synonymous	*Precise	*Precise								Synonymous	Precise	Synonymous
rs138138436	ASPM	259266	1	-	T>C	197093092	I>T	1500	2	ATTGAATTTAAAAAATCTACAGTTATCCTACAAGCACTGGTGCGTGGTTGG	uncertain-significance.benign-likely-benign.likely-pathogenic	Primary Microcephaly. Recessive. Primary autosomal recessive microcephaly 5 (MCPH5)	missense										*Synonymous						Synonymous	Precise	Precise			Precise
rs199422154	ASPM	259266	1	-	G>A	197125046	G>R	1028	1	AGGAATTGAATTAAGTGATGAGCATGGTAAAAACTGAGTAGAGGTAAAACT	pathogenic	Primary autosomal recessive microcephaly 5 (MCPH5)	missense																										Precise		Precise	Precise
rs137852996	ASPM	259266	1	-	C>T	197144049	R>*	117	1	TAACTGGACACCACTCAAAGAAGGCCGAGTAAGAGAGATTATGACATTTCT	pathogenic	Primary autosomal recessive microcephaly 5 (MCPH5)	stop-gained																									Precise			*Precise	Precise
rs199422153	ASPM	259266	1	-	C>T	197125073	R>*	1019	1	CATTGTTCTTCAAGTTCTTAAATCACGAGGAATTGAATTAAGTGATGAGCA	pathogenic	Primary autosomal recessive microcephaly 5 (MCPH5)	stop-gained																												*Precise	Precise		*Precise
rs199422148	ASPM	259266	1	-	C>T	197139803	Q>*	664	1	GACAAAACCCATTATCGCTGTGGCACAGTCCAGTTTGACCTTCATAAAACC	pathogenic	Primary autosomal recessive microcephaly 5 (MCPH5)	stop-gained																									*Precise	*Precise	Precise	*Precise	Precise	*Precise			*Precise	Precise
rs1482100822	ASPM	259266	1	-	C>T	197089953	Q>*	1736	1	TATGGAAGTCATCAGATATGCTGTGCAAGTCTTGCTTAATGTATCTAAGGT	pathogenic		stop-gained																												Precise	Precise		Precise
rs1057518269	ASPM	259266	1	-	G>A	197133360	W>*	803	3	TTGTTCGAAAAGATAGACACCTATGGAAAGATGTGGGTAAGAAGACTGCAG	pathogenic		stop-gained																												Synonymous	Synonymous
rs199422187	ASPM	259266	1	-	C>T	197092032	R>*	1522	1	GTTTTTAGAACAGAGAGCCAAAATTCGACTTCTTCACTTCACTGCAGCTGC	pathogenic	Primary autosomal recessive microcephaly 5 (MCPH5)	stop-gained																												Precise	Precise
rs587783211	ASPM	259266	1	-	C>T	197086966	R>*	1805	1	TGTGCATTTTATTTTGTAGGATGTACGAAGTAGGTCCAAAGTTGTTGACCG	pathogenic	Primary autosomal recessive microcephaly 5 (MCPH5). Primary autosomal recessive microcephaly 5 (MCPH5). Inborn genetic diseases	stop-gained																																	*Synonymous
rs199910503	ASPM	259266	1	-	C>T	197102683	Q>*	2190	1	AGTTAGACGGACTCTTAGAAAGATGCAGACTGCAGCAACACTCATTCAGTC	pathogenic	Primary autosomal recessive microcephaly 5 (MCPH5)	stop-gained																														*Synonymous			*Synonymous
rs137852994	ASPM	259266	1	-	C>T	197093168	Q>*	1475	1	GCAGAAATCTGCTGCTTTGATCATACAAAAATATATACGAGCCAGGGAGGC	pathogenic	Primary autosomal recessive microcephaly 5 (MCPH5)	stop-gained																															Precise
rs137852997	ASPM	259266	1	-	T>C	197103062	Y>Y	2063	3	GAGCTTACAAAACCAAAAAGAAATATGCAACCTATAGAGCTTCAGCTATTA	pathogenic		synonymous-codon									*Precise								Precise
rs137852995	ASPM	259266	1	-	G>A	197117876	W>*	1326	3	CAGCACTCGTCATTCAGAAATATTGGCGAAGAGTCTTAGCACAGAGAAAAT	pathogenic	Primary autosomal recessive microcephaly 5 (MCPH5)	stop-gained																												Synonymous	Synonymous		Precise
rs199422199_0	ASPM	259266	1	-	A>G	197090073	R>G	1696	1	TTTTTTTCTTTCAGAGGTAGTTACTAGATTGTCTCCACTTTGTTGTGAGAA	pathogenic		missense																		Precise
rs776034810_1	ASPM	259266	1	-	C>T	197104531	Q>*	1574	1	TATTCAGTCATACTGGAGAATGAGACAAGACAGAGTTCGATTTTTAAACCT	likely-pathogenic	Primary autosomal recessive microcephaly	stop-gained																												*Precise	Precise		*Precise
rs748529285_1	ASPM	259266	1	-	C>T	197088357	R>*	1769	1	ACTATTGGAGCTTTTGCAGATATACCGAGAAAAGCCTGGTAATAAAGTTGC	pathogenic	Primary autosomal recessive microcephaly 5 (MCPH5)	stop-gained																												*Precise	Precise
rs147622433	ASPM	259266	1	-	G>A	197104829	W>*	1474	3	ATTCTGCTATTATCATACAATCATGGTATAGAATGCATAAAGAATTACGGA	pathogenic		stop-gained																												Precise	Precise		Precise
rs933106143	ASPM	259266	1	-	T>C	197142578	Y>Y	558	3	CAATATTAAGTAAATCTAAGAGTTATAAAAACGAGGTAACACCCTCTTCGA	likely-pathogenic		synonymous-codon																				*Precise
rs192838388	ASS1	445	9	+	G>A	130480398	V>M	263	1	TTCTTCCCACAGGGGCAAGCATGGCGTGGGCCGTATTGACATCGTGGAGAA	pathogenic.pathogenic-likely-pathogenic	Citrullinemia type I (CTNL1)	missense																												*Precise	Precise
rs121908640	ASS1	445	9	+	C>T	130494983	R>W	363	1	CAAGGGCCAGGTGTACATCCTCGGCCGGGAGTCCCCACTGTCTCTCTACAA	pathogenic.likely-pathogenic.pathogenic-likely-pathogenic	Citrullinemia type I (CTNL1)	missense																										*Precise	Precise	*Precise	Precise
rs886039853	ASS1	445	9	+	C>T	130489345	T>I	284	2	GAAAAATGGCTAGGTATCTACGAGACCCCAGCAGGCACCATCCTTTACCAT	pathogenic	Citrullinemia type I (CTNL1)	missense																												*Precise	Precise
rs121908636	ASS1	445	9	+	G>A	130452268	G>S	14	1	CTCCGTGGTTCTGGCCTACAGTGGCGGCCTGGACACCTCGTGCATCCTCGT	pathogenic	Citrullinemia type I (CTNL1)	missense																												*Precise	Precise
rs750780742	ASS1	445	9	+	A>G	130452229	M>V	1	1	TGTTCCTCGACTCCCGCCAGACGCTATGTCCAGCAAAGGCTCCGTGGTTCT	likely-pathogenic	Citrullinemia type I (CTNL1)	missense																Precise	Precise
rs138350285_1	ASS1	445	9	+	C>T	130452225	D>D	37	3	AGGTTGTTCCTCGACTCCCGCCAGACGCTATGTCCAGCAAAGGCTCCGTGG	uncertain-significance.likely-pathogenic	Citrullinemia type I (CTNL1)	synonymous-codon																									*Precise	*Precise	Precise	*Precise	Precise		*Precise			Precise
rs199751308	ASS1	445	9	+	A>G	130489423	K>R	310	2	ATGGACCGGGAAGTGCGCAAAATCAAACAAGGCCTGGGCTTGAAATTTGCT	conflicting-interpretations-of-pathogenicity.likely-pathogenic	Citrullinemia type I (CTNL1)	missense														*Precise		*Precise	*Precise					Precise	Precise
rs770944877	ASS1	445	9	+	G>A	130458575	G>S	117	1	GGAGGGGGCCAAGTATGTGTCCCACGGCGCCACAGGAAAGGTGAGGCACCT	likely-pathogenic	Citrullinemia type I (CTNL1)	missense																												*Precise	Precise		*Precise
rs370595480	ASS1	445	9	+	G>A	130480416	V>M	269	1	GCATGGCGTGGGCCGTATTGACATCGTGGAGAACCGCTTCATTGGAATGAA	pathogenic.conflicting-interpretations-of-pathogenicity	Citrullinemia type I (CTNL1)	missense																										Precise		Precise	Precise
rs121908637	ASS1	445	9	+	G>A	130466774	R>H	157	2	GAATTCTACAACCGGTTCAAGGGCCGCAATGACCTGATGGAGTACGCAAAG	uncertain-significance.pathogenic	Citrullinemia type I (CTNL1)	missense																												*Precise	Precise					Precise
rs1057516960	ASS1	445	9	+	G>A	130452231	M>I	1	3	TTCCTCGACTCCCGCCAGACGCTATGTCCAGCAAAGGCTCCGTGGTTCTGG	likely-pathogenic	Citrullinemia type I (CTNL1)	missense																										Precise		Precise	Precise
rs121908642	ASS1	445	9	+	C>T	130489404	R>W	304	1	AGACATCGAGGCCTTCACCATGGACCGGGAAGTGCGCAAAATCAAACAAGG	pathogenic	Citrullinemia type I (CTNL1)	missense																																		Precise
rs121908645	ASS1	445	9	+	C>T	130480446	R>*	279	1	GAACCGCTTCATTGGAATGAAGTCCCGAGGTGAGTCTGCTCAGCCTCCCTC	likely-pathogenic	Citrullinemia type I (CTNL1)	stop-gained																												*Precise	Precise		*Precise		*Synonymous
rs796051936	ASS1	445	9	+	T>C	130471502	L>P	195	2	CTCCGCAGCTACGAGGCTGGAATCCTGGAGAACCCCAAGGTAATCCCCCAA	likely-pathogenic		missense														*Synonymous				*Synonymous		*Synonymous	Synonymous			Synonymous
rs786204537	ASS1	445	9	+	C>T	130494926	R>*	344	1	CCACTGCATCGCCAAGTCCCAGGAGCGAGTGGAAGGGAAAGTGCAGGTGTC	likely-pathogenic	Citrullinemia type I (CTNL1)	stop-gained																												*Precise	Precise		*Precise		*Precise
rs148918985	ASS1	445	9	+	C>T	130480404	R>C	265	1	CCACAGGGGCAAGCATGGCGTGGGCCGTATTGACATCGTGGAGAACCGCTT	pathogenic		missense																												*Synonymous	Synonymous
rs183276875	ASS1	445	9	+	C>T	130489413	R>C	307	1	GGCCTTCACCATGGACCGGGAAGTGCGCAAAATCAAACAAGGCCTGGGCTT	likely-pathogenic.uncertain-significance	Citrullinemia type I (CTNL1)	missense																										Precise		Precise	Precise
rs1057516339	ASS1	445	9	+	C>T	130464159	Q>*	138	1	GCTCAGCTGCTACTCACTGGCCCCCCAGATAAAGGTAGGATGTGGCTCCTC	likely-pathogenic	Citrullinemia type I (CTNL1)	stop-gained																												*Precise	Precise
rs138686233	ASTN1	460	1	-	G>A	176945951	G>R	742	1	CAACCATTCCAAGGAAGTGGCTGCCGGACAGGTGCTGAAAGGAACATTCAG	likely-pathogenic		missense																									Precise	*Precise	Precise	*Precise	Precise		Precise			Synonymous
rs754129466	ASXL1	171023	20	+	C>G	32436955	R>G	1415	1	GGACTTGCCCTTCTGGAAATTACCCCGAGAGCCAGGGAAGGGGCTCAGTGA	pathogenic		missense							Synonymous	Synonymous										Synonymous
rs373145711	ASXL1	171023	20	+	C>T	32433408	R>*	404	1	ACAGCGTGGTCCAGCCACCCGACAGCGAGATGGGCATTTTAAGAAACGCTC	pathogenic	C-like syndrome (BOPS). Hypertrichosis. Global developmental delay (DD). Feeding difficulties. Abnormality of the corpus callosum. Delayed speech and language development. Glabellar hemangioma. Small for gestational age. Delayed gross motor development. Prominent metopic ridge. Intellectual disability. severe. Developmental delay. dystrophia	stop-gained																									*Precise		Precise	*Precise	Precise					Precise
rs387907077	ASXL1	171023	20	+	C>T	32435485	Q>*	925	1	AGAACACATACCATCTGTTGAGCCCCAGGTTGGAGAGGAGTGGGAGAAAGC	pathogenic	C-like syndrome (BOPS)	stop-gained																									Precise			*Precise	Precise
rs786205552	ASXL1	171023	20	+	G>A	32435701	E>K	997	1	CTCTGAAGCACTGAGTCCTCACGGTGAGTCCACGGATACAGCCTCTGACTT	likely-pathogenic		missense																												Precise	Precise
rs764651405	ASXL1	171023	20	+	C>T	32435914	R>*	1068	1	GGTTGCTCCTCAGAGCTGGGTGTCTCGAGTATGTGCGGTCCGCCAAAAGAT	pathogenic	C-like syndrome (BOPS)	stop-gained																										Synonymous		Precise	Precise		*Synonymous
rs397515401	ASXL1	171023	20	+	C>T	32435605	R>*	965	1	TACTTCACTCTGGACTGTGCCATCTCGAGGAGGCAGTGACAGCAATGGCAG	pathogenic	C-like syndrome (BOPS)	stop-gained																												*Synonymous	Synonymous		Precise
rs377619533	ASXL3	80816	18	+	C>T	33743312	S>L	1155	2	ACCCCTGAAACAAAAATGGAAGGTTCGACTGGTGTCATTATTGTCAATCCA	pathogenic.uncertain-significance.not-provided		missense																												Precise	Precise
rs762650572	ASXL3	80816	18	+	C>T	33739212	S>L	603	2	CAGAGTGACCCTGAAGAACAGCTTTCAGAAAATGCCTGCATCTCTGAAACG	pathogenic		missense																										Precise		Precise	Precise
rs376997378	ASXL3	80816	18	+	G>A	33742984	G>R	1046	1	ATCCACTAGCACATCTGTCAGTGGCGGGAGGAACACAGGAGCCAGGACCCT	likely-pathogenic	Abnormality of brain morphology	missense																												*Precise	Precise
rs587777062	ASXL3	80816	18	+	C>T	33738800	Q>*	466	1	GGTAGAGACTAGTATCTGTGAATGCCAGGATGAAAATCATAAGACAATACC	pathogenic	Bainbridge-Ropers syndrome (BRPS)	stop-gained																												Precise	Precise
rs1131691668	ASXL3	80816	18	+	C>T	33742954	R>*	1036	1	CCAACCAGTCTCCAAACCTGAGTCTCGAGCATCCACTAGCACATCTGTCAG	pathogenic.likely-pathogenic	Bainbridge-Ropers syndrome (BRPS)	stop-gained																												*Synonymous	Synonymous		*Precise			Precise
rs587777061	ASXL3	80816	18	+	C>T	33738614	Q>*	404	1	TGCACAGACAGCCTTGGCAGAACAACAGCCAAAAAGCATGAAAAGCCCAGC	pathogenic	Bainbridge-Ropers syndrome (BRPS)	stop-gained																												*Precise	Precise					Precise
rs1064793765	ASXL3	80816	18	+	C>T	33743212	Q>*	1122	1	GCATCAAGCTCGAGCCCATCTCTTCCAGACCTCTAAAGAGACCCGGTTGCC	pathogenic	Bainbridge-Ropers syndrome (BRPS)	stop-gained																												*Precise	Precise
rs1060499602	ASXL3	80816	18	+	C>T	33738875	Q>*	491	1	TCTAACCAATTCTCATGAAGAACCCCAAATAGCACCTCCTGAAGATAACTT	pathogenic	Bainbridge-Ropers syndrome (BRPS)	stop-gained																																	*Precise
rs1057517686	ATAD3A	55210	1	+	C>T	1529299	R>W	528	1	TCGGCTGACGGAGGGCATGTCGGGCCGGGAGATCGCTCAGCTGGCCGTGTC	pathogenic.likely-pathogenic	Harel-Yoon syndrome (HAYOS)	missense																												*Precise	Precise
rs200344678	ATAD3A	55210	1	+	C>T	1534004	H>Y	565	1	CCGCGTGCAAGATGCTGTCCAGCAGCACCAGCAGAAGATGTGCTGGCTGAA	pathogenic	Harel-Yoon syndrome (HAYOS)	missense																												*Precise	Precise
rs749537392	ATF6	22926	1	+	G>A	161819741	A>T	340	1	GCTAGGGTTAGAGGCGAGATTAAAGGCTGCCCTCTCAGAAAACGAGCAACT	likely-pathogenic		missense																												*Precise	Precise		*Precise
rs761357250	ATF6	22926	1	+	C>T	161819693	R>C	324	1	AAATCGAGAATCCGCTTGTCAGTCTCGCAAGAAGAAGAAAGAATATATGCT	pathogenic	Achromatopsia 7 (ACHM7)	missense																														*Synonymous			*Synonymous	Precise
rs121434478	ATIC	471	2	+	A>G	215344828	K>R	426	2	CTCATCGTAGCCACCATTGCTGTCAAGTACACTCAGTCTAACTCTGTGTGC	pathogenic	AICAR transformylase/IMP cyclohydrolase deficiency	missense	*Synonymous	*Synonymous	*Synonymous	*Synonymous	*Synonymous	*Synonymous											Precise	*Synonymous		Synonymous	Synonymous	Synonymous	Synonymous	Synonymous
rs864622269	ATL1	51062	14	+	C>T	50628394	R>W	495	1	CACCCTGTGCACTTGGGCATATATCCGGTACTCTGGAGAATACCGAGAGCT	pathogenic.likely-pathogenic	Spastic paraplegia 3 (SPG3A). Inborn genetic diseases	missense																												Precise	Precise
rs119476048	ATL1	51062	14	+	A>G	50614422	H>R	258	2	CTACAGAACGTCAGAAAACACATCCATTCCTGTTTCACCAACATTTCCTGT	pathogenic	Spastic paraplegia 3 (SPG3A)	missense									*Precise									*Precise
rs137852657	ATL1	51062	14	+	C>T	50591584	T>I	156	2	CAGGGAACCTTTGATAGTCAGTCAACTTTGAGAGATTCAGCCACAGTATTT	pathogenic	Spastic paraplegia 3 (SPG3A)	missense																									Precise	*Synonymous	Synonymous	Precise	Precise
rs397514712	ATL1	51062	14	+	G>A	50628155	R>Q	415	2	AAGATGGGTGGGGAAGAATTTAGCCGGCGTTACCTGCAGCAGTTGGAGAGT	likely-pathogenic.pathogenic	Spastic paraplegia 3 (SPG3A)	missense																												*Precise	Precise
rs119476046	ATL1	51062	14	+	C>T	50613343	R>C	239	1	TGGTGGTGCCAAATTCTTGGAAAAACGCCTCAAGGTTTGTTAGATATTTAG	pathogenic	Spastic paraplegia 3 (SPG3A)	missense																									*Precise	*Precise	Precise	*Precise	Precise					Precise
rs786201957	ATM	472	11	+	C>T	108279555	Q>*	1117	1	GAAAGCACTTCCTTTGAAGCTTCAGCAAACAGCTTTTGAAAATGCATACTT	pathogenic	Hereditary cancer-predisposing syndrome. Ataxia-telangiectasia syndrome (AT)	stop-gained																									*Precise		*Precise	*Precise	Precise				*Synonymous	Precise
rs121434219	ATM	472	11	+	C>T	108365476	R>*	3047	1	GGCCATAGACCCCAAAAATCTCAGCCGACTTTTCCCAGGATGGAAAGCTTG	pathogenic-likely-pathogenic.pathogenic	Ataxia-telangiectasia without immunodeficiency. Ataxia-telangiectasia syndrome (AT). Hereditary cancer-predisposing syndrome	stop-gained																									*Precise	*Precise	Precise	*Precise	Precise					Precise
rs757782702	ATM	472	11	+	C>T	108244975	Q>*	284	1	AAAAGAAGTCATTATTGAATTATTTCAACTGCAAATTTATATCCATCATCC	pathogenic	Hereditary cancer-predisposing syndrome	stop-gained																												Synonymous	Synonymous		Precise
rs781215442	ATM	472	11	+	C>T	108332026	Q>*	2593	1	TAAAAATGTGCCTAAACAAAGCTCTCAGCTTGATGAGGTATTTGGATTAAA	pathogenic	Hereditary cancer-predisposing syndrome. Ataxia-telangiectasia syndrome (AT)	stop-gained																									Precise			Precise	Precise
rs373226793_0	ATM	472	11	+	T>C	108289735	L>S	1457	2	TTACTGAAAGATATAAAAAGTGGCTTAGGAGGAGCTTGGGCCTTTGTTCTT	pathogenic.likely-pathogenic		missense																	*Precise	*Synonymous		*Synonymous	Synonymous			Synonymous
rs749036865_0	ATM	472	11	+	C>G	108250834	R>G	457	1	TGGGGAACGTACACCATATGTGTTACGATGCCTTACGGAAGTTGCATTGTG	uncertain-significance.pathogenic	Ataxia-telangiectasia syndrome (AT)	missense																		Synonymous
rs3092857	ATM	472	11	+	A>G	108272572	M>V	1040	1	GAGGAAATATATATTCTCTGTAAGAATGGCCCTAGTAAATTGCCTTAAAAC	benign.benign-likely-benign.pathogenic	B-cell non-Hodgkin lymphoma. Hereditary cancer-predisposing syndrome. Ataxia-telangiectasia syndrome (AT)	missense															Precise
rs770641163_0	ATM	472	11	+	C>G	108365208	R>G	2993	1	GAATGCAGATGACCAAGAATGCAAACGAAATCTCAGGTGAGCAGTATTTTA	pathogenic.pathogenic-likely-pathogenic.likely-pathogenic		missense																	Synonymous
rs786202743	ATM	472	11	+	C>T	108254013	Q>*	700	1	TCGCTGTCTTCTGGGATTATCAGAACAGCTTCTGAATAATTACTCATCTGA	pathogenic.pathogenic-likely-pathogenic	Hereditary cancer-predisposing syndrome. Ataxia-telangiectasia syndrome (AT). Familial cancer of breast. Ataxia-telangiectasia syndrome (AT)	stop-gained																												*Precise	Precise		*Precise
rs786204433	ATM	472	11	+	C>T	108304822	R>*	1882	1	TCTTCGACACTTCTCGCAAACGAGCCGATCCACAACCCCTGCAAACTTGGA	pathogenic.pathogenic-likely-pathogenic	Ataxia-telangiectasia syndrome (AT). Hereditary cancer-predisposing syndrome	stop-gained																												*Precise	Precise
rs1131691149	ATM	472	11	+	G>A	108365110	W>*	2960	2	CTTCTATATGATCCACTCTTTGACTGGACCATGAATCCTTTGAAAGCTTTG	pathogenic	Hereditary cancer-predisposing syndrome. Ataxia-telangiectasia syndrome (AT)	stop-gained																												Precise	Precise		Precise
rs786203606	ATM	472	11	+	T>C	108227626	M>T	1	2	ATGTGTGTTCTGAAATTGTGAACCATGAGTCTAGTACTTAATGATCTGCTT	pathogenic.pathogenic-likely-pathogenic	Hereditary cancer-predisposing syndrome. Ataxia-telangiectasia syndrome (AT)	missense									*Synonymous									Precise
rs777925486_0	ATM	472	11	+	T>C	108331470	Y>Y	2514	3	GAGACGGAATGAAGATTCCAACATATAAATTTTTGCCTCTTATGTACCAAT	pathogenic.likely-benign	Hereditary cancer-predisposing syndrome. Ataxia-telangiectasia syndrome (AT)	synonymous-codon																	*Precise	*Precise
rs879254093	ATM	472	11	+	G>A	108250928	W>*	488	2	TTATTAAAACTCTGGAATAAAATTTGGTGTATTACCTTTCGTGGTATAAGT	pathogenic	Ataxia-telangiectasia syndrome (AT)	stop-gained																									*Precise	*Precise	*Precise	*Precise	Precise				*Precise	Precise
rs587782114	ATM	472	11	+	G>A	108317500	W>*	2109	2	CAAGCAGCATGGAGGAATATGCAGTGGGACCATTGCACTTCCGTCAGGTAA	pathogenic	Hereditary cancer-predisposing syndrome	stop-gained																												Precise	Precise
rs775644968	ATM	472	11	+	T>C	108259064	C>R	819	1	GCTAATGAATGACATTGCAGATATTTGTAAAAGTTTAGTAAGTATGCTTCC	uncertain-significance.likely-pathogenic	Ataxia-telangiectasia syndrome (AT). Hereditary cancer-predisposing syndrome	missense														*Precise			*Precise	*Precise
rs1131691164	ATM	472	11	+	C>T	108292689	Q>*	1503	1	TTGTGACTTATTAAGTCAGGTTTGCCAGACAGCCGTGACTTACTGTAAGGA	likely-pathogenic.pathogenic	Hereditary cancer-predisposing syndrome. Ataxia-telangiectasia syndrome (AT). Familial cancer of breast. Ataxia-telangiectasia syndrome (AT)	stop-gained																																	*Precise
rs886039666	ATM	472	11	+	C>T	108244057	Q>*	201	1	TGCTGTTACCAAAGGATGCTGTTCTCAGACTGACGGATTAAATTCCAAATT	pathogenic.likely-pathogenic	Hereditary cancer-predisposing syndrome. Ataxia-telangiectasia syndrome (AT)	stop-gained																									Synonymous	*Synonymous	Synonymous	*Synonymous	Synonymous
rs55861249_1	ATM	472	11	+	C>T	108227806	R>*	35	1	AGTTGAGAAATTTAAGCGCCTGATTCGAGATCCTGAAACAATTAAACATCT	uncertain-significance.pathogenic-likely-pathogenic.likely-benign.pathogenic	Ataxia-telangiectasia syndrome (AT). Hereditary cancer-predisposing syndrome. Familial cancer of breast. Ataxia-telangiectasia syndrome (AT)	stop-gained																																	*Synonymous
rs865985297	ATM	472	11	+	C>T	108251002	Q>*	513	1	CTTTGGCTTACTTGGAGCCATAATTCAGGGTAGTTTAGTTGAGGTTGACAG	pathogenic	Hereditary cancer-predisposing syndrome	stop-gained																												Precise	Precise				*Synonymous
rs587781698	ATM	472	11	+	C>T	108365335	Q>*	3000	1	TGTTTTTGTCCTTAGTGATATTGACCAGAGTTTCAACAAAGTAGCTGAACG	uncertain-significance.pathogenic.likely-pathogenic	Hereditary cancer-predisposing syndrome. Ataxia-telangiectasia syndrome (AT)	stop-gained																									*Precise	*Precise	Precise	*Precise	Precise		*Precise			Precise
rs780905851_1	ATM	472	11	+	T>C	108345889	S>S	2855	3	AGAAGCGATTGGCTTATACGCGCAGTGTAGCTACTTCTTCTATTGGTAATC	likely-pathogenic		synonymous-codon																Precise	Precise
rs1060501712	ATM	472	11	+	G>A	108317446	W>*	2091	2	GGATTGGATTATGAAAATAAAGACTGGTGTCCTGAACTAGAAGAACTTCAT	pathogenic	Ataxia-telangiectasia syndrome (AT)	stop-gained																												*Precise	Precise		*Precise
rs786203888	ATM	472	11	+	C>T	108227854	Q>*	51	1	TCTAGATCGGCATTCAGATTCCAAACAAGGAAAATATTTGAATTGGGATGC	pathogenic	Hereditary cancer-predisposing syndrome	stop-gained																												*Precise	Precise		*Precise		*Precise
rs754562056	ATM	472	11	+	C>T	108304732	Q>*	1852	1	ATACTTGATTCATGATATTTTACTCCAAGATACAAATGAATCATGGAGAAA	uncertain-significance.likely-pathogenic	Ataxia-telangiectasia syndrome (AT)	stop-gained																												*Precise	Precise
rs770610463_0	ATM	472	11	+	T>C	108268464	L>S	898	2	CTGTCAAAGCAAGATCTACTTTTCTTAGACATGCTCAAGTTCTTGTGTTTG	pathogenic		missense																	Precise
rs1060501669	ATM	472	11	+	G>A	108301719	W>*	1750	2	GCCACAAAGACTGGACATAGTTTCTGGGAGATTTATAAGATGACAACAGAT	pathogenic	Ataxia-telangiectasia syndrome (AT)	stop-gained																												*Precise	Precise		*Precise		*Precise
rs587778080	ATM	472	11	+	C>T	108345869	R>*	2849	1	GGATCCAGCTATTTGGTTTGAGAAGCGATTGGCTTATACGCGCAGTGTAGC	uncertain-significance.likely-benign.not-provided.pathogenic	Ataxia-telangiectasia syndrome (AT). Hereditary cancer-predisposing syndrome	stop-gained																												*Precise	Precise
rs587782292	ATM	472	11	+	C>T	108365359	R>C	3008	1	CCAGAGTTTCAACAAAGTAGCTGAACGTGTCTTAATGAGACTACAAGAGAA	uncertain-significance.pathogenic-likely-pathogenic.pathogenic	Hereditary cancer-predisposing syndrome. Ataxia-telangiectasia syndrome (AT)	missense																												*Synonymous	Synonymous		*Synonymous
rs730881333	ATM	472	11	+	C>T	108243994	Q>*	180	1	CTTCAGGCTCTATCTGAAACCTTCACAAGATGTTCATAGAGTTTTAGTGGC	uncertain-significance.pathogenic	Ataxia-telangiectasia syndrome (AT)	stop-gained																												*Precise	Precise		*Precise
rs141087784	ATM	472	11	+	C>T	108289015	S>L	1383	2	GCTCCTAATCCACCTCATTTTCCATCGCATGTGATTAAAGCAACATTTGCC	likely-pathogenic.uncertain-significance	Hereditary cancer-predisposing syndrome. Ataxia-telangiectasia syndrome (AT)	missense																										Precise		Precise	Precise		Precise
rs121434218	ATM	472	11	+	T>C	108333925	L>P	2656	2	CCAGCAGACCAGCCAATTACTAAACTTAAGAATTTAGAAGATGTTGTTGTC	pathogenic.uncertain-significance	Ataxia-telangiectasia without immunodeficiency	missense																	*Precise
rs564652222	ATM	472	11	+	C>T	108325416	R>C	2227	1	TTTTCAGGAGCCTATCATGGCTCTACGCACAGTCATTTTGGAGATCCTGAT	uncertain-significance.pathogenic	Hereditary cancer-predisposing syndrome. Ataxia-telangiectasia syndrome (AT). Familial cancer of breast. Ataxia-telangiectasia syndrome (AT)	missense																									*Precise		*Precise	*Precise	Precise					Precise
rs121434222	ATM	472	11	+	C>T	108287687	Q>*	1361	1	TGAGCCAGCAAATTCTAGTGCCAGTCAGAGCACTGACCTCTGTGACTTTTC	pathogenic	Mantle cell lymphoma. Ataxia-telangiectasia syndrome (AT)	stop-gained																												*Synonymous	Synonymous
rs587779861	ATM	472	11	+	C>T	108329112	S>L	2394	2	GCATTTCTCTCATTAGCCCGGTTTTCAGATACTCAATACCAAAGAATTGAA	likely-pathogenic	Hereditary cancer-predisposing syndrome. Ataxia-telangiectasia syndrome (AT)	missense																												Precise	Precise
rs587779818	ATM	472	11	+	G>A	108227873	W>*	57	2	TCCAAACAAGGAAAATATTTGAATTGGGATGCTGTTTTTAGGTATTCTATT	pathogenic	Hereditary cancer-predisposing syndrome. Ataxia-telangiectasia syndrome (AT)	stop-gained																									Precise			*Precise	Precise
rs886039592	ATM	472	11	+	C>T	108295029	Q>*	1627	1	AAGACAACTGGAACTACATAAAGATCAGATGGTGGACATTATGAGAGCTTC	pathogenic.likely-pathogenic.uncertain-significance	Hereditary cancer-predisposing syndrome	stop-gained																												*Synonymous	Synonymous				*Synonymous
rs746235533	ATM	472	11	+	C>T	108227691	R>*	23	1	ACTAGAACATGATAGAGCTACAGAACGAAAGGTAGTAAATTACTTAAATTC	uncertain-significance.pathogenic	Hereditary cancer-predisposing syndrome. Ataxia-telangiectasia syndrome (AT)	stop-gained																												*Precise	Precise
rs587779815	ATM	472	11	+	C>T	108250804	R>*	447	1	ACTATCTCAGCTTCTACCCCAACAGCGACATGGGGAACGTACACCATATGT	pathogenic-likely-pathogenic.pathogenic	Hereditary cancer-predisposing syndrome. Ataxia-telangiectasia syndrome (AT)	stop-gained																												*Precise	Precise		*Precise
rs747727055	ATM	472	11	+	C>T	108245000	P>L	292	2	CAACTGCAAATTTATATCCATCATCCGAAAGGAGCCAAAACCCAAGAAAAA	likely-pathogenic	Hereditary cancer-predisposing syndrome. Ataxia-telangiectasia syndrome (AT)	missense																																	*Precise
rs1060501536	ATM	472	11	+	C>T	108325395	Q>*	2220	1	TCTCAAGGACAGTGATTTTAGTTTTCAGGAGCCTATCATGGCTCTACGCAC	pathogenic	Ataxia-telangiectasia syndrome (AT). Hereditary cancer-predisposing syndrome	stop-gained																												Synonymous	Synonymous
rs730881388	ATM	472	11	+	C>T	108271378	Q>*	1017	1	TGAGAACACAAGGGATGCTCAAGGACAGTTTCTTACAGTAATTGGAGCATT	pathogenic	Hereditary cancer-predisposing syndrome. Ataxia-telangiectasia syndrome (AT)	stop-gained																												*Precise	Precise
rs587781511	ATM	472	11	+	A>G	108247029	I>V	323	1	CTTATATGATCTGCTAGTGAATGAGATAAGTCATATAGGAAGTAGAGGAAA	uncertain-significance.likely-pathogenic	Hereditary cancer-predisposing syndrome. Ataxia-telangiectasia syndrome (AT)	missense																		Synonymous
rs529296539	ATM	472	11	+	G>A	108345819	R>H	2832	2	TGCCAAAATTTTCAACCAGTTTTCCGTTACTTCTGCATGGAAAAATTCTTG	likely-pathogenic.not-provided.uncertain-significance	Hereditary cancer-predisposing syndrome. Ataxia-telangiectasia syndrome (AT). Familial cancer of breast. Ataxia-telangiectasia syndrome (AT)	missense																																		Precise
rs876660485	ATM	472	11	+	C>T	108250861	Q>*	466	1	ATGCCTTACGGAAGTTGCATTGTGTCAAGACAAGAGGTCAAACCTAGAAAG	pathogenic.uncertain-significance	Hereditary cancer-predisposing syndrome. Ataxia-telangiectasia syndrome (AT)	stop-gained																												Synonymous	Synonymous
rs730881389	ATM	472	11	+	T>C	108284328	L>P	1283	2	ATTCAAGAGGACTGGAAAAGTCTTCTAACAGACTGCTTTCCAAAGATTCTT	uncertain-significance.likely-pathogenic	Hereditary cancer-predisposing syndrome. Ataxia-telangiectasia syndrome (AT)	missense																	Synonymous
rs587781967_1	ATM	472	11	+	C>T	108335878	Q>*	2729	1	TGACCTGAGACAAGATGCTGTCATGCAACAGGTCTTCCAGATGTGTAATAC	pathogenic.likely-pathogenic	Hereditary cancer-predisposing syndrome. Ataxia-telangiectasia syndrome (AT)	stop-gained																												*Precise	Precise
rs587781363	ATM	472	11	+	C>T	108345797	Q>*	2825	1	ATATGAAGTCTTCATGGATGTTTGCCAAAATTTTCAACCAGTTTTCCGTTA	pathogenic	Hereditary cancer-predisposing syndrome. Ataxia-telangiectasia syndrome (AT)	stop-gained																												*Precise	Precise		*Precise
rs886039637	ATM	472	11	+	T>C	108284236	Y>Y	1252	3	ATTTTTCTATTTTTAGATCTTGTTATAAGGTTTTGATTCCACATCTGGTGA	pathogenic.likely-pathogenic.likely-benign	Hereditary cancer-predisposing syndrome	synonymous-codon														*Precise										Precise
rs587782310	ATM	472	11	+	G>A	108330234	R>Q	2443	2	GCAAGATACACAGTAAAGGTTCAGCGAGAGCTGGAGTTGGATGAATTAGCC	uncertain-significance.likely-pathogenic	Hereditary cancer-predisposing syndrome. Ataxia-telangiectasia syndrome (AT)	missense																												Synonymous	Synonymous		Synonymous
rs121434220	ATM	472	11	+	C>T	108330233	R>*	2443	1	TGCAAGATACACAGTAAAGGTTCAGCGAGAGCTGGAGTTGGATGAATTAGC	pathogenic-likely-pathogenic.pathogenic	Ataxia-telangiectasia syndrome (AT). Hereditary cancer-predisposing syndrome	stop-gained																												*Precise	Precise
rs557012154	ATM	472	11	+	C>T	108244927	Q>*	268	1	TCCCACTTTGCTTTATATTTGGACTCAACATAGGCTTAATGATTCTTTAAA	pathogenic-likely-pathogenic.pathogenic	Ataxia-telangiectasia syndrome (AT). Hereditary cancer-predisposing syndrome	stop-gained																												Precise	Precise
rs587781963	ATM	472	11	+	C>T	108310255	T>I	1953	2	GCTCAGTCTTGTGCTGCTCACTTTACAGCTTTACTCTATGCAGAAATCTAT	likely-pathogenic	Hereditary cancer-predisposing syndrome	missense																															Synonymous
rs532480170_1	ATM	472	11	+	C>T	108316015	R>*	2034	1	TTTCACAATCTTTTCTTATAGACTACGAACATATGAACACGAAGCAATGTG	pathogenic.pathogenic-likely-pathogenic.uncertain-significance.likely-benign	Hereditary cancer-predisposing syndrome. Ataxia-telangiectasia syndrome (AT)	stop-gained																												Precise	Precise		Precise
rs587779836	ATM	472	11	+	G>A	108284316	W>*	1279	2	ATTGCTAATCAGATTCAAGAGGACTGGAAAAGTCTTCTAACAGACTGCTTT	pathogenic	Hereditary cancer-predisposing syndrome	stop-gained																															Precise
rs886039633	ATM	472	11	+	C>T	108267287	Y>Y	861	3	CATCCATGAATCTATTTAACGATTACCCTGATAGTAGTGTTAGTGATGCAA	likely-pathogenic.likely-benign	Hereditary cancer-predisposing syndrome	synonymous-codon																																	*Synonymous
rs758081262	ATM	472	11	+	C>T	108267258	Q>*	852	1	TGGAAATCTAATGGAGGTGGAGGATCAGTCATCCATGAATCTATTTAACGA	pathogenic	Ataxia-telangiectasia syndrome (AT). Familial cancer of breast. Ataxia-telangiectasia syndrome (AT)	stop-gained																												*Synonymous	Synonymous		*Synonymous		*Synonymous
rs876660382	ATM	472	11	+	G>A	108365356	E>K	3007	1	TGACCAGAGTTTCAACAAAGTAGCTGAACGTGTCTTAATGAGACTACAAGA	pathogenic.likely-pathogenic		missense																															Precise
rs747563556	ATM	472	11	+	C>T	108249075	S>L	403	2	GTAATAAAAGATCACCTTCAGAAGTCACAGAATGATTTTGATCTTGTGCCT	pathogenic.uncertain-significance	Hereditary cancer-predisposing syndrome	missense																																	*Precise
rs876658163	ATM	472	11	+	C>T	108320003	Q>*	2133	1	CCATGAATCATTGTACAATGCTCTACAATCTCTAAGAGACAGAGAATTCTC	pathogenic	Hereditary cancer-predisposing syndrome. Ataxia-telangiectasia syndrome (AT)	stop-gained																															Precise
rs748634900	ATM	472	11	+	G>A	108343246	G>S	2765	1	GGTGGTTCCCCTCTCTCAGCGAAGTGGTGTTCTTGAATGGTGCACAGGAAC	pathogenic.likely-pathogenic	Hereditary cancer-predisposing syndrome. Ataxia-telangiectasia syndrome (AT)	missense																												*Precise	Precise
rs780240314	ATM	472	11	+	T>C	108272556	Y>Y	1034	3	GGCATCTAACAAAGGAGAGGAAATATATATTCTCTGTAAGAATGGCCCTAG	likely-pathogenic.likely-benign	Hereditary cancer-predisposing syndrome. Ataxia-telangiectasia syndrome (AT)	synonymous-codon	Precise	Precise	Precise	Precise	Precise	Precise			*Precise		*Precise	*Precise	*Precise	*Precise		*Precise	*Precise	*Precise			Precise	Precise	Precise
rs769523686	ATM	472	11	+	C>T	108332894	Q>*	2641	1	CTTAGATGCCACTCAGTGGAAGACTCAGAGAAGTATGTTTTTTTTAAAGAA	pathogenic.likely-pathogenic	Hereditary cancer-predisposing syndrome. Ataxia-telangiectasia syndrome (AT)	stop-gained																									*Synonymous	*Synonymous	*Synonymous	*Synonymous	Synonymous	*Precise			*Precise	Synonymous
rs1060501650	ATM	472	11	+	G>A	108365111	W>*	2960	3	TTCTATATGATCCACTCTTTGACTGGACCATGAATCCTTTGAAAGCTTTGT	pathogenic	Ataxia-telangiectasia syndrome (AT). Hereditary cancer-predisposing syndrome	stop-gained																												Precise	Precise
rs1049900772	ATM	472	11	+	A>G	108279546	K>E	1114	1	CAGGTTACTGAAAGCACTTCCTTTGAAGCTTCAGCAAACAGCTTTTGAAAA	pathogenic		missense														*Synonymous			*Synonymous	*Synonymous
rs200976093	ATM	472	11	+	C>T	108284411	Q>*	1311	1	TACCAGAGACAGTGGGATGGCACAGCAAAGAGAGACTGCTACCAAGGTCTA	pathogenic	Hereditary cancer-predisposing syndrome	stop-gained																												*Precise	Precise
rs376824528	ATM	472	11	+	A>G	108332789	I>V	2606	1	TCGAACAGAGGCTGCAAATAGAATAATATGTACTATCAGAAGTAGGAGACC	likely-pathogenic.uncertain-significance	Hereditary cancer-predisposing syndrome. Ataxia-telangiectasia syndrome (AT). Hereditary breast and ovarian cancer syndrome (HBOC)	missense																	Precise
rs786201689	ATM	472	11	+	G>A	108251966	W>*	579	3	CTTTAAAGGAATCAATAATGAAATGGCTCTTATTCTATCAGTTAGAGGGTG	pathogenic	Hereditary cancer-predisposing syndrome	stop-gained																												*Synonymous	Synonymous
rs797044566	ATN1	1822	12	+	C>T	6939141	H>Y	1060	1	CCACCAGCACTCCCACATCCACTCGCACCTGCACCTGCACCAGCAAGATGC	likely-pathogenic.uncertain-significance		missense																												*Precise	Precise
rs199624796	ATP13A2	23400	1	-	C>T	17004399	R>W	159	1	CTCTCCCACCCAGAAGCGGGTGCTGCGGTATTACCTCTTCCAGGGCCAGCG	pathogenic	Parkinson disease 9 (KRS)	missense																									Precise	Precise		Precise	Precise
rs1303653650	ATP13A2	23400	1	-	C>T	16996059	R>*	482	1	TGTGTGCACGCTCTACGCCCAGAGCCGACTGCGGAGACAGGGCATTTTCTG	pathogenic	Inborn genetic diseases	stop-gained																												*Precise	Precise
rs1057519291	ATP13A2	23400	1	-	C>T	16993828	T>I	512	2	CCCACCTGTCTCCCACAGACGGGCACCCTCACTGAGGACGGCTTAGACGTG	pathogenic	Spastic paraplegia 78. autosomal recessive (SPG78)	missense																												*Precise	Precise		*Precise
rs373607247_0	ATP13A2	23400	1	-	G>A	17005450	W>*	71	2	CTGCTCTTCCGTTGGAAGCCCCTGTGGGGGGTGCGGCTGCGGCTCCGGCCC	pathogenic		stop-gained																									*Precise	*Precise	*Precise	*Precise	Precise					Precise
rs1057519292	ATP13A2	23400	1	-	C>T	17004805	Q>*	122	1	CTTCCCCAGCCTGGAGCCGTCCCCACAGTCCCAGGCAGAGGATGGCCGGAG	pathogenic	Spastic paraplegia 78. autosomal recessive (SPG78)	stop-gained																									Precise			*Precise	Precise
rs144701072	ATP13A2	23400	1	-	G>A	16988455	G>R	872	1	CTTCAGGTACTGCGTGGGCATGTGCGGAGACGGCGCCAATGACTGTGGGGC	pathogenic	Parkinson disease 9 (KRS)	missense																												*Precise	Precise
rs150519745	ATP13A2	23400	1	-	G>A	17000107	G>R	310	1	GGTGGACTCCAGTGAGCTAGTGCCCGGAGACTGCCTGGTGCTGCCCCAGGA	likely-pathogenic	Parkinson disease 9 (KRS)	missense																												*Synonymous	Synonymous
rs866035312	ATP13A2	23400	1	-	C>T	16989961	R>*	814	1	AAGCTACACCGTGGAGCCAGACCCCCGATCCAGGCACCTGGCCCTCAGCGG	pathogenic		stop-gained																									*Precise	*Precise	Precise	*Precise	Precise					Precise
rs1057519293	ATP13A2	23400	1	-	C>T	16996262	R>*	444	1	CATCTACAGCATCTTCATCCTCTACCGAAACCGGGTAAGCCTTGGGGGTGG	pathogenic	Spastic paraplegia 78. autosomal recessive (SPG78)	stop-gained																												*Precise	Precise				*Precise
rs773246271	ATP13A2	23400	1	-	C>T	16992345	Q>*	630	1	CCGCTTCCCCTTCTCTTCGGCTCTGCAGCGCATGAGTGTGGTGGTGGCGTG	pathogenic	Parkinson disease 9 (KRS). Parkinson disease 9 (KRS). Spastic paraplegia 78. autosomal recessive (SPG78)	stop-gained																										Precise		Precise	Precise
rs1165052640	ATP1A2	477	1	+	C>T	160129024	R>*	421	1	ATCCCCTACGTGGACGGCCCTGTCTCGAATTGCTGGTCTCTGCAACCGCGC	likely-pathogenic.pathogenic	Familial hemiplegic migraine	stop-gained																												Synonymous	Synonymous
rs201977531	ATP1A2	477	1	+	A>G	160134547	I>V	631	1	GGCCATTGCCAAAGGCGTGGGCATCATATCAGAGGGTAACGAGACTGTGGA	likely-pathogenic		missense	Precise	Precise	Precise	Precise	Precise	Precise	*Precise	*Precise										Precise			Precise	Precise	Precise
rs121918620	ATP1A2	477	1	+	C>T	160128761	T>M	376	2	ACGTCCACCATCTGCTCGGACAAGACGGGCACCCTCACCCAGAACCGCATG	pathogenic	Familial hemiplegic migraine type 2 (FHM2)	missense																									*Precise	*Precise	*Precise	*Precise	Precise				*Precise	Precise
rs121918613	ATP1A2	477	1	+	A>G	160128667	T>A	345	1	TCTCTACCAGGTGTGCCTGACCCTGACAGCCAAGCGCATGGCACGGAAGAA	pathogenic	Familial hemiplegic migraine type 2 (FHM2)	missense	*Synonymous	*Synonymous	*Synonymous	*Synonymous	*Synonymous	*Synonymous										Precise	Precise	*Synonymous		Synonymous	Synonymous	Synonymous	Synonymous
rs121918619_1	ATP1A2	477	1	+	C>T	160123228	R>W	65	1	GCTCCCTCAGGGCCTCACCAACCAGCGGGCTCAGGACGTTCTGGCTCGAGA	uncertain-significance.pathogenic	Familial hemiplegic migraine type 2 (FHM2)	missense																												*Precise	Precise		*Precise
rs28933400	ATP1A2	477	1	+	T>C	160135510	M>T	731	2	AAGAAGGCTGACATTGGCATTGCCATGGGCATCTCTGGCTCTGACGTCTCT	pathogenic	Familial hemiplegic migraine type 2 (FHM2)	missense									*Synonymous								Precise	Precise
rs1414742926	ATP1A2	477	1	+	G>A	160130586	A>T	606	1	AGATGCTGTGGGCAAGTGCCGAAGCGCAGGCATCAAGGTACTGGCCTCCCA	pathogenic		missense																									*Synonymous	*Synonymous	Synonymous	*Synonymous	Synonymous					Synonymous
rs28933399	ATP1A2	477	1	+	T>C	160136665	W>R	887	1	ACGGCTACTGGGAATCCGCCTCGACTGGGATGACCGGACCATGAATGATCT	pathogenic	Familial hemiplegic migraine type 2 (FHM2)	missense									*Synonymous		*Synonymous	*Synonymous	*Synonymous	*Synonymous				*Synonymous
rs149144720	ATP1A2	477	1	+	G>A	160136570	G>E	855	2	CCTGCCTTTGGCCCTCTACCCACAGGGATGATCCAGGCACTGGGTGGCTTC	likely-pathogenic	Familial hemiplegic migraine	missense																										Synonymous		Synonymous	Synonymous
rs28933401	ATP1A2	477	1	+	G>A	160135246	R>Q	689	2	AACCACACAGAGATCGTCTTTGCTCGAACGTCTCCCCAGCAGAAGCTCATC	pathogenic	Familial hemiplegic migraine type 2 (FHM2)	missense																												Synonymous	Synonymous		Precise
rs886039530	ATP1A2	477	1	+	C>T	160130547	R>W	593	1	GCTCATGTCTATGATTGACCCTCCCCGGGCTGCTGTGCCAGATGCTGTGGG	uncertain-significance.pathogenic	Epileptic encephalopathy	missense																												*Precise	Precise		*Precise
rs121918612	ATP1A2	477	1	+	G>A	160127704	G>R	301	1	GATCACAGGGGTCGCTGTATTCCTGGGGGTCTCCTTCTTCGTGCTCTCCCT	pathogenic	Familial hemiplegic migraine type 2 (FHM2)	missense																												*Precise	Precise
rs121918617	ATP1A2	477	1	+	T>C	160127660	I>T	286	2	GGGCGGACACCCATAGCAATGGAGATTGAACACTTCATCCAGCTGATCACA	pathogenic	Familial hemiplegic migraine type 2 (FHM2)	missense																	*Precise	Precise
rs121918616	ATP1A2	477	1	+	G>A	160130283	R>H	548	2	ATGGAGCTGGGGGGACTTGGGGAGCGTGTGCTGGGTGAGAGGCCAGAAACA	pathogenic	Migraine. familial basilar	missense																									Precise			*Precise	Precise
rs28933398	ATP1A2	477	1	+	T>C	160135845	L>P	764	2	CCTCAGAATCTCCCCACAGGCCGCCTGATCTTTGACAACTTGAAGAAATCC	pathogenic	Familial hemiplegic migraine type 2 (FHM2)	missense									*Synonymous					*Synonymous			*Synonymous	*Synonymous
rs755310507_1	ATP1A2	477	1	+	C>T	160136307	R>*	834	1	GAGTGATATCATGAAGCGGCAGCCACGAAACTCCCAGACGGACAAGCTGGT	pathogenic		stop-gained																												*Precise	Precise		*Precise		*Precise
rs1064797245	ATP1A3	478	19	-	C>T	41970540	R>C	767	1	CTCTGAGCCTGCCTGTGCCACAGGCCGCCTGATCTTCGACAACCTAAAGAA	likely-pathogenic.pathogenic	Alternating hemiplegia of childhood 2 (AHC2). Inborn genetic diseases. Dystonia 12 (DYT12)	missense																									*Precise	*Precise	*Precise	*Precise	Precise					Precise
rs864309572	ATP1A3	478	19	-	C>T	41984944	P>S	334	1	CATCGGCATCATCGTGGCCAATGTCCCAGAGGGTCTGCTGGCCACTGTCAC	pathogenic		missense																												Precise	Precise		Precise		*Precise
rs606231442	ATP1A3	478	19	-	G>A	41969523	G>D	878	2	TACTTTGTGATCCTGGCAGAAAATGGCTTCTTGCCCGGCAACCTGGTGGGC	pathogenic	Dystonia 12 (DYT12). Alternating hemiplegia of childhood 2 (AHC2)	missense																																	*Precise
rs80356536	ATP1A3	478	19	-	T>C	41970468	F>L	791	1	CAGCAATATCCCGGAGATCACGCCCTTCCTGCTGTTCATCATGGCCAACAT	pathogenic	Dystonia 12 (DYT12)	missense	Synonymous	Synonymous	Synonymous	Synonymous	Synonymous	Synonymous	*Synonymous											Synonymous		*Synonymous	Synonymous
rs606231438	ATP1A3	478	19	-	C>T	41970395	T>I	815	2	ACCATCCTCTGCATCGATCTGGGCACTGACATGGTGAGCCCTGGCAGCCAC	pathogenic	Alternating hemiplegia of childhood 2 (AHC2)	missense																												*Synonymous	Synonymous		*Synonymous
rs80356534	ATP1A3	478	19	-	C>T	41978041	T>M	624	2	ATGGTCACCGGCGATCACCCCATCACGGCCAAGGCCATTGCCAAGGGTGTG	pathogenic	Dystonia 12 (DYT12)	missense																										Precise		*Precise	Precise
rs606231433	ATP1A3	478	19	-	T>C	41981988	L>P	382	2	ATCTGCTCAGATAAGACAGGGACCCTCACTCAGAACCGCATGACAGTCGCC	pathogenic	Alternating hemiplegia of childhood 2 (AHC2)	missense																	Synonymous
rs606231445_1	ATP1A3	478	19	-	C>T	41968823	C>C	938	3	TCCAGTGGGCCGATCTGATCATCTGCAAGACCCGGAGGAACTCGGTCTTCC	pathogenic		synonymous-codon																									Precise	*Precise	Precise	*Precise	Precise
rs1131691940	ATP1A3	478	19	-	C>T	41982096	T>M	346	2	TTGCTCGTCCTCCAGGTGTGTCTGACGCTGACCGCCAAGCGCATGGCCCGG	likely-pathogenic		missense																									Precise	*Precise	Precise	*Precise	Precise		Precise
rs1085307933	ATP1A3	478	19	-	C>T	41984943	P>L	334	2	ATCGGCATCATCGTGGCCAATGTCCCAGAGGGTCTGCTGGCCACTGTCACT	likely-pathogenic	Dystonia 12 (DYT12)	missense																												*Precise	Precise		*Precise		*Precise
rs1131691813	ATP1A3	478	19	-	G>A	41975701	V>I	742	1	GGCCATGGGCATCGCTGGCTCTGACGTCTCCAAGCAGGCAGCTGACATGAT	likely-pathogenic		missense																												*Precise	Precise		*Precise
rs879255368	ATP1A3	478	19	-	G>A	41984953	A>T	331	1	CATCTTCCTCATCGGCATCATCGTGGCCAATGTCCCAGAGGGTCTGCTGGC	likely-pathogenic		missense																									*Precise	*Precise	*Precise	*Precise	Precise	*Precise			*Precise	Precise
rs886041431	ATP1A3	478	19	-	G>A	41967743	G>E	958	2	TCCAGGAACAAGATCCTGATCTTCGGGCTGTTTGAGGAGACGGCCCTGGCT	pathogenic		missense																									*Precise	*Precise	*Precise	*Precise	Precise					Precise
rs557939077	ATP1A3	478	19	-	C>T	41970494	T>I	782	2	AAGAAGTCCATTGCCTACACCCTGACCAGCAATATCCCGGAGATCACGCCC	pathogenic		missense																										Precise		Precise	Precise		Precise		*Precise
rs606231436	ATP1A3	478	19	-	T>C	41970536	L>P	768	2	GAGCCTGCCTGTGCCACAGGCCGCCTGATCTTCGACAACCTAAAGAAGTCC	pathogenic	Alternating hemiplegia of childhood 2 (AHC2)	missense														*Synonymous			*Synonymous
rs80356532	ATP1A3	478	19	-	T>C	41985090	I>T	285	2	GGGCTGGAGGTGGGCAAGACGCCCATCGCCATCGAGATTGAGCACTTCATC	pathogenic	Dystonia 12 (DYT12)	missense																		Synonymous
rs606231440	ATP1A3	478	19	-	A>G	41970299	I>V	821	1	GGCCTCCTCCGCCTAGGTCCCTGCCATCTCACTGGCGTACGAGGCTGCCGA	pathogenic		missense	*Precise	*Precise	*Precise	*Precise	*Precise	*Precise	*Precise	*Precise		*Precise						*Precise	*Precise	*Precise			Precise	Precise	Precise
rs1135401821	ATP1A3	478	19	-	A>G	41986127	M>V	165	1	CAAGATCATGGAGTCCTTCAAGAACATGGTGCCCCAGGTGAAGGGTGCCCA	likely-pathogenic	Cerebellar ataxia. areflexia. pes cavus. optic atrophy and sensorinural hearing loss (CAPOS)	missense																	Precise
rs121918113	ATP2A1	487	16	+	C>T	28887236	R>*	73	1	ACACACGGAGCCCGTTCCTGACCCCCGAGCTGTCAACCAGGACAAGAAGAA	pathogenic	Brody myopathy	stop-gained																									*Precise		Precise	*Precise	Precise					Precise
rs897301304	ATP2A1	487	16	+	C>T	28903043	Q>*	795	1	TCCCCTCTGCAGCCTGTCCGAGAACCAGTCCCTGCTGCGGATGCCACCCTG	likely-pathogenic	Brody myopathy	stop-gained																												*Precise	Precise
rs121918115	ATP2A1	487	16	+	C>T	28902228	P>L	664	2	CTGGGGCTGCCTGAGGCCCTGATCCCGGTGCAGCTGCTATGGGTGAACTTG	pathogenic	Brody myopathy	missense																									Precise			*Precise	Precise
rs121912732	ATP2A2	488	12	+	A>G	110342430	N>S	767	2	TTCATCCGCTACCTCATCTCGTCCAACGTCGGGGAAGTTGTCTGGTAGGTC	pathogenic	Darier disease. acral hemorrhagic type	missense																Precise	Precise	Precise				Synonymous	Synonymous
rs1064793900	ATP2A2	488	12	+	C>T	110339290	Q>*	477	1	TTTGTTCCCTTTGTAGGTCATTAAACAGCTGATGAAAAAGGAATTCACTCT	pathogenic		stop-gained																									Precise	*Precise	Precise	*Precise	Precise					Synonymous
rs121912736	ATP2A2	488	12	+	G>A	110342435	G>R	769	1	CCGCTACCTCATCTCGTCCAACGTCGGGGAAGTTGTCTGGTAGGTCTCTGT	pathogenic	Darier disease. segmental	missense																									Precise	*Precise	Precise	*Precise	Precise
rs121912738	ATP2A2	488	12	+	G>A	110296666	R>Q	131	2	GAGCCTGAAATGGGCAAAGTGTATCGACAGGACAGAAAGAGTGTGCAGCGG	pathogenic	Keratosis follicularis (DAR)	missense																												Synonymous	Synonymous
rs121912731	ATP2A2	488	12	+	C>T	110292122	Q>*	108	1	AGCCAATGCAATTGTGGGTGTATGGCAGGTAAGCAAAAATTCCTGTACTGC	pathogenic	Keratosis follicularis (DAR)	stop-gained																												Precise	Precise
rs387906594	ATP2A2	488	12	+	C>T	110340990	A>V	698	2	CTTCAGTCTTTTGATGAGATTACAGCTATGGTGAGCATGTTTGAACATGTA	pathogenic	Acrokeratosis verruciformis of Hopf (AKV)	missense																												*Precise	Precise		*Precise
rs121912735	ATP2A2	488	12	+	C>T	110345323	Y>Y	894	3	ATTGTGCAATCTTTGAATCCCCATACCCGATGACAATGGCGCTCTCTGTTC	pathogenic		synonymous-codon																												*Precise	Precise
rs28929478	ATP2A2	488	12	+	G>A	110281857	G>E	23	2	CACTTCGGCGTCAACGAGAGTACGGGGCTGAGCCTGGAACAGGTCAAGAAG	pathogenic	Keratosis follicularis (DAR)	missense																									*Precise	*Precise	Precise	*Precise	Precise				*Precise	Precise
rs1057520789	ATP2A2	488	12	+	A>G	110343297	N>S	795	2	ATTCCTGTTCAGCTGCTCTGGGTCAATCTGGTGACAGATGGCCTGCCTGCC	pathogenic		missense																		Precise
rs1064795322	ATP2B2	491	3	-	G>A	10375477	E>K	457	1	GACGGTGCTGGTGGTCGCCGTGCCCGAGGGGCTCCCTCTGGCCGTCACCAT	likely-pathogenic		missense																									Precise		Precise	*Precise	Precise
rs397514619	ATP2B3	492	X	+	G>A	153565081	G>D	1107	2	AGGGGCCAGATCCTCTGGTTCCGGGGCCTGAACCGGATTCAGACGCAGGTA	pathogenic.likely-pathogenic	Spinocerebellar ataxia. X-linked 1 (SCAX1)	missense																												*Precise	Precise		*Precise
rs782596945_0	ATP2B3	492	X	+	G>A	153580229	K>K	1198	3	TCTACCTGACCACGCATGTCACCAAGTCAGCTACCTCTTCAGTGTTTTCCT	pathogenic		synonymous-codon																												*Synonymous	Synonymous
rs368215361	ATP2B3	492	X	+	C>T	153565099	T>M	1113	2	TTCCGGGGCCTGAACCGGATTCAGACGCAGGTAAGCCCCGACTCGCTCTCG	likely-pathogenic	Inborn genetic diseases	missense																									*Precise	*Precise	*Precise	*Precise	Precise					Precise
rs963144528	ATP2C1	27032	3	+	A>G	130996766	N>S	738	2	AATGCCATGCAGATTTTGTGGATCAATATTATTATGGATGGACCCCCAGCT	likely-pathogenic		missense																Precise	*Precise	Precise
rs137853013	ATP2C1	27032	3	+	C>T	130969385	R>*	468	1	GTGGATGGCTGTTAAGTGTGTACACCGAACACAGCAGGTATCCATCTGTTT	pathogenic	Familial benign pemphigus (BCPM)	stop-gained																												*Precise	Precise
rs1048609704	ATP2C1	27032	3	+	A>G	130980606	K>R	589	2	GCCAGTCGTCTGGGATTGTATTCCAAAACTTCCCAGTCAGTCTCAGGAGAA	likely-pathogenic		missense									*Precise								*Precise	*Precise
rs137853012	ATP2C1	27032	3	+	G>A	130963981	A>T	304	1	ATATGTTGGTTATAGTTTGGCTGTAGCAGCAATTCCTGAAGGTCTCCCCAT	pathogenic	Familial benign pemphigus (BCPM)	missense																									*Synonymous	*Synonymous	*Synonymous	*Synonymous	Synonymous				*Synonymous	Synonymous
rs137853015	ATP2C1	27032	3	+	T>C	130980591	L>P	584	2	CTCTCATTTGCTTTAGCCAGTCGTCTGGGATTGTATTCCAAAACTTCCCAG	pathogenic	Familial benign pemphigus (BCPM)	missense															*Synonymous
rs1057520634	ATP2C1	27032	3	+	C>T	130996750	Q>*	733	1	CTTTCCTAATCCTCTCAATGCCATGCAGATTTTGTGGATCAATATTATTAT	pathogenic		stop-gained																									Precise			*Precise	Precise
rs867410737	ATP5F1D	513	19	+	C>T	1242559	P>L	82	2	GTGCCCACGCTGCAGGTCCTGCGGCCGGGGCTGGTCGTGGTGCATGCAGAG	pathogenic	Decreased activity of mitochondrial ATP synthase complex. MITOCHONDRIAL COMPLEX V (ATP SYNTHASE) DEFICIENCY. NUCLEAR TYPE 5 (MC5DN5)	missense																												*Precise	Precise			*Precise
rs387906929	ATP5F1E	514	20	-	A>G	59030427	Y>C	12	2	TACCTTCTCTCATTTTCTCCCAGCTACATCCGATACTCCCAGATCTGTGCA	pathogenic	Nuclearly-encoded mitochondrial complex V (ATP synthase) deficiency 3 (MC5DN3)	missense																	*Precise	Precise
rs878853278	ATP6AP1	537	X	+	A>G	154435153	Y>C	313	2	TGGCCCCACAGGCTCTCACTGACCTATGAACGACTCTTTGGTACCACAGTG	pathogenic	Immunodeficiency due to ficolin 3 deficiency	missense																Precise	Precise	Precise				Synonymous	Synonymous	Synonymous
rs878853275	ATP6AP1	537	X	+	G>A	154435762	M>I	428	3	GCTTCTTCTCCCCCGGCATCTGGATGGGGCTGCTCACCTCCCTGTTCATGC	pathogenic	Immunodeficiency due to ficolin 3 deficiency	missense																												*Precise	Precise
rs878853277	ATP6AP1	537	X	+	G>A	154435338	E>K	346	1	GCACTGGTTTACCATGGAGCGCCTCGAAGTCCACAGCAATGGCTCCGTCGC	pathogenic	Immunodeficiency due to ficolin 3 deficiency	missense																										Precise		Precise	Precise
rs878853276	ATP6AP1	537	X	+	T>C	154432333	L>P	144	2	GTCGACTGGTATGCAGTCAGCACTCTGACCACTTACCTGCAGGAGAAGCTC	pathogenic	Immunodeficiency due to ficolin 3 deficiency	missense	Synonymous	Synonymous	Synonymous	Synonymous	Synonymous	Synonymous	*Synonymous	Precise									Synonymous	Synonymous	Synonymous
rs80356758	ATP6V0A2	23545	12	+	C>T	123754537	Q>*	765	1	CTGGGCGCTTAGCCTGGCTCACGCACGTAAGTTCCTGCTTAGACCTGCAGT	pathogenic	Cutis laxa with osteodystrophy (ARCL2A)	stop-gained																												*Precise	Precise			*Precise
rs121908368	ATP6V0A4	50617	7	-	C>T	138739541	P>L	524	2	AATCCATACCCGTTTGGGATTGATCCGGTAATAATGTCTTCTTGGGTTAAA	pathogenic	Renal tubular acidosis. distal. autosomal recessive (RTADR)	missense																									Precise	Precise	Synonymous	Precise	Precise					Synonymous
rs3807153	ATP6V0A4	50617	7	-	T>C	138733046	M>T	580	2	ATCATTCTGCAATTTATCCCTGAGATGATTTTTATCCTGTGTCTGTTTGGA	pathogenic.benign.likely-benign	Renal tubular acidosis. distal. autosomal recessive (RTADR). Distal Renal Tubular Acidosis. Recessive	missense															*Precise		*Precise	*Precise
rs28939081	ATP6V0A4	50617	7	-	G>A	138709633	R>Q	807	2	CTCTCTGCTTTCCTGCACGCCCTGCGACTGCACTGGTAAGGATGGTTGTCC	pathogenic	Renal tubular acidosis. distal. autosomal recessive. with late-onset sensorineural hearing loss	missense																									Precise	*Synonymous	Precise	*Precise	Precise	*Synonymous			*Synonymous	Synonymous
rs121908367	ATP6V0A4	50617	7	-	C>T	138715764	Q>*	753	1	CTGGGCCCTCAGCCTGGCTCATGCACGTGAGTGAGCAGCCCATCGGGGGGA	pathogenic	Renal tubular acidosis. distal. autosomal recessive (RTADR)	stop-gained																										Precise	*Synonymous	Precise	Precise		*Synonymous			Synonymous
rs869312870	ATP6V1A	523	3	+	A>G	113789792	N>D	314	1	TATGAAGAGGACAGCTTTGGTAGCCAATACCTCCAATATGCCTGTTGCTGC	likely-pathogenic	Cerebral visual impairment and intellectual disability	missense																		*Precise
rs1060505037	ATP6V1A	523	3	+	G>A	113784227	G>D	72	2	TTTCCTTAGCTGCTGTTTTTAGCTGGTGTGTCTGTTGGAGATCCTGTACTT	pathogenic	CUTIS LAXA. AUTOSOMAL RECESSIVE. TYPE IID (ARCL2D)	missense																																	*Synonymous
rs1060505036	ATP6V1A	523	3	+	C>T	113794895	R>C	338	1	AGGAATCACACTGTCAGAGTACTTCCGTGACATGGGCTATCATGTCAGTAT	pathogenic	CUTIS LAXA. AUTOSOMAL RECESSIVE. TYPE IID (ARCL2D)	missense																												*Synonymous	Synonymous				*Synonymous
rs121964879	ATP6V1B1	525	2	+	C>T	70936045	R>*	31	1	CCGAGAACACATGCAGGCGGTCACCCGAAACTACATCACCCACCCCCGTGT	pathogenic	Renal tubular acidosis. distal. with progressive deafness	stop-gained																												*Precise	Precise
rs121964881	ATP6V1B1	525	2	+	G>A	70958103	G>R	78	1	CCTCCCAGATGGGACTCAGAGGAGCGGGCAGGTGCTTGAGGTGGCTGGCAC	pathogenic	Renal tubular acidosis. distal. with progressive deafness. Inborn genetic diseases	missense																									Precise	*Precise	Precise	*Precise	Precise
rs121964880	ATP6V1B1	525	2	+	T>C	70958113	L>P	81	2	GGGACTCAGAGGAGCGGGCAGGTGCTTGAGGTGGCTGGCACCAAGGCGATT	pathogenic.likely-pathogenic	Renal tubular acidosis. distal. with progressive deafness. Nephrocalcinosis. Nephrolithiasis	missense																	*Precise					Precise	Precise
rs794729667	ATP6V1B2	526	8	+	C>T	20220382	R>*	506	1	GAGCACCCTCAGCGAATTTTACCCTCGAGACTCTGCAAAGCATTAGCTGCT	pathogenic	Deafness. congenital. with onychodystrophy. autosomal dominant (DDOD)	stop-gained																										*Synonymous	*Synonymous	*Synonymous	Synonymous		Precise			Synonymous
rs1060505031	ATP6V1E1	529	22	-	T>C	17600079	L>P	106	2	TTCTTCCAGGGTTTGTACCAGTTGCTGGAGCCCCGAATGATTGTTCGTTGC	pathogenic	CUTIS LAXA. AUTOSOMAL RECESSIVE. TYPE IIC (ARCL2C)	missense									*Synonymous						*Synonymous			Synonymous
rs72554640	ATP7A	538	X	+	C>T	78011239	R>*	645	1	GTCAGCAAGTCACTTAGATCATAAACGAGAAATAAGACAGTAAGTACTTTG	pathogenic	Menkes kinky-hair syndrome (MK)	stop-gained																												*Precise	Precise
rs797045379	ATP7A	538	X	+	C>T	78033812	Q>*	1168	1	TTCGTCTTCCATGATTATTGATGCCCAGATCTCAAGTAAGCTAATTTTCTT	pathogenic	Menkes kinky-hair syndrome (MK)	stop-gained																									*Precise	*Precise	Precise	*Precise	Precise		*Precise			Precise
rs797045360	ATP7A	538	X	+	C>T	78015810	P>L	852	2	CGTGGAGATATCATTAAAGTAGTTCCAGGAGGCAAATTTCCAGTGGATGGT	pathogenic	Menkes kinky-hair syndrome (MK)	missense																																	*Precise
rs797045351	ATP7A	538	X	+	G>A	78012893	W>*	729	3	CTATATTGCAGTTTTTCGGAGGCTGGTACTTCTACATTCAGGCTTATAAAG	pathogenic	Menkes kinky-hair syndrome (MK)	stop-gained																									Precise	*Precise	Precise	*Precise	Precise
rs797045382	ATP7A	538	X	+	G>A	78040696	G>E	1255	2	GGCTTAGAAGTAGTTCTGATGACTGGAGACAACAGTAAAACAGCTAGATCT	pathogenic	Menkes kinky-hair syndrome (MK)	missense																												Synonymous	Synonymous
rs151340633	ATP7A	538	X	+	C>T	77988722	R>*	201	1	AATTGGGAAACTGCAAGGTGTTCAGCGAATTAAAGGTAATGTGTCTGGTGT	pathogenic	Menkes kinky-hair syndrome (MK)	stop-gained																												*Precise	Precise
rs72554649	ATP7A	538	X	+	C>T	78029271	R>*	980	1	AAAGGGCTACAATAGAAGTATCTCCCGAACAGAAACGATAATACGATTTGC	pathogenic	Menkes kinky-hair syndrome (MK)	stop-gained																												*Precise	Precise
rs138958687	ATP7A	538	X	+	A>G	78021066	E>G	968	2	GGATTTCTGAATTTTGAAATTGTGGAAACCTACTTTCCTGTAAGTGACTTG	benign.likely-pathogenic	Menkes kinky-hair syndrome (MK). Menkes kinky-hair syndrome (MK). Cutis laxa. X-linked (OHS). Distal spinal muscular atrophy. X-linked 3 (SMAX3)	missense														*Precise
rs1213481140	ATP7B	540	13	-	G>A	51941201	V>M	1146	1	AGATGCAGTCCCCCAGACCTTCTCTGTGCTGATTGGAAACCGTGAGTGGCT	likely-pathogenic	Wilson disease (WD)	missense																												*Precise	Precise		*Precise
rs587783301	ATP7B	540	13	-	A>G	51960267	M>V	668	1	GTTTGGCATCCCTGTCATGGCCTTAATGATCTATATGCTGATACCCAGCAA	uncertain-significance.likely-pathogenic	Wilson disease (WD)	missense																	*Precise
rs761632029	ATP7B	540	13	-	G>A	51942503	G>S	1099	1	CTGCACGGACTTCCAGGCAGTGCCAGGCTGTGGAATTGGGTGCAAAGTCAG	likely-pathogenic	Wilson disease (WD)	missense																												*Synonymous	Synonymous	*Synonymous			*Synonymous	Synonymous
rs201038679	ATP7B	540	13	-	C>T	51946369	P>L	992	2	CCCTGCTCCCTGGGGCTGGCCACGCCCACGGCTGTCATGGTGGGCACCGGG	uncertain-significance.pathogenic	Wilson disease (WD)	missense																									*Precise	*Precise	*Precise	*Precise	Precise		*Precise			Precise
rs60431989	ATP7B	540	13	-	T>C	51941194	I>T	1148	2	GTCCCCCAGACCTTCTCTGTGCTGATTGGAAACCGTGAGTGGCTGAGGCGC	pathogenic-likely-pathogenic.pathogenic	Wilson disease (WD). Wilson disease (WD)	missense	Precise	Precise	Precise	Precise	Precise	Precise	*Precise		*Synonymous								*Precise	Precise		Synonymous	Precise	Synonymous	Synonymous	Synonymous
rs749085322	ATP7B	540	13	-	A>G	51941132	M>V	1169	1	CATTTCTAGCGATGTCAGTGACGCTATGACAGACCACGAGATGAAAGGACA	likely-pathogenic	Wilson disease (WD)	missense																	Precise
rs786204658	ATP7B	540	13	-	C>T	51939152	Q>*	1200	1	GATCGCAATCGCAGACGCTGTCAAGCAGGAGGCTGCCCTGGCTGTGCACAC	likely-pathogenic	Wilson disease (WD)	stop-gained																												*Precise	Precise		*Precise		*Precise
rs768671894	ATP7B	540	13	-	C>T	51950328	P>L	840	2	AAGGTGGTCCCTGGGGGAAAGTTTCCAGTGGATGGGAAAGTCCTGGAAGGC	pathogenic-likely-pathogenic.pathogenic	Wilson disease (WD)	missense																									Precise	Precise	Synonymous	Precise	Precise		Precise
rs1057516844	ATP7B	540	13	-	C>T	51958363	P>L	768	2	CCTGTGACATTCTTCGACACGCCCCCCATGCTCTTTGTGTTCATTGCCCTG	likely-pathogenic	Wilson disease (WD)	missense																												*Precise	Precise
rs137853285	ATP7B	540	13	-	G>A	51958538	G>S	710	1	CACTGTCCTTGTCTTTCAGCTCCTCGGTGGGTGGTACTTCTACGTTCAGGC	pathogenic	Wilson disease (WD)	missense																												*Precise	Precise
rs191312027_0	ATP7B	540	13	-	G>A	51950132	G>R	869	1	AGCCATGCCAGTCACTAAGAAACCCGGAAGCACTGTAATTGCGGGGTCTAT	pathogenic.uncertain-significance.pathogenic-likely-pathogenic	Wilson disease (WD). Inborn genetic diseases	missense																										Synonymous		*Precise	Precise
rs1057516479	ATP7B	540	13	-	C>T	51941108	Q>*	1177	1	TATGACAGACCACGAGATGAAAGGACAGACAGCCATCCTGGTGGCTATTGA	likely-pathogenic	Wilson disease (WD)	stop-gained																									*Precise	*Precise	*Precise	*Precise	Precise				*Precise	Precise
rs755554442	ATP7B	540	13	-	C>T	51941186	R>C	1151	1	GACCTTCTCTGTGCTGATTGGAAACCGTGAGTGGCTGAGGCGCAACGGTTT	uncertain-significance.likely-pathogenic	Wilson disease (WD)	missense																												*Precise	Precise		*Precise
rs1412593296	ATP7B	540	13	-	C>T	51974658	Q>*	188	1	CAACCAAGAGGCCGTCATCACTTATCAGCCTTATCTCATTCAGCCCGAAGA	likely-pathogenic	Wilson disease (WD)	stop-gained																																		Synonymous
rs761084829_0	ATP7B	540	13	-	G>A	51974226	E>K	332	1	TAAAGTTTCTCTTCCTGATGGAGCCGAAGGGAGTGGGACAGATCACAGGTC	pathogenic		missense																												Precise	Precise
rs121908001	ATP7B	540	13	-	G>A	51960198	G>R	691	1	GGTCCTGGACCACAACATCATTCCAGGACTGTCCATTCTAAATCTCATCTT	likely-pathogenic	Wilson disease (WD)	missense																																	*Synonymous
rs764131178	ATP7B	540	13	-	G>A	51944170	G>E	1061	2	CTCAGGAAGGTTCTGGCTGTGGTGGGGACTGCGGAGGCCAGCAGTGAACAC	pathogenic	Wilson disease (WD)	missense																												*Precise	Precise
rs773385516	ATP7B	540	13	-	T>C	51968583	L>S	523	2	GGTGTTCTCTCCGTGTTGGTTGCCTTGATGGCAGGAAAGGCAGAGATCAAG	likely-pathogenic		missense																	*Precise	Precise
rs560952220	ATP7B	540	13	-	T>C	51942493	I>T	1102	2	TTCCAGGCAGTGCCAGGCTGTGGAATTGGGTGCAAAGTCAGCAACGTGGAA	pathogenic	Wilson disease (WD)	missense																	*Precise	*Precise
rs776280797	ATP7B	540	13	-	G>A	51939104	V>M	1216	1	CACGCTGCAGAGCATGGGTGTGGACGTGGTTCTGATCACGGGGGACAACCG	likely-pathogenic	Wilson disease (WD)	missense																									*Precise	*Precise	Precise	*Precise	Precise		*Precise			Precise
rs137853283	ATP7B	540	13	-	G>A	51958330	W>*	779	2	TTTGTGTTCATTGCCCTGGGCCGGTGGCTGGAACACTTGGCAAAGGTAACA	pathogenic	Wilson disease (WD)	stop-gained																																		Precise
rs121907992	ATP7B	540	13	-	G>A	51937583	G>R	1266	1	TAAAGGGAAGAAAGTCGCCATGGTGGGGGATGGGGTCAATGACTCCCCGGC	pathogenic	Wilson disease (WD)	missense																												*Precise	Precise
rs587783307	ATP7B	540	13	-	A>G	51946333	Q>R	1004	2	ATGGTGGGCACCGGGGTGGCCGCGCAGAACGGCATCCTCATCAAGGGAGGC	pathogenic		missense	Synonymous	Synonymous	Synonymous	Synonymous	Synonymous	Synonymous												Synonymous			Synonymous
rs1412025509	ATP7B	540	13	-	T>C	51944224	L>P	1043	2	GGCGTCCCCAGGGTCATGCGGGTGCTCCTGCTGGGGGATGTGGCCACACTG	likely-pathogenic	Wilson disease (WD)	missense								Precise
rs1057518867	ATP7B	540	13	-	G>A	51946381	G>E	988	2	TGCATTGCCTGCCCCTGCTCCCTGGGGCTGGCCACGCCCACGGCTGTCATG	likely-pathogenic	Hand tremor. Kayser-Fleischer ring	missense																									*Precise	*Precise	*Precise	*Precise	Precise					Precise
rs751078884_1	ATP7B	540	13	-	G>A	51946346	G>R	968	1	GCCCACGGCTGTCATGGTGGGCACCGGGGTGGCCGCGCAGAACGGCATCCT	likely-pathogenic	Wilson disease (WD)	missense																										*Precise	*Precise	*Precise	Precise					Precise
rs752850609	ATP7B	540	13	-	G>A	51964894	R>Q	616	2	TTTGACCCGGAAATTATCGGTCCACGGGATATTATCAAAATTATTGAGGTA	pathogenic	Wilson disease (WD)	missense																																	*Synonymous
rs193922104	ATP7B	540	13	-	T>C	51946391	C>R	985	1	CACGGTGCTGTGCATTGCCTGCCCCTGCTCCCTGGGGCTGGCCACGCCCAC	likely-pathogenic	Wilson disease (WD)	missense																	Synonymous
rs753594031_1	ATP7B	540	13	-	G>A	51944248	G>D	1003	2	GACAAGACTGGCACCATTACCCATGGCGTCCCCAGGGTCATGCGGGTGCTC	likely-pathogenic		missense																										*Precise	*Precise	*Precise	Precise	*Precise		*Precise	*Precise	Precise
rs746485916_0	ATP7B	540	13	-	C>T	51944231	R>W	1041	1	TACCCATGGCGTCCCCAGGGTCATGCGGGTGCTCCTGCTGGGGGATGTGGC	likely-pathogenic	Wilson disease (WD)	missense																												Precise	Precise
rs193922103	ATP7B	540	13	-	A>G	51958361	M>V	769	1	TGTGACATTCTTCGACACGCCCCCCATGCTCTTTGTGTTCATTGCCCTGGG	pathogenic	Wilson disease (WD)	missense																	*Precise
rs1057516516	ATP7B	540	13	-	A>G	51975117	K>E	35	1	CCGTGCCTGGGAACCAGCAATGAAGAAGAGTTTTGCTTTTGACAATGTTGG	likely-pathogenic		missense																Synonymous	Synonymous
rs371840514	ATP7B	540	13	-	C>T	51946291	A>V	1018	2	AAGGGAGGCAAGCCCCTGGAGATGGCGCACAAGGTCAGCCTGTAGCACGGC	likely-pathogenic	Wilson disease (WD)	missense																												Precise	Precise
rs587783309	ATP7B	540	13	-	C>T	51944164	A>V	1063	2	AAGGTTCTGGCTGTGGTGGGGACTGCGGAGGCCAGCAGTGAACACCCCTTG	benign.likely-pathogenic	Wilson disease (WD)	missense																												*Precise	Precise
rs540935874	ATP7B	540	13	-	G>A	51949775	D>N	918	1	ATAGGCACCCATTCAGCAGCTGGCTGACCGGTTTAGTGGATATTTTGTCCC	likely-pathogenic	Wilson disease (WD)	missense																														*Precise			*Precise
rs193922109	ATP7B	540	13	-	C>T	51937342	R>*	1319	1	CATTCACCTTTCCAAGAGGACTGTCCGAAGGATACGCATCAACCTGGTCCT	pathogenic.pathogenic-likely-pathogenic	Wilson disease (WD)	stop-gained																																		Precise
rs778490238	ATP7B	540	13	-	C>T	51974157	Q>*	355	1	TGGCTCCCCACCGAGAAACCAGGTCCAGGGCACATGCAGTACCACTCTGAT	likely-pathogenic	Wilson disease (WD)	stop-gained																									*Precise		*Precise	*Precise	Precise				*Precise	Precise
rs121907997	ATP7B	540	13	-	C>T	51958369	T>M	766	2	AGGAGCCCTGTGACATTCTTCGACACGCCCCCCATGCTCTTTGTGTTCATT	pathogenic		missense																										*Precise	*Precise	*Precise	Precise					Precise
rs774221179	ATP7B	540	13	-	C>T	51974889	Q>*	111	1	TGTGCCATCGGTTGTGTGCCTGCAACAGGTTTGCCATCAAATTGGGGACAT	likely-pathogenic	Wilson disease (WD)	stop-gained																												*Precise	Precise		*Precise		*Precise
rs193922110_1	ATP7B	540	13	-	G>A	51935659	W>*	1353	2	CCCATCGGCATTGTGCTGCAGCCCTGGATGGGCTCAGCGGCCATGGCAGCC	likely-pathogenic	Wilson disease (WD)	stop-gained																																		Precise
rs137853279_0	ATP7B	540	13	-	G>A	51941111	G>R	1176	1	CGCTATGACAGACCACGAGATGAAAGGACAGACAGCCATCCTGGTGGCTAT	not-provided.pathogenic	Wilson disease (WD)	missense																									Synonymous	*Synonymous	Synonymous	*Synonymous	Synonymous
rs1057520235	ATP7B	540	13	-	T>C	51950277	I>T	857	2	AATACCATGGCTGATGAGTCCCTCATCACAGGTGAGATGGCTTGTTTCATG	likely-pathogenic	Wilson disease (WD)	missense																	Synonymous
rs121907996	ATP7B	540	13	-	G>A	51946438	R>Q	969	2	ATCTCCCAGACAGAGGTGATCATCCGGTTTGCTTTCCAGACGTCCATCACG	pathogenic	Wilson disease (WD)	missense																												*Precise	Precise
rs786204483	ATP7B	540	13	-	G>A	51942497	G>R	1101	1	GGACTTCCAGGCAGTGCCAGGCTGTGGAATTGGGTGCAAAGTCAGCAACGT	likely-pathogenic	Wilson disease (WD)	missense																												*Precise	Precise				*Precise
rs1038582488	ATP7B	540	13	-	G>A	51946405	C>Y	980	2	TTCCAGACGTCCATCACGGTGCTGTGCATTGCCTGCCCCTGCTCCCTGGGG	likely-pathogenic	Wilson disease (WD)	missense																												*Precise	Precise
rs750530407	ATP7B	540	13	-	G>A	52011335	M>I	1	3	GAATTCGGTGTCCGTGCGGGACGATGCCTGAGCAGGAGAGACAGATCACAG	likely-pathogenic	Wilson disease (WD)	missense																												*Precise	Precise		*Precise
rs546968533_1	ATP8A2	51761	13	+	C>T	25553863	I>I	336	3	TCTTATACAACAATCTTATTCCCATCAGTCTGTTGGTGACTCTTGAGGTTG	pathogenic		synonymous-codon																												Synonymous	Synonymous
rs1064795610	ATP8A2	51761	13	+	C>T	25532275	R>*	102	1	ATTTTTTTTCTTTCTGTAACAGAAGCGACACAAGGCAGACAATGCAGTTAA	likely-pathogenic		stop-gained																												*Precise	Precise		*Precise
rs202017613	ATP8A2	51761	13	+	G>A	25699294	R>Q	738	2	AAGTACGCGCTCTCCTTCGAAGTCCGGAGGAGTTTCCTGGATTTGGCACTC	likely-pathogenic	Cerebellar ataxia. mental retardation. and dysequilibrium syndrome 4 (CAMRQ4)	missense																														*Synonymous			*Synonymous	Synonymous
rs755133567	ATP8A2	51761	13	+	C>T	25577112	R>*	546	1	TGTAATTGTTCGAACTCCTTCAGGACGACTTCGGCTTTACTGTAAAGGGGC	likely-pathogenic		stop-gained																												*Precise	Precise
rs121909100	ATP8B1	5205	18	-	T>C	57669433	I>T	661	2	ACCCTATGCCTTTGCTACAAGGAAATTGAAGAAAAAGAATTTACAGAATGG	pathogenic	Cholestasis. benign recurrent intrahepatic 1 (BRIC1). Progressive intrahepatic cholestasis (PFIC1)	missense									*Precise		*Precise	*Precise	*Precise	*Precise			*Precise
rs121909105	ATP8B1	5205	18	-	C>T	57674849	R>*	602	1	TTTGGACTTCAACAGTGACCGGAAGCGAATGTCTATCATTGGTAAGTCCCC	pathogenic	Progressive intrahepatic cholestasis (PFIC1)	stop-gained																												*Precise	Precise		*Precise		*Precise
rs121909103	ATP8B1	5205	18	-	C>T	57661282	R>C	867	1	CGAGTGCAGCGCAGTCATCTGCTGCCGCGTCACCCCCAAGCAGAAGGCCAT	pathogenic	Cholestasis of pregnancy (ICP)	missense																												*Precise	Precise
rs121909104	ATP8B1	5205	18	-	C>T	57688361	T>M	456	2	ATCCATTATATCTTCTCTGATAAGACGGGGACACTCACACAAAATATCATG	pathogenic	Progressive intrahepatic cholestasis (PFIC1)	missense																																	*Precise
rs121909098	ATP8B1	5205	18	-	G>A	57661207	G>R	892	1	CAAGAAAGCCATCACGCTGGCCATCGGAGATGGGGCCAATGACGTGAACAT	pathogenic	Progressive intrahepatic cholestasis (PFIC1)	missense																												Synonymous	Synonymous
rs121909101	ATP8B1	5205	18	-	G>A	57674993	D>N	554	1	GCTCAACTACCAGGCAGCCTCTCCCGATGAAGGTGCCCTGGTAAACGCTGC	pathogenic	Progressive intrahepatic cholestasis (PFIC1)	missense																									Precise		Precise	*Precise	Precise
rs121909099	ATP8B1	5205	18	-	T>C	57695248	L>S	288	2	TTTTGGAGAAACACAAGTTTTCCTTTGGATGCTGATAAAATTTTGTTACGT	pathogenic	Progressive intrahepatic cholestasis (PFIC1)	missense																	*Precise
rs746446116	ATPAF2	91647	17	-	T>C	18018634	L>P	262	2	GCCCATGACTATGAGCTGCAGGAGCTGCGGGCCCGCACCGCCGCCGGCACC	likely-pathogenic		missense																		Synonymous
[truncated: 15,100 more rows]
